# Supplementary material for: Role of Syndiniales parasites in depth-specific networks and carbon flux in the oligotrophic ocean
Source: ISME Commun. 2024 Jan 23;4(1):ycae014. doi: 10.1093/ismeco/ycae014 (PMC10900894; doi:10.1093/ismeco/ycae014)
Supplement: Table_S1_ycae014 [file table_s1_ycae014.xlsx]

## Sheet: Depth
Group 1	Group 2	F-Model	R2	p-value	Adjusted p-value	Significance
1	600	42.2651	0.337405	0.0001	0.0066	**
1	800	47.7784	0.365338	0.0001	0.0066	**
1	1000	46.1566	0.35192	0.0001	0.0066	**
1	40	2.22423	0.0252111	0.0015	0.099
1	80	5.28151	0.0591557	0.0001	0.0066	**
1	120	13.6239	0.135395	0.0001	0.0066	**
1	160	19.567	0.185351	0.0001	0.0066	**
1	200	25.5328	0.233107	0.0001	0.0066	**
1	250	29.1128	0.255123	0.0001	0.0066	**
1	300	31.47	0.272538	0.0001	0.0066	**
1	500	41.9115	0.340989	0.0001	0.0066	**
600	800	32.3859	0.293388	0.0001	0.0066	**
600	1000	42.1974	0.345322	0.0001	0.0066	**
600	40	45.6638	0.360512	0.0001	0.0066	**
600	80	41.515	0.34448	0.0001	0.0066	**
600	120	38.5161	0.319593	0.0001	0.0066	**
600	160	30.3478	0.27255	0.0001	0.0066	**
600	200	30.8053	0.280545	0.0001	0.0066	**
600	250	29.9015	0.272076	0.0001	0.0066	**
600	300	27.8559	0.260687	0.0001	0.0066	**
600	500	10.0673	0.11697	0.0001	0.0066	**
800	1000	31.8299	0.284628	0.0001	0.0066	**
800	40	51.7507	0.389834	0.0001	0.0066	**
800	80	47.3339	0.374673	0.0001	0.0066	**
800	120	45.4184	0.356451	0.0001	0.0066	**
800	160	38.9042	0.324461	0.0001	0.0066	**
800	200	39.683	0.334361	0.0001	0.0066	**
800	250	36.6679	0.314293	0.0001	0.0066	**
800	300	35.9155	0.312539	0.0001	0.0066	**
800	500	41.584	0.353653	0.0001	0.0066	**
1000	40	49.7155	0.374602	0.0001	0.0066	**
1000	80	45.4682	0.359523	0.0001	0.0066	**
1000	120	43.2436	0.339849	0.0001	0.0066	**
1000	160	36.1445	0.303367	0.0001	0.0066	**
1000	200	38.1575	0.320227	0.0001	0.0066	**
1000	250	38.6608	0.320409	0.0001	0.0066	**
1000	300	38.8071	0.323913	0.0001	0.0066	**
1000	500	49.1476	0.38654	0.0001	0.0066	**
40	80	3.4432	0.0402981	0.0001	0.0066	**
40	120	12.7994	0.130874	0.0001	0.0066	**
40	160	19.4197	0.187776	0.0001	0.0066	**
40	200	26.2356	0.242394	0.0001	0.0066	**
40	250	30.6521	0.269701	0.0001	0.0066	**
40	300	33.4197	0.289549	0.0001	0.0066	**
40	500	45.3839	0.364869	0.0001	0.0066	**
80	120	6.75659	0.0752768	0.0001	0.0066	**
80	160	14.721	0.152201	0.0001	0.0066	**
80	200	21.5241	0.21201	0.0001	0.0066	**
80	250	26.0456	0.243313	0.0001	0.0066	**
80	300	28.8781	0.265234	0.0001	0.0066	**
80	500	40.9526	0.347195	0.0001	0.0066	**
120	160	7.40925	0.0801787	0.0001	0.0066	**
120	200	14.6689	0.15019	0.0001	0.0066	**
120	250	20.2995	0.194627	0.0001	0.0066	**
120	300	23.927	0.22377	0.0001	0.0066	**
120	500	38.5733	0.325312	0.0001	0.0066	**
160	200	3.86543	0.0450173	0.0001	0.0066	**
160	250	10.7672	0.114829	0.0001	0.0066	**
160	300	15.0611	0.155171	0.0001	0.0066	**
160	500	31.3054	0.283807	0.0001	0.0066	**
200	250	5.12453	0.0595014	0.0001	0.0066	**
200	300	10.66	0.117582	0.0001	0.0066	**
200	500	31.1576	0.288076	0.0001	0.0066	**
250	300	2.59369	0.0310274	0.001	0.066
250	500	27.3024	0.259276	0.0001	0.0066	**
300	500	23.2544	0.231954	0.0001	0.0066	*

## Sheet: Season
Group 1	Group 2	F-Model	R2	p-value	Adjusted p-value	Significance
Winter	Summer	4.36848	0.0126122	0.0001	0.0006	***
Winter	Fall	2.17418	0.0088679	0.0111	0.0666
Winter	Spring	1.69913	0.00769884	0.0389	0.2334
Summer	Fall	2.49204	0.00891631	0.002	0.012	*
Summer	Spring	2.10538	0.008253	0.0077	0.0462	*
Fall	Spring	2.35577	0.0150667	0.0036	0.0216	*
