# Supplementary material for: Role of Syndiniales parasites in depth-specific networks and carbon flux in the oligotrophic ocean
Source: ISME Commun. 2024 Jan 23;4(1):ycae014. doi: 10.1093/ismeco/ycae014 (PMC10900894; doi:10.1093/ismeco/ycae014)
Supplement: Table_S3_ycae014 [file table_s3_ycae014.xlsx]

## Sheet: All network edges
ASV1	Domain1	Class1	Order1	Family1	Genus1	Species1	ASV2	Domain2	Class2	Order2	Family2	Genus2	Species2	Weight	Sign	Network	Edge
ASV5148	Eukaryota	Syndiniales	Dino-Group-I	Dino-Group-I-Clade-1	Dino-Group-I-Clade-1_X	Dino-Group-I-Clade-1_X_sp.	ASV10083	Eukaryota	Syndiniales	Dino-Group-II	Dino-Group-II-Clade-10-and-11	Dino-Group-II-Clade-10-and-11_X	Dino-Group-II-Clade-10-and-11_X_sp.	0.0398998	Pos	1m	Syndiniales-Syndiniales
ASV9079	Eukaryota	Dinophyceae	Gymnodiniales	Gymnodiniaceae	Gyrodinium	Gyrodinium_dominans	ASV10723	Eukaryota	Dinophyceae	Unknown Dinophyceae (Class)	Unknown Dinophyceae (Class)	Unknown Dinophyceae (Class)	Unknown Dinophyceae (Class)	0.0425866	Pos	1m	Dinophyceae-Dinophyceae
ASV3824	Eukaryota	Arthropoda	Crustacea	Maxillopoda	Maxillopoda_X	Maxillopoda_X_sp.	ASV10757	Eukaryota	Arthropoda	Crustacea	Maxillopoda	Maxillopoda_X	Maxillopoda_X_sp.	0.112263	Pos	1m	Arthropoda-Arthropoda
ASV10086	Eukaryota	Arthropoda	Crustacea	Maxillopoda	Calocalanus	Calocalanus_pavo	ASV12045	Eukaryota	Dinophyceae	Gymnodiniales	Unknown Gymnodiniales (Order)	Unknown Gymnodiniales (Order)	Unknown Gymnodiniales (Order)	0.0434142	Pos	1m	Arthropoda-Dinophyceae
ASV289	Eukaryota	Gyrista_X	Gyrista_XX	MAST-1	MAST-1C	MAST-1C_sp.	ASV12367	Eukaryota	Picozoa_XX	Picozoa_XXX	Picozoa_XXXX	Picozoa_XXXXX	Picozoa_XXXXX_sp.	0.0542703	Pos	1m	Gyrista_X-Picozoa_XX
ASV5299	Eukaryota	Telonemia_XX	Telonemia_XXX	Telonemia-Group-2	Telonemia-Group-2_X	Telonemia-Group-2_X_sp.	ASV12367	Eukaryota	Picozoa_XX	Picozoa_XXX	Picozoa_XXXX	Picozoa_XXXXX	Picozoa_XXXXX_sp.	0.122813	Pos	1m	Telonemia_XX-Picozoa_XX
ASV10328	Eukaryota	Dinophyceae	Torodiniales	Torodiniaceae	Torodinium	Unknown Torodinium (Genus)	ASV12861	Eukaryota	Dinophyceae	Unknown Dinophyceae (Class)	Unknown Dinophyceae (Class)	Unknown Dinophyceae (Class)	Unknown Dinophyceae (Class)	-0.018672	Neg	1m	Dinophyceae-Dinophyceae
ASV6266	Eukaryota	Dinophyceae	Prorocentrales	Prorocentraceae	Prorocentrum	Prorocentrum_sp.	ASV13779	Eukaryota	Arthropoda	Crustacea	Maxillopoda	Centropages	Centropages_violaceus	-0.0637323	Neg	1m	Dinophyceae-Arthropoda
ASV12907	Eukaryota	Arthropoda	Crustacea	Maxillopoda	Triconia	Triconia_borealis	ASV14545	Eukaryota	Dinophyceae	Prorocentrales	Prorocentraceae	Prorocentrum	Prorocentrum_sp.	-0.0105404	Neg	1m	Arthropoda-Dinophyceae
ASV3119	Eukaryota	Pterocystida	Pterocystida_X	Pterocystida_XX	Pterocystida_XXX	Pterocystida_XXX_sp.	ASV14710	Eukaryota	Syndiniales	Dino-Group-III	Dino-Group-III_X	Dino-Group-III_XX	Dino-Group-III_XX_sp.	0.0646579	Pos	1m	Pterocystida-Syndiniales
ASV3119	Eukaryota	Pterocystida	Pterocystida_X	Pterocystida_XX	Pterocystida_XXX	Pterocystida_XXX_sp.	ASV15287	Eukaryota	Syndiniales	Dino-Group-I	Dino-Group-I-Clade-1	Dino-Group-I-Clade-1_X	Dino-Group-I-Clade-1_X_sp.	0.102585	Pos	1m	Pterocystida-Syndiniales
ASV7377	Eukaryota	Dinophyceae	Gymnodiniales	Gymnodiniaceae	Lepidodinium	Unknown Lepidodinium (Genus)	ASV15790	Eukaryota	Arthropoda	Crustacea	Maxillopoda	Calocalanus	Calocalanus_minutus	-0.105457	Neg	1m	Dinophyceae-Arthropoda
ASV14710	Eukaryota	Syndiniales	Dino-Group-III	Dino-Group-III_X	Dino-Group-III_XX	Dino-Group-III_XX_sp.	ASV15968	Eukaryota	Arthropoda	Crustacea	Maxillopoda	Calocalanus	Calocalanus_sp.	-0.0756172	Neg	1m	Syndiniales-Arthropoda
ASV4262	Eukaryota	Dinophyceae	Unknown Dinophyceae (Class)	Unknown Dinophyceae (Class)	Unknown Dinophyceae (Class)	Unknown Dinophyceae (Class)	ASV15974	Eukaryota	Dinophyceae	Prorocentrales	Prorocentraceae	Prorocentrum	Prorocentrum_sp.	-0.148373	Neg	1m	Dinophyceae-Dinophyceae
ASV12861	Eukaryota	Dinophyceae	Unknown Dinophyceae (Class)	Unknown Dinophyceae (Class)	Unknown Dinophyceae (Class)	Unknown Dinophyceae (Class)	ASV15974	Eukaryota	Dinophyceae	Prorocentrales	Prorocentraceae	Prorocentrum	Prorocentrum_sp.	-0.0246352	Neg	1m	Dinophyceae-Dinophyceae
ASV14336	Eukaryota	Syndiniales	Dino-Group-II	Dino-Group-II-Clade-3	Dino-Group-II-Clade-3_X	Dino-Group-II-Clade-3_X_sp.	ASV16755	Eukaryota	Prymnesiophyceae	Phaeocystales	Phaeocystaceae	Phaeocystis	Phaeocystis_cordata	0.236884	Pos	1m	Syndiniales-Prymnesiophyceae
ASV2889	Eukaryota	Syndiniales	Dino-Group-I	Dino-Group-I-Clade-1	Dino-Group-I-Clade-1_X	Dino-Group-I-Clade-1_X_sp.	ASV17289	Eukaryota	RAD-A	RAD-A_X	RAD-A_Xb	RAD-A_Xb_X	RAD-A_Xb_X_sp.	0.012419	Pos	1m	Syndiniales-RAD-A
ASV16856	Eukaryota	Gyrista_X	Gyrista_XX	MAST-1	MAST-1D	MAST-1D_sp.	ASV17539	Eukaryota	Arthropoda	Crustacea	Maxillopoda	Paracalanus	Paracalanus_parvus	-0.000748108	Neg	1m	Gyrista_X-Arthropoda
ASV15974	Eukaryota	Dinophyceae	Prorocentrales	Prorocentraceae	Prorocentrum	Prorocentrum_sp.	ASV18732	Eukaryota	Syndiniales	Dino-Group-II	Dino-Group-II-Clade-26	Dino-Group-II-Clade-26_X	Dino-Group-II-Clade-26_X_sp.	0.13943	Pos	1m	Dinophyceae-Syndiniales
ASV1255	Eukaryota	Dinophyceae	Prorocentrales	Prorocentraceae	Prorocentrum	Prorocentrum_sp.	ASV18972	Eukaryota	Dinophyceae	Unknown Dinophyceae (Class)	Unknown Dinophyceae (Class)	Unknown Dinophyceae (Class)	Unknown Dinophyceae (Class)	0.0641193	Pos	1m	Dinophyceae-Dinophyceae
ASV15974	Eukaryota	Dinophyceae	Prorocentrales	Prorocentraceae	Prorocentrum	Prorocentrum_sp.	ASV18972	Eukaryota	Dinophyceae	Unknown Dinophyceae (Class)	Unknown Dinophyceae (Class)	Unknown Dinophyceae (Class)	Unknown Dinophyceae (Class)	0.0284415	Pos	1m	Dinophyceae-Dinophyceae
ASV10083	Eukaryota	Syndiniales	Dino-Group-II	Dino-Group-II-Clade-10-and-11	Dino-Group-II-Clade-10-and-11_X	Dino-Group-II-Clade-10-and-11_X_sp.	ASV20069	Eukaryota	Syndiniales	Dino-Group-II	Dino-Group-II-Clade-6	Dino-Group-II-Clade-6_X	Dino-Group-II-Clade-6_X_sp.	0.069173	Pos	1m	Syndiniales-Syndiniales
ASV14175	Eukaryota	Dinophyceae	Unknown Dinophyceae (Class)	Unknown Dinophyceae (Class)	Unknown Dinophyceae (Class)	Unknown Dinophyceae (Class)	ASV20069	Eukaryota	Syndiniales	Dino-Group-II	Dino-Group-II-Clade-6	Dino-Group-II-Clade-6_X	Dino-Group-II-Clade-6_X_sp.	-0.00313631	Neg	1m	Dinophyceae-Syndiniales
ASV502	Eukaryota	Dinophyceae	Gymnodiniales	Kareniaceae	Karlodinium	Unknown Karlodinium (Genus)	ASV20626	Eukaryota	Dinophyceae	Unknown Dinophyceae (Class)	Unknown Dinophyceae (Class)	Unknown Dinophyceae (Class)	Unknown Dinophyceae (Class)	0.0649689	Pos	1m	Dinophyceae-Dinophyceae
ASV18202	Eukaryota	Arthropoda	Crustacea	Maxillopoda	Delibus	Unknown Delibus (Genus)	ASV20626	Eukaryota	Dinophyceae	Unknown Dinophyceae (Class)	Unknown Dinophyceae (Class)	Unknown Dinophyceae (Class)	Unknown Dinophyceae (Class)	-0.0480244	Neg	1m	Arthropoda-Dinophyceae
ASV17289	Eukaryota	RAD-A	RAD-A_X	RAD-A_Xb	RAD-A_Xb_X	RAD-A_Xb_X_sp.	ASV21535	Eukaryota	Syndiniales	Dino-Group-II	Dino-Group-II-Clade-10-and-11	Dino-Group-II-Clade-10-and-11_X	Dino-Group-II-Clade-10-and-11_X_sp.	-0.0174759	Neg	1m	RAD-A-Syndiniales
ASV2708	Eukaryota	Dinophyceae	Unknown Dinophyceae (Class)	Unknown Dinophyceae (Class)	Unknown Dinophyceae (Class)	Unknown Dinophyceae (Class)	ASV21882	Eukaryota	Dinophyceae	Unknown Dinophyceae (Class)	Unknown Dinophyceae (Class)	Unknown Dinophyceae (Class)	Unknown Dinophyceae (Class)	0.342394	Pos	1m	Dinophyceae-Dinophyceae
ASV3119	Eukaryota	Pterocystida	Pterocystida_X	Pterocystida_XX	Pterocystida_XXX	Pterocystida_XXX_sp.	ASV21882	Eukaryota	Dinophyceae	Unknown Dinophyceae (Class)	Unknown Dinophyceae (Class)	Unknown Dinophyceae (Class)	Unknown Dinophyceae (Class)	0.155319	Pos	1m	Pterocystida-Dinophyceae
ASV502	Eukaryota	Dinophyceae	Gymnodiniales	Kareniaceae	Karlodinium	Unknown Karlodinium (Genus)	ASV21882	Eukaryota	Dinophyceae	Unknown Dinophyceae (Class)	Unknown Dinophyceae (Class)	Unknown Dinophyceae (Class)	Unknown Dinophyceae (Class)	0.237279	Pos	1m	Dinophyceae-Dinophyceae
ASV6266	Eukaryota	Dinophyceae	Prorocentrales	Prorocentraceae	Prorocentrum	Prorocentrum_sp.	ASV21882	Eukaryota	Dinophyceae	Unknown Dinophyceae (Class)	Unknown Dinophyceae (Class)	Unknown Dinophyceae (Class)	Unknown Dinophyceae (Class)	0.321266	Pos	1m	Dinophyceae-Dinophyceae
ASV20626	Eukaryota	Dinophyceae	Unknown Dinophyceae (Class)	Unknown Dinophyceae (Class)	Unknown Dinophyceae (Class)	Unknown Dinophyceae (Class)	ASV21882	Eukaryota	Dinophyceae	Unknown Dinophyceae (Class)	Unknown Dinophyceae (Class)	Unknown Dinophyceae (Class)	Unknown Dinophyceae (Class)	0.0344168	Pos	1m	Dinophyceae-Dinophyceae
ASV16856	Eukaryota	Gyrista_X	Gyrista_XX	MAST-1	MAST-1D	MAST-1D_sp.	ASV21989	Eukaryota	Arthropoda	Crustacea	Maxillopoda	Calocalanus	Calocalanus_plumulosus	0.0690389	Pos	1m	Gyrista_X-Arthropoda
ASV12167	Eukaryota	Syndiniales	Dino-Group-I	Dino-Group-I-Clade-1	Dino-Group-I-Clade-1_X	Dino-Group-I-Clade-1_X_sp.	ASV22151	Eukaryota	Syndiniales	Dino-Group-I	Dino-Group-I-Clade-1	Dino-Group-I-Clade-1_X	Dino-Group-I-Clade-1_X_sp.	0.109136	Pos	1m	Syndiniales-Syndiniales
ASV17289	Eukaryota	RAD-A	RAD-A_X	RAD-A_Xb	RAD-A_Xb_X	RAD-A_Xb_X_sp.	ASV22151	Eukaryota	Syndiniales	Dino-Group-I	Dino-Group-I-Clade-1	Dino-Group-I-Clade-1_X	Dino-Group-I-Clade-1_X_sp.	0.130252	Pos	1m	RAD-A-Syndiniales
ASV16268	Eukaryota	Arthropoda	Crustacea	Maxillopoda	Calocalanus	Calocalanus_plumulosus	ASV22402	Eukaryota	Prymnesiophyceae	Prymnesiales	Chrysochromulinaceae	Chrysochromulina	Chrysochromulina_sp.	-0.00600796	Neg	1m	Arthropoda-Prymnesiophyceae
ASV5299	Eukaryota	Telonemia_XX	Telonemia_XXX	Telonemia-Group-2	Telonemia-Group-2_X	Telonemia-Group-2_X_sp.	ASV22402	Eukaryota	Prymnesiophyceae	Prymnesiales	Chrysochromulinaceae	Chrysochromulina	Chrysochromulina_sp.	0.00752123	Pos	1m	Telonemia_XX-Prymnesiophyceae
ASV16755	Eukaryota	Prymnesiophyceae	Phaeocystales	Phaeocystaceae	Phaeocystis	Phaeocystis_cordata	ASV22402	Eukaryota	Prymnesiophyceae	Prymnesiales	Chrysochromulinaceae	Chrysochromulina	Chrysochromulina_sp.	0.22147	Pos	1m	Prymnesiophyceae-Prymnesiophyceae
ASV663	Eukaryota	Syndiniales	Dino-Group-II	Dino-Group-II-Clade-10-and-11	Dino-Group-II-Clade-10-and-11_X	Dino-Group-II-Clade-10-and-11_X_sp.	ASV22418	Eukaryota	Syndiniales	Dino-Group-II	Dino-Group-II-Clade-16	Dino-Group-II-Clade-16_X	Dino-Group-II-Clade-16_X_sp.	0.11576	Pos	1m	Syndiniales-Syndiniales
ASV22219	Eukaryota	Dinophyceae	Gymnodiniales	Gymnodiniaceae	Gymnodinium	Gymnodinium_sp.	ASV22736	Eukaryota	Dinophyceae	Gymnodiniales	Gymnodiniaceae	Lepidodinium	Unknown Lepidodinium (Genus)	0.196283	Pos	1m	Dinophyceae-Dinophyceae
ASV3238	Eukaryota	Prymnesiophyceae	Prymnesiales	Prymnesiaceae	Haptolina	Unknown Haptolina (Genus)	ASV22736	Eukaryota	Dinophyceae	Gymnodiniales	Gymnodiniaceae	Lepidodinium	Unknown Lepidodinium (Genus)	0.12564	Pos	1m	Prymnesiophyceae-Dinophyceae
ASV2289	Eukaryota	Dinophyceae	Gymnodiniales	Kareniaceae	Karlodinium	Karlodinium_sp.	ASV22736	Eukaryota	Dinophyceae	Gymnodiniales	Gymnodiniaceae	Lepidodinium	Unknown Lepidodinium (Genus)	0.129724	Pos	1m	Dinophyceae-Dinophyceae
ASV18972	Eukaryota	Dinophyceae	Unknown Dinophyceae (Class)	Unknown Dinophyceae (Class)	Unknown Dinophyceae (Class)	Unknown Dinophyceae (Class)	ASV22915	Eukaryota	Dinophyceae	Unknown Dinophyceae (Class)	Unknown Dinophyceae (Class)	Unknown Dinophyceae (Class)	Unknown Dinophyceae (Class)	-0.0482275	Neg	1m	Dinophyceae-Dinophyceae
ASV4371	Eukaryota	Dinophyceae	Unknown Dinophyceae (Class)	Unknown Dinophyceae (Class)	Unknown Dinophyceae (Class)	Unknown Dinophyceae (Class)	ASV22946	Eukaryota	Dinophyceae	Gymnodiniales	Gymnodiniaceae	Gyrodinium	Unknown Gyrodinium (Genus)	0.0792718	Pos	1m	Dinophyceae-Dinophyceae
ASV3154	Eukaryota	Syndiniales	Dino-Group-I	Dino-Group-I-Clade-1	Dino-Group-I-Clade-1_X	Dino-Group-I-Clade-1_X_sp.	ASV22946	Eukaryota	Dinophyceae	Gymnodiniales	Gymnodiniaceae	Gyrodinium	Unknown Gyrodinium (Genus)	-0.00142979	Neg	1m	Syndiniales-Dinophyceae
ASV308	Eukaryota	Dinophyceae	Unknown Dinophyceae (Class)	Unknown Dinophyceae (Class)	Unknown Dinophyceae (Class)	Unknown Dinophyceae (Class)	ASV2375	Eukaryota	Dinophyceae	Gymnodiniales	Gymnodiniaceae	Margalefidinium	Margalefidinium_polykrikoides	0.041338	Pos	1m	Dinophyceae-Dinophyceae
ASV2375	Eukaryota	Dinophyceae	Gymnodiniales	Gymnodiniaceae	Margalefidinium	Margalefidinium_polykrikoides	ASV23967	Eukaryota	MOCH-2	MOCH-2_X	MOCH-2_XX	MOCH-2_XXX	MOCH-2_XXX_sp.	-0.0124792	Neg	1m	Dinophyceae-MOCH-2
ASV663	Eukaryota	Syndiniales	Dino-Group-II	Dino-Group-II-Clade-10-and-11	Dino-Group-II-Clade-10-and-11_X	Dino-Group-II-Clade-10-and-11_X_sp.	ASV23967	Eukaryota	MOCH-2	MOCH-2_X	MOCH-2_XX	MOCH-2_XXX	MOCH-2_XXX_sp.	-0.138553	Neg	1m	Syndiniales-MOCH-2
ASV3154	Eukaryota	Syndiniales	Dino-Group-I	Dino-Group-I-Clade-1	Dino-Group-I-Clade-1_X	Dino-Group-I-Clade-1_X_sp.	ASV23967	Eukaryota	MOCH-2	MOCH-2_X	MOCH-2_XX	MOCH-2_XXX	MOCH-2_XXX_sp.	0.0499309	Pos	1m	Syndiniales-MOCH-2
ASV9865	Eukaryota	Syndiniales	Dino-Group-II	Dino-Group-II-Clade-7	Dino-Group-II-Clade-7_X	Dino-Group-II-Clade-7_X_sp.	ASV23967	Eukaryota	MOCH-2	MOCH-2_X	MOCH-2_XX	MOCH-2_XXX	MOCH-2_XXX_sp.	0.102586	Pos	1m	Syndiniales-MOCH-2
ASV93	Eukaryota	Syndiniales	Dino-Group-I	Dino-Group-I-Clade-1	Dino-Group-I-Clade-1_X	Dino-Group-I-Clade-1_X_sp.	ASV24222	Eukaryota	Syndiniales	Dino-Group-I	Dino-Group-I-Clade-1	Dino-Group-I-Clade-1_X	Dino-Group-I-Clade-1_X_sp.	0.181072	Pos	1m	Syndiniales-Syndiniales
ASV996	Eukaryota	Syndiniales	Dino-Group-I	Dino-Group-I-Clade-4	Dino-Group-I-Clade-4_X	Dino-Group-I-Clade-4_X_sp.	ASV24222	Eukaryota	Syndiniales	Dino-Group-I	Dino-Group-I-Clade-1	Dino-Group-I-Clade-1_X	Dino-Group-I-Clade-1_X_sp.	0.266406	Pos	1m	Syndiniales-Syndiniales
ASV17289	Eukaryota	RAD-A	RAD-A_X	RAD-A_Xb	RAD-A_Xb_X	RAD-A_Xb_X_sp.	ASV24222	Eukaryota	Syndiniales	Dino-Group-I	Dino-Group-I-Clade-1	Dino-Group-I-Clade-1_X	Dino-Group-I-Clade-1_X_sp.	0.0367355	Pos	1m	RAD-A-Syndiniales
ASV22151	Eukaryota	Syndiniales	Dino-Group-I	Dino-Group-I-Clade-1	Dino-Group-I-Clade-1_X	Dino-Group-I-Clade-1_X_sp.	ASV24222	Eukaryota	Syndiniales	Dino-Group-I	Dino-Group-I-Clade-1	Dino-Group-I-Clade-1_X	Dino-Group-I-Clade-1_X_sp.	0.0702225	Pos	1m	Syndiniales-Syndiniales
ASV2889	Eukaryota	Syndiniales	Dino-Group-I	Dino-Group-I-Clade-1	Dino-Group-I-Clade-1_X	Dino-Group-I-Clade-1_X_sp.	ASV24222	Eukaryota	Syndiniales	Dino-Group-I	Dino-Group-I-Clade-1	Dino-Group-I-Clade-1_X	Dino-Group-I-Clade-1_X_sp.	0.136821	Pos	1m	Syndiniales-Syndiniales
ASV13779	Eukaryota	Arthropoda	Crustacea	Maxillopoda	Centropages	Centropages_violaceus	ASV24497	Eukaryota	Dinophyceae	Prorocentrales	Prorocentraceae	Prorocentrum	Prorocentrum_sp.	-0.0109799	Neg	1m	Arthropoda-Dinophyceae
ASV21535	Eukaryota	Syndiniales	Dino-Group-II	Dino-Group-II-Clade-10-and-11	Dino-Group-II-Clade-10-and-11_X	Dino-Group-II-Clade-10-and-11_X_sp.	ASV24547	Eukaryota	Dinophyceae	Gymnodiniales	Unknown Gymnodiniales (Order)	Unknown Gymnodiniales (Order)	Unknown Gymnodiniales (Order)	0.0168308	Pos	1m	Syndiniales-Dinophyceae
ASV15968	Eukaryota	Arthropoda	Crustacea	Maxillopoda	Calocalanus	Calocalanus_sp.	ASV24651	Eukaryota	Dinophyceae	Gymnodiniales	Gymnodiniaceae	Gyrodinium	Unknown Gyrodinium (Genus)	0.00459438	Pos	1m	Arthropoda-Dinophyceae
ASV3238	Eukaryota	Prymnesiophyceae	Prymnesiales	Prymnesiaceae	Haptolina	Unknown Haptolina (Genus)	ASV24651	Eukaryota	Dinophyceae	Gymnodiniales	Gymnodiniaceae	Gyrodinium	Unknown Gyrodinium (Genus)	-0.081052	Neg	1m	Prymnesiophyceae-Dinophyceae
ASV14710	Eukaryota	Syndiniales	Dino-Group-III	Dino-Group-III_X	Dino-Group-III_XX	Dino-Group-III_XX_sp.	ASV24651	Eukaryota	Dinophyceae	Gymnodiniales	Gymnodiniaceae	Gyrodinium	Unknown Gyrodinium (Genus)	-0.0209737	Neg	1m	Syndiniales-Dinophyceae
ASV2708	Eukaryota	Dinophyceae	Unknown Dinophyceae (Class)	Unknown Dinophyceae (Class)	Unknown Dinophyceae (Class)	Unknown Dinophyceae (Class)	ASV24651	Eukaryota	Dinophyceae	Gymnodiniales	Gymnodiniaceae	Gyrodinium	Unknown Gyrodinium (Genus)	-0.10585	Neg	1m	Dinophyceae-Dinophyceae
ASV15790	Eukaryota	Arthropoda	Crustacea	Maxillopoda	Calocalanus	Calocalanus_minutus	ASV25528	Eukaryota	Prymnesiophyceae	Prymnesiales	Chrysochromulinaceae	Chrysochromulina	Chrysochromulina_sp.	-0.0115034	Neg	1m	Arthropoda-Prymnesiophyceae
ASV24222	Eukaryota	Syndiniales	Dino-Group-I	Dino-Group-I-Clade-1	Dino-Group-I-Clade-1_X	Dino-Group-I-Clade-1_X_sp.	ASV25528	Eukaryota	Prymnesiophyceae	Prymnesiales	Chrysochromulinaceae	Chrysochromulina	Chrysochromulina_sp.	-0.0229537	Neg	1m	Syndiniales-Prymnesiophyceae
ASV7652	Eukaryota	Chrysophyceae	Chrysophyceae_Clade-EC2I	Chrysophyceae_Clade-EC2I_X	Chrysophyceae_Clade-EC2I_XX	Chrysophyceae_Clade-EC2I_XX_sp.	ASV25528	Eukaryota	Prymnesiophyceae	Prymnesiales	Chrysochromulinaceae	Chrysochromulina	Chrysochromulina_sp.	0.156055	Pos	1m	Chrysophyceae-Prymnesiophyceae
ASV3238	Eukaryota	Prymnesiophyceae	Prymnesiales	Prymnesiaceae	Haptolina	Unknown Haptolina (Genus)	ASV25528	Eukaryota	Prymnesiophyceae	Prymnesiales	Chrysochromulinaceae	Chrysochromulina	Chrysochromulina_sp.	0.13005	Pos	1m	Prymnesiophyceae-Prymnesiophyceae
ASV2889	Eukaryota	Syndiniales	Dino-Group-I	Dino-Group-I-Clade-1	Dino-Group-I-Clade-1_X	Dino-Group-I-Clade-1_X_sp.	ASV25528	Eukaryota	Prymnesiophyceae	Prymnesiales	Chrysochromulinaceae	Chrysochromulina	Chrysochromulina_sp.	-0.10277	Neg	1m	Syndiniales-Prymnesiophyceae
ASV3238	Eukaryota	Prymnesiophyceae	Prymnesiales	Prymnesiaceae	Haptolina	Unknown Haptolina (Genus)	ASV25961	Eukaryota	Syndiniales	Dino-Group-II	Dino-Group-II-Clade-8	Dino-Group-II-Clade-8_X	Dino-Group-II-Clade-8_X_sp.	0.104933	Pos	1m	Prymnesiophyceae-Syndiniales
ASV308	Eukaryota	Dinophyceae	Unknown Dinophyceae (Class)	Unknown Dinophyceae (Class)	Unknown Dinophyceae (Class)	Unknown Dinophyceae (Class)	ASV25961	Eukaryota	Syndiniales	Dino-Group-II	Dino-Group-II-Clade-8	Dino-Group-II-Clade-8_X	Dino-Group-II-Clade-8_X_sp.	0.0758513	Pos	1m	Dinophyceae-Syndiniales
ASV3467	Eukaryota	Syndiniales	Dino-Group-I	Dino-Group-I-Clade-5	Dino-Group-I-Clade-5_X	Dino-Group-I-Clade-5_X_sp.	ASV26358	Eukaryota	Syndiniales	Dino-Group-I	Dino-Group-I-Clade-5	Dino-Group-I-Clade-5_X	Dino-Group-I-Clade-5_X_sp.	0.0935599	Pos	1m	Syndiniales-Syndiniales
ASV24222	Eukaryota	Syndiniales	Dino-Group-I	Dino-Group-I-Clade-1	Dino-Group-I-Clade-1_X	Dino-Group-I-Clade-1_X_sp.	ASV26382	Eukaryota	RAD-A	RAD-A_X	RAD-A_Xb	RAD-A_Xb_X	RAD-A_Xb_X_sp.	0.1229	Pos	1m	Syndiniales-RAD-A
ASV15790	Eukaryota	Arthropoda	Crustacea	Maxillopoda	Calocalanus	Calocalanus_minutus	ASV26382	Eukaryota	RAD-A	RAD-A_X	RAD-A_Xb	RAD-A_Xb_X	RAD-A_Xb_X_sp.	0.0753354	Pos	1m	Arthropoda-RAD-A
ASV26358	Eukaryota	Syndiniales	Dino-Group-I	Dino-Group-I-Clade-5	Dino-Group-I-Clade-5_X	Dino-Group-I-Clade-5_X_sp.	ASV26495	Eukaryota	Syndiniales	Dino-Group-I	Dino-Group-I-Clade-5	Dino-Group-I-Clade-5_X	Dino-Group-I-Clade-5_X_sp.	0.00332937	Pos	1m	Syndiniales-Syndiniales
ASV21882	Eukaryota	Dinophyceae	Unknown Dinophyceae (Class)	Unknown Dinophyceae (Class)	Unknown Dinophyceae (Class)	Unknown Dinophyceae (Class)	ASV26495	Eukaryota	Syndiniales	Dino-Group-I	Dino-Group-I-Clade-5	Dino-Group-I-Clade-5_X	Dino-Group-I-Clade-5_X_sp.	0.123769	Pos	1m	Dinophyceae-Syndiniales
ASV14545	Eukaryota	Dinophyceae	Prorocentrales	Prorocentraceae	Prorocentrum	Prorocentrum_sp.	ASV26495	Eukaryota	Syndiniales	Dino-Group-I	Dino-Group-I-Clade-5	Dino-Group-I-Clade-5_X	Dino-Group-I-Clade-5_X_sp.	0.046243	Pos	1m	Dinophyceae-Syndiniales
ASV3238	Eukaryota	Prymnesiophyceae	Prymnesiales	Prymnesiaceae	Haptolina	Unknown Haptolina (Genus)	ASV26508	Eukaryota	Chrysophyceae	Chrysophyceae_Clade-EC2H	Chrysophyceae_Clade-EC2H_X	Chrysophyceae_Clade-EC2H_XX	Chrysophyceae_Clade-EC2H_XX_sp.	0.0259526	Pos	1m	Prymnesiophyceae-Chrysophyceae
ASV24222	Eukaryota	Syndiniales	Dino-Group-I	Dino-Group-I-Clade-1	Dino-Group-I-Clade-1_X	Dino-Group-I-Clade-1_X_sp.	ASV26508	Eukaryota	Chrysophyceae	Chrysophyceae_Clade-EC2H	Chrysophyceae_Clade-EC2H_X	Chrysophyceae_Clade-EC2H_XX	Chrysophyceae_Clade-EC2H_XX_sp.	-0.150242	Neg	1m	Syndiniales-Chrysophyceae
ASV2375	Eukaryota	Dinophyceae	Gymnodiniales	Gymnodiniaceae	Margalefidinium	Margalefidinium_polykrikoides	ASV26508	Eukaryota	Chrysophyceae	Chrysophyceae_Clade-EC2H	Chrysophyceae_Clade-EC2H_X	Chrysophyceae_Clade-EC2H_XX	Chrysophyceae_Clade-EC2H_XX_sp.	0.160127	Pos	1m	Dinophyceae-Chrysophyceae
ASV663	Eukaryota	Syndiniales	Dino-Group-II	Dino-Group-II-Clade-10-and-11	Dino-Group-II-Clade-10-and-11_X	Dino-Group-II-Clade-10-and-11_X_sp.	ASV26794	Eukaryota	Syndiniales	Dino-Group-I	Dino-Group-I-Clade-1	Dino-Group-I-Clade-1_X	Dino-Group-I-Clade-1_X_sp.	-0.134724	Neg	1m	Syndiniales-Syndiniales
ASV23967	Eukaryota	MOCH-2	MOCH-2_X	MOCH-2_XX	MOCH-2_XXX	MOCH-2_XXX_sp.	ASV26794	Eukaryota	Syndiniales	Dino-Group-I	Dino-Group-I-Clade-1	Dino-Group-I-Clade-1_X	Dino-Group-I-Clade-1_X_sp.	0.282535	Pos	1m	MOCH-2-Syndiniales
ASV15790	Eukaryota	Arthropoda	Crustacea	Maxillopoda	Calocalanus	Calocalanus_minutus	ASV26794	Eukaryota	Syndiniales	Dino-Group-I	Dino-Group-I-Clade-1	Dino-Group-I-Clade-1_X	Dino-Group-I-Clade-1_X_sp.	0.00829697	Pos	1m	Arthropoda-Syndiniales
ASV9865	Eukaryota	Syndiniales	Dino-Group-II	Dino-Group-II-Clade-7	Dino-Group-II-Clade-7_X	Dino-Group-II-Clade-7_X_sp.	ASV26794	Eukaryota	Syndiniales	Dino-Group-I	Dino-Group-I-Clade-1	Dino-Group-I-Clade-1_X	Dino-Group-I-Clade-1_X_sp.	0.0502653	Pos	1m	Syndiniales-Syndiniales
ASV18972	Eukaryota	Dinophyceae	Unknown Dinophyceae (Class)	Unknown Dinophyceae (Class)	Unknown Dinophyceae (Class)	Unknown Dinophyceae (Class)	ASV26835	Eukaryota	Dinophyceae	Gymnodiniales	Gymnodiniaceae	Gymnodinium	Gymnodinium_sp.	0.248013	Pos	1m	Dinophyceae-Dinophyceae
ASV6266	Eukaryota	Dinophyceae	Prorocentrales	Prorocentraceae	Prorocentrum	Prorocentrum_sp.	ASV26835	Eukaryota	Dinophyceae	Gymnodiniales	Gymnodiniaceae	Gymnodinium	Gymnodinium_sp.	0.227047	Pos	1m	Dinophyceae-Dinophyceae
ASV15287	Eukaryota	Syndiniales	Dino-Group-I	Dino-Group-I-Clade-1	Dino-Group-I-Clade-1_X	Dino-Group-I-Clade-1_X_sp.	ASV26835	Eukaryota	Dinophyceae	Gymnodiniales	Gymnodiniaceae	Gymnodinium	Gymnodinium_sp.	0.178292	Pos	1m	Syndiniales-Dinophyceae
ASV1255	Eukaryota	Dinophyceae	Prorocentrales	Prorocentraceae	Prorocentrum	Prorocentrum_sp.	ASV2708	Eukaryota	Dinophyceae	Unknown Dinophyceae (Class)	Unknown Dinophyceae (Class)	Unknown Dinophyceae (Class)	Unknown Dinophyceae (Class)	0.0334462	Pos	1m	Dinophyceae-Dinophyceae
ASV21882	Eukaryota	Dinophyceae	Unknown Dinophyceae (Class)	Unknown Dinophyceae (Class)	Unknown Dinophyceae (Class)	Unknown Dinophyceae (Class)	ASV27378	Eukaryota	Dinophyceae	Unknown Dinophyceae (Class)	Unknown Dinophyceae (Class)	Unknown Dinophyceae (Class)	Unknown Dinophyceae (Class)	0.072167	Pos	1m	Dinophyceae-Dinophyceae
ASV14710	Eukaryota	Syndiniales	Dino-Group-III	Dino-Group-III_X	Dino-Group-III_XX	Dino-Group-III_XX_sp.	ASV27378	Eukaryota	Dinophyceae	Unknown Dinophyceae (Class)	Unknown Dinophyceae (Class)	Unknown Dinophyceae (Class)	Unknown Dinophyceae (Class)	0.026096	Pos	1m	Syndiniales-Dinophyceae
ASV6266	Eukaryota	Dinophyceae	Prorocentrales	Prorocentraceae	Prorocentrum	Prorocentrum_sp.	ASV27378	Eukaryota	Dinophyceae	Unknown Dinophyceae (Class)	Unknown Dinophyceae (Class)	Unknown Dinophyceae (Class)	Unknown Dinophyceae (Class)	0.0286764	Pos	1m	Dinophyceae-Dinophyceae
ASV22402	Eukaryota	Prymnesiophyceae	Prymnesiales	Chrysochromulinaceae	Chrysochromulina	Chrysochromulina_sp.	ASV28383	Eukaryota	Syndiniales	Dino-Group-II	Dino-Group-II-Clade-10-and-11	Dino-Group-II-Clade-10-and-11_X	Dino-Group-II-Clade-10-and-11_X_sp.	0.00119722	Pos	1m	Prymnesiophyceae-Syndiniales
ASV3154	Eukaryota	Syndiniales	Dino-Group-I	Dino-Group-I-Clade-1	Dino-Group-I-Clade-1_X	Dino-Group-I-Clade-1_X_sp.	ASV28807	Eukaryota	Syndiniales	Dino-Group-I	Dino-Group-I-Clade-1	Dino-Group-I-Clade-1_X	Dino-Group-I-Clade-1_X_sp.	0.374603	Pos	1m	Syndiniales-Syndiniales
ASV22946	Eukaryota	Dinophyceae	Gymnodiniales	Gymnodiniaceae	Gyrodinium	Unknown Gyrodinium (Genus)	ASV28807	Eukaryota	Syndiniales	Dino-Group-I	Dino-Group-I-Clade-1	Dino-Group-I-Clade-1_X	Dino-Group-I-Clade-1_X_sp.	-0.0870935	Neg	1m	Dinophyceae-Syndiniales
ASV14175	Eukaryota	Dinophyceae	Unknown Dinophyceae (Class)	Unknown Dinophyceae (Class)	Unknown Dinophyceae (Class)	Unknown Dinophyceae (Class)	ASV28807	Eukaryota	Syndiniales	Dino-Group-I	Dino-Group-I-Clade-1	Dino-Group-I-Clade-1_X	Dino-Group-I-Clade-1_X_sp.	-0.0542117	Neg	1m	Dinophyceae-Syndiniales
ASV5148	Eukaryota	Syndiniales	Dino-Group-I	Dino-Group-I-Clade-1	Dino-Group-I-Clade-1_X	Dino-Group-I-Clade-1_X_sp.	ASV28807	Eukaryota	Syndiniales	Dino-Group-I	Dino-Group-I-Clade-1	Dino-Group-I-Clade-1_X	Dino-Group-I-Clade-1_X_sp.	0.196371	Pos	1m	Syndiniales-Syndiniales
ASV12167	Eukaryota	Syndiniales	Dino-Group-I	Dino-Group-I-Clade-1	Dino-Group-I-Clade-1_X	Dino-Group-I-Clade-1_X_sp.	ASV28857	Eukaryota	Syndiniales	Syndiniales_X	Syndiniales_XX	Syndiniales_XXX	Syndiniales_XXX_sp.	0.11232	Pos	1m	Syndiniales-Syndiniales
ASV9079	Eukaryota	Dinophyceae	Gymnodiniales	Gymnodiniaceae	Gyrodinium	Gyrodinium_dominans	ASV28931	Eukaryota	Mediophyceae	Chaetocerotales	Chaetocerotaceae	Chaetoceros	Unknown Chaetoceros (Genus)	0.00361992	Pos	1m	Dinophyceae-Mediophyceae
ASV25238	Eukaryota	Arthropoda	Crustacea	Maxillopoda	Undinula	Undinula_vulgaris	ASV28931	Eukaryota	Mediophyceae	Chaetocerotales	Chaetocerotaceae	Chaetoceros	Unknown Chaetoceros (Genus)	0.0436442	Pos	1m	Arthropoda-Mediophyceae
ASV14336	Eukaryota	Syndiniales	Dino-Group-II	Dino-Group-II-Clade-3	Dino-Group-II-Clade-3_X	Dino-Group-II-Clade-3_X_sp.	ASV29105	Eukaryota	Dinophyceae	Unknown Dinophyceae (Class)	Unknown Dinophyceae (Class)	Unknown Dinophyceae (Class)	Unknown Dinophyceae (Class)	0.0496098	Pos	1m	Syndiniales-Dinophyceae
ASV913	Eukaryota	MOCH-5	MOCH-5_X	MOCH-5_XX	MOCH-5_XXX	MOCH-5_XXX_sp.	ASV29217	Eukaryota	Pelagophyceae	Pelagomonadales	Pelagomonadaceae	Pelagomonas	Pelagomonas_calceolata	-0.000876648	Neg	1m	MOCH-5-Pelagophyceae
ASV9865	Eukaryota	Syndiniales	Dino-Group-II	Dino-Group-II-Clade-7	Dino-Group-II-Clade-7_X	Dino-Group-II-Clade-7_X_sp.	ASV29217	Eukaryota	Pelagophyceae	Pelagomonadales	Pelagomonadaceae	Pelagomonas	Pelagomonas_calceolata	0.00524388	Pos	1m	Syndiniales-Pelagophyceae
ASV12907	Eukaryota	Arthropoda	Crustacea	Maxillopoda	Triconia	Triconia_borealis	ASV29217	Eukaryota	Pelagophyceae	Pelagomonadales	Pelagomonadaceae	Pelagomonas	Pelagomonas_calceolata	0.256975	Pos	1m	Arthropoda-Pelagophyceae
ASV18491	Eukaryota	Dinophyceae	Unknown Dinophyceae (Class)	Unknown Dinophyceae (Class)	Unknown Dinophyceae (Class)	Unknown Dinophyceae (Class)	ASV29217	Eukaryota	Pelagophyceae	Pelagomonadales	Pelagomonadaceae	Pelagomonas	Pelagomonas_calceolata	-0.0855265	Neg	1m	Dinophyceae-Pelagophyceae
ASV23967	Eukaryota	MOCH-2	MOCH-2_X	MOCH-2_XX	MOCH-2_XXX	MOCH-2_XXX_sp.	ASV29217	Eukaryota	Pelagophyceae	Pelagomonadales	Pelagomonadaceae	Pelagomonas	Pelagomonas_calceolata	0.191339	Pos	1m	MOCH-2-Pelagophyceae
ASV22736	Eukaryota	Dinophyceae	Gymnodiniales	Gymnodiniaceae	Lepidodinium	Unknown Lepidodinium (Genus)	ASV29217	Eukaryota	Pelagophyceae	Pelagomonadales	Pelagomonadaceae	Pelagomonas	Pelagomonas_calceolata	-0.206836	Neg	1m	Dinophyceae-Pelagophyceae
ASV308	Eukaryota	Dinophyceae	Unknown Dinophyceae (Class)	Unknown Dinophyceae (Class)	Unknown Dinophyceae (Class)	Unknown Dinophyceae (Class)	ASV29217	Eukaryota	Pelagophyceae	Pelagomonadales	Pelagomonadaceae	Pelagomonas	Pelagomonas_calceolata	-0.202049	Neg	1m	Dinophyceae-Pelagophyceae
ASV12367	Eukaryota	Picozoa_XX	Picozoa_XXX	Picozoa_XXXX	Picozoa_XXXXX	Picozoa_XXXXX_sp.	ASV29293	Eukaryota	Dinophyceae	Unknown Dinophyceae (Class)	Unknown Dinophyceae (Class)	Unknown Dinophyceae (Class)	Unknown Dinophyceae (Class)	0.107916	Pos	1m	Picozoa_XX-Dinophyceae
ASV996	Eukaryota	Syndiniales	Dino-Group-I	Dino-Group-I-Clade-4	Dino-Group-I-Clade-4_X	Dino-Group-I-Clade-4_X_sp.	ASV29892	Eukaryota	Dinophyceae	Prorocentrales	Prorocentraceae	Prorocentrum	Prorocentrum_sp.	-0.0118424	Neg	1m	Syndiniales-Dinophyceae
ASV14710	Eukaryota	Syndiniales	Dino-Group-III	Dino-Group-III_X	Dino-Group-III_XX	Dino-Group-III_XX_sp.	ASV29892	Eukaryota	Dinophyceae	Prorocentrales	Prorocentraceae	Prorocentrum	Prorocentrum_sp.	0.399001	Pos	1m	Syndiniales-Dinophyceae
ASV7377	Eukaryota	Dinophyceae	Gymnodiniales	Gymnodiniaceae	Lepidodinium	Unknown Lepidodinium (Genus)	ASV29892	Eukaryota	Dinophyceae	Prorocentrales	Prorocentraceae	Prorocentrum	Prorocentrum_sp.	0.272022	Pos	1m	Dinophyceae-Dinophyceae
ASV6266	Eukaryota	Dinophyceae	Prorocentrales	Prorocentraceae	Prorocentrum	Prorocentrum_sp.	ASV29892	Eukaryota	Dinophyceae	Prorocentrales	Prorocentraceae	Prorocentrum	Prorocentrum_sp.	0.0541493	Pos	1m	Dinophyceae-Dinophyceae
ASV27378	Eukaryota	Dinophyceae	Unknown Dinophyceae (Class)	Unknown Dinophyceae (Class)	Unknown Dinophyceae (Class)	Unknown Dinophyceae (Class)	ASV29892	Eukaryota	Dinophyceae	Prorocentrales	Prorocentraceae	Prorocentrum	Prorocentrum_sp.	0.124664	Pos	1m	Dinophyceae-Dinophyceae
ASV22151	Eukaryota	Syndiniales	Dino-Group-I	Dino-Group-I-Clade-1	Dino-Group-I-Clade-1_X	Dino-Group-I-Clade-1_X_sp.	ASV30145	Eukaryota	Syndiniales	Dino-Group-I	Dino-Group-I-Clade-4	Dino-Group-I-Clade-4_X	Dino-Group-I-Clade-4_X_sp.	0.0158656	Pos	1m	Syndiniales-Syndiniales
ASV29892	Eukaryota	Dinophyceae	Prorocentrales	Prorocentraceae	Prorocentrum	Prorocentrum_sp.	ASV30145	Eukaryota	Syndiniales	Dino-Group-I	Dino-Group-I-Clade-4	Dino-Group-I-Clade-4_X	Dino-Group-I-Clade-4_X_sp.	-0.0592694	Neg	1m	Dinophyceae-Syndiniales
ASV3238	Eukaryota	Prymnesiophyceae	Prymnesiales	Prymnesiaceae	Haptolina	Unknown Haptolina (Genus)	ASV30145	Eukaryota	Syndiniales	Dino-Group-I	Dino-Group-I-Clade-4	Dino-Group-I-Clade-4_X	Dino-Group-I-Clade-4_X_sp.	-0.0407362	Neg	1m	Prymnesiophyceae-Syndiniales
ASV22736	Eukaryota	Dinophyceae	Gymnodiniales	Gymnodiniaceae	Lepidodinium	Unknown Lepidodinium (Genus)	ASV30268	Eukaryota	Dinophyceae	Gonyaulacales	Ceratiaceae	Tripos	Unknown Tripos (Genus)	0.0113603	Pos	1m	Dinophyceae-Dinophyceae
ASV21882	Eukaryota	Dinophyceae	Unknown Dinophyceae (Class)	Unknown Dinophyceae (Class)	Unknown Dinophyceae (Class)	Unknown Dinophyceae (Class)	ASV30268	Eukaryota	Dinophyceae	Gonyaulacales	Ceratiaceae	Tripos	Unknown Tripos (Genus)	0.05454	Pos	1m	Dinophyceae-Dinophyceae
ASV9079	Eukaryota	Dinophyceae	Gymnodiniales	Gymnodiniaceae	Gyrodinium	Gyrodinium_dominans	ASV30268	Eukaryota	Dinophyceae	Gonyaulacales	Ceratiaceae	Tripos	Unknown Tripos (Genus)	0.0543868	Pos	1m	Dinophyceae-Dinophyceae
ASV22485	Eukaryota	Arthropoda	Crustacea	Maxillopoda	Clausocalanus	Clausocalanus_furcatus	ASV30268	Eukaryota	Dinophyceae	Gonyaulacales	Ceratiaceae	Tripos	Unknown Tripos (Genus)	-0.0579183	Neg	1m	Arthropoda-Dinophyceae
ASV1255	Eukaryota	Dinophyceae	Prorocentrales	Prorocentraceae	Prorocentrum	Prorocentrum_sp.	ASV3119	Eukaryota	Pterocystida	Pterocystida_X	Pterocystida_XX	Pterocystida_XXX	Pterocystida_XXX_sp.	0.0650874	Pos	1m	Dinophyceae-Pterocystida
ASV10723	Eukaryota	Dinophyceae	Unknown Dinophyceae (Class)	Unknown Dinophyceae (Class)	Unknown Dinophyceae (Class)	Unknown Dinophyceae (Class)	ASV31374	Eukaryota	Syndiniales	Dino-Group-III	Dino-Group-III_X	Dino-Group-III_XX	Dino-Group-III_XX_sp.	0.0614809	Pos	1m	Dinophyceae-Syndiniales
ASV289	Eukaryota	Gyrista_X	Gyrista_XX	MAST-1	MAST-1C	MAST-1C_sp.	ASV31374	Eukaryota	Syndiniales	Dino-Group-III	Dino-Group-III_X	Dino-Group-III_XX	Dino-Group-III_XX_sp.	0.0145113	Pos	1m	Gyrista_X-Syndiniales
ASV29293	Eukaryota	Dinophyceae	Unknown Dinophyceae (Class)	Unknown Dinophyceae (Class)	Unknown Dinophyceae (Class)	Unknown Dinophyceae (Class)	ASV31374	Eukaryota	Syndiniales	Dino-Group-III	Dino-Group-III_X	Dino-Group-III_XX	Dino-Group-III_XX_sp.	0.0896328	Pos	1m	Dinophyceae-Syndiniales
ASV27378	Eukaryota	Dinophyceae	Unknown Dinophyceae (Class)	Unknown Dinophyceae (Class)	Unknown Dinophyceae (Class)	Unknown Dinophyceae (Class)	ASV31374	Eukaryota	Syndiniales	Dino-Group-III	Dino-Group-III_X	Dino-Group-III_XX	Dino-Group-III_XX_sp.	0.137177	Pos	1m	Dinophyceae-Syndiniales
ASV18972	Eukaryota	Dinophyceae	Unknown Dinophyceae (Class)	Unknown Dinophyceae (Class)	Unknown Dinophyceae (Class)	Unknown Dinophyceae (Class)	ASV31374	Eukaryota	Syndiniales	Dino-Group-III	Dino-Group-III_X	Dino-Group-III_XX	Dino-Group-III_XX_sp.	0.00678124	Pos	1m	Dinophyceae-Syndiniales
ASV3226	Eukaryota	Dinophyceae	Gymnodiniales	Unknown Gymnodiniales (Order)	Unknown Gymnodiniales (Order)	Unknown Gymnodiniales (Order)	ASV31379	Eukaryota	Dinophyceae	Gymnodiniales	Unknown Gymnodiniales (Order)	Unknown Gymnodiniales (Order)	Unknown Gymnodiniales (Order)	0.0481603	Pos	1m	Dinophyceae-Dinophyceae
ASV20626	Eukaryota	Dinophyceae	Unknown Dinophyceae (Class)	Unknown Dinophyceae (Class)	Unknown Dinophyceae (Class)	Unknown Dinophyceae (Class)	ASV31379	Eukaryota	Dinophyceae	Gymnodiniales	Unknown Gymnodiniales (Order)	Unknown Gymnodiniales (Order)	Unknown Gymnodiniales (Order)	0.00897669	Pos	1m	Dinophyceae-Dinophyceae
ASV21882	Eukaryota	Dinophyceae	Unknown Dinophyceae (Class)	Unknown Dinophyceae (Class)	Unknown Dinophyceae (Class)	Unknown Dinophyceae (Class)	ASV31379	Eukaryota	Dinophyceae	Gymnodiniales	Unknown Gymnodiniales (Order)	Unknown Gymnodiniales (Order)	Unknown Gymnodiniales (Order)	0.0698507	Pos	1m	Dinophyceae-Dinophyceae
ASV22736	Eukaryota	Dinophyceae	Gymnodiniales	Gymnodiniaceae	Lepidodinium	Unknown Lepidodinium (Genus)	ASV31379	Eukaryota	Dinophyceae	Gymnodiniales	Unknown Gymnodiniales (Order)	Unknown Gymnodiniales (Order)	Unknown Gymnodiniales (Order)	0.125293	Pos	1m	Dinophyceae-Dinophyceae
ASV24497	Eukaryota	Dinophyceae	Prorocentrales	Prorocentraceae	Prorocentrum	Prorocentrum_sp.	ASV31379	Eukaryota	Dinophyceae	Gymnodiniales	Unknown Gymnodiniales (Order)	Unknown Gymnodiniales (Order)	Unknown Gymnodiniales (Order)	0.0129044	Pos	1m	Dinophyceae-Dinophyceae
ASV18972	Eukaryota	Dinophyceae	Unknown Dinophyceae (Class)	Unknown Dinophyceae (Class)	Unknown Dinophyceae (Class)	Unknown Dinophyceae (Class)	ASV31890	Eukaryota	Dinophyceae	Dinophyceae_X	Dinophyceae_XX	Dinophyceae_XXX	Dinophyceae_XXX_sp.	-0.0382012	Neg	1m	Dinophyceae-Dinophyceae
ASV21882	Eukaryota	Dinophyceae	Unknown Dinophyceae (Class)	Unknown Dinophyceae (Class)	Unknown Dinophyceae (Class)	Unknown Dinophyceae (Class)	ASV31890	Eukaryota	Dinophyceae	Dinophyceae_X	Dinophyceae_XX	Dinophyceae_XXX	Dinophyceae_XXX_sp.	-0.00189405	Neg	1m	Dinophyceae-Dinophyceae
ASV14710	Eukaryota	Syndiniales	Dino-Group-III	Dino-Group-III_X	Dino-Group-III_XX	Dino-Group-III_XX_sp.	ASV31890	Eukaryota	Dinophyceae	Dinophyceae_X	Dinophyceae_XX	Dinophyceae_XXX	Dinophyceae_XXX_sp.	-0.0633315	Neg	1m	Syndiniales-Dinophyceae
ASV9099	Eukaryota	Syndiniales	Dino-Group-I	Dino-Group-I-Clade-1	Dino-Group-I-Clade-1_X	Dino-Group-I-Clade-1_X_sp.	ASV32019	Eukaryota	Cnidaria	Cnidaria_X	Hydrozoa	Liriope	Liriope_tetraphylla	0.0415628	Pos	1m	Syndiniales-Cnidaria
ASV15974	Eukaryota	Dinophyceae	Prorocentrales	Prorocentraceae	Prorocentrum	Prorocentrum_sp.	ASV32019	Eukaryota	Cnidaria	Cnidaria_X	Hydrozoa	Liriope	Liriope_tetraphylla	-0.0793535	Neg	1m	Dinophyceae-Cnidaria
ASV29105	Eukaryota	Dinophyceae	Unknown Dinophyceae (Class)	Unknown Dinophyceae (Class)	Unknown Dinophyceae (Class)	Unknown Dinophyceae (Class)	ASV32019	Eukaryota	Cnidaria	Cnidaria_X	Hydrozoa	Liriope	Liriope_tetraphylla	0.0274219	Pos	1m	Dinophyceae-Cnidaria
ASV3119	Eukaryota	Pterocystida	Pterocystida_X	Pterocystida_XX	Pterocystida_XXX	Pterocystida_XXX_sp.	ASV3238	Eukaryota	Prymnesiophyceae	Prymnesiales	Prymnesiaceae	Haptolina	Unknown Haptolina (Genus)	0.0363089	Pos	1m	Pterocystida-Prymnesiophyceae
ASV22946	Eukaryota	Dinophyceae	Gymnodiniales	Gymnodiniaceae	Gyrodinium	Unknown Gyrodinium (Genus)	ASV32768	Eukaryota	Syndiniales	Dino-Group-I	Dino-Group-I-Clade-5	Dino-Group-I-Clade-5_X	Dino-Group-I-Clade-5_X_sp.	-0.0260932	Neg	1m	Dinophyceae-Syndiniales
ASV15974	Eukaryota	Dinophyceae	Prorocentrales	Prorocentraceae	Prorocentrum	Prorocentrum_sp.	ASV32768	Eukaryota	Syndiniales	Dino-Group-I	Dino-Group-I-Clade-5	Dino-Group-I-Clade-5_X	Dino-Group-I-Clade-5_X_sp.	0.0965025	Pos	1m	Dinophyceae-Syndiniales
ASV32019	Eukaryota	Cnidaria	Cnidaria_X	Hydrozoa	Liriope	Liriope_tetraphylla	ASV32788	Eukaryota	Dinophyceae	Gymnodiniales	Gymnodiniaceae	Gyrodinium	Unknown Gyrodinium (Genus)	-0.00212763	Neg	1m	Cnidaria-Dinophyceae
ASV19157	Eukaryota	Prymnesiophyceae	Prymnesiales	Chrysochromulinaceae	Chrysochromulina	Chrysochromulina_sp.	ASV32788	Eukaryota	Dinophyceae	Gymnodiniales	Gymnodiniaceae	Gyrodinium	Unknown Gyrodinium (Genus)	0.16678	Pos	1m	Prymnesiophyceae-Dinophyceae
ASV3154	Eukaryota	Syndiniales	Dino-Group-I	Dino-Group-I-Clade-1	Dino-Group-I-Clade-1_X	Dino-Group-I-Clade-1_X_sp.	ASV33912	Eukaryota	Dinophyceae	Gymnodiniales	Warnowiaceae	Warnowia	Warnowia_sp.	-0.0684416	Neg	1m	Syndiniales-Dinophyceae
ASV23967	Eukaryota	MOCH-2	MOCH-2_X	MOCH-2_XX	MOCH-2_XXX	MOCH-2_XXX_sp.	ASV33912	Eukaryota	Dinophyceae	Gymnodiniales	Warnowiaceae	Warnowia	Warnowia_sp.	-0.0620605	Neg	1m	MOCH-2-Dinophyceae
ASV29892	Eukaryota	Dinophyceae	Prorocentrales	Prorocentraceae	Prorocentrum	Prorocentrum_sp.	ASV34442	Eukaryota	Syndiniales	Dino-Group-II	Dino-Group-II-Clade-10-and-11	Dino-Group-II-Clade-10-and-11_X	Dino-Group-II-Clade-10-and-11_X_sp.	0.0749935	Pos	1m	Dinophyceae-Syndiniales
ASV14710	Eukaryota	Syndiniales	Dino-Group-III	Dino-Group-III_X	Dino-Group-III_XX	Dino-Group-III_XX_sp.	ASV34442	Eukaryota	Syndiniales	Dino-Group-II	Dino-Group-II-Clade-10-and-11	Dino-Group-II-Clade-10-and-11_X	Dino-Group-II-Clade-10-and-11_X_sp.	0.150781	Pos	1m	Syndiniales-Syndiniales
ASV3238	Eukaryota	Prymnesiophyceae	Prymnesiales	Prymnesiaceae	Haptolina	Unknown Haptolina (Genus)	ASV34442	Eukaryota	Syndiniales	Dino-Group-II	Dino-Group-II-Clade-10-and-11	Dino-Group-II-Clade-10-and-11_X	Dino-Group-II-Clade-10-and-11_X_sp.	0.0899705	Pos	1m	Prymnesiophyceae-Syndiniales
ASV10723	Eukaryota	Dinophyceae	Unknown Dinophyceae (Class)	Unknown Dinophyceae (Class)	Unknown Dinophyceae (Class)	Unknown Dinophyceae (Class)	ASV35327	Eukaryota	Dinophyceae	Unknown Dinophyceae (Class)	Unknown Dinophyceae (Class)	Unknown Dinophyceae (Class)	Unknown Dinophyceae (Class)	0.0393496	Pos	1m	Dinophyceae-Dinophyceae
ASV31890	Eukaryota	Dinophyceae	Dinophyceae_X	Dinophyceae_XX	Dinophyceae_XXX	Dinophyceae_XXX_sp.	ASV35328	Eukaryota	Cnidaria	Cnidaria_X	Hydrozoa	Aglaura	Aglaura_hemistoma	0.0149557	Pos	1m	Dinophyceae-Cnidaria
ASV22946	Eukaryota	Dinophyceae	Gymnodiniales	Gymnodiniaceae	Gyrodinium	Unknown Gyrodinium (Genus)	ASV35575	Eukaryota	Dinophyceae	Unknown Dinophyceae (Class)	Unknown Dinophyceae (Class)	Unknown Dinophyceae (Class)	Unknown Dinophyceae (Class)	0.0640351	Pos	1m	Dinophyceae-Dinophyceae
ASV4262	Eukaryota	Dinophyceae	Unknown Dinophyceae (Class)	Unknown Dinophyceae (Class)	Unknown Dinophyceae (Class)	Unknown Dinophyceae (Class)	ASV35575	Eukaryota	Dinophyceae	Unknown Dinophyceae (Class)	Unknown Dinophyceae (Class)	Unknown Dinophyceae (Class)	Unknown Dinophyceae (Class)	0.00050588	Pos	1m	Dinophyceae-Dinophyceae
ASV18972	Eukaryota	Dinophyceae	Unknown Dinophyceae (Class)	Unknown Dinophyceae (Class)	Unknown Dinophyceae (Class)	Unknown Dinophyceae (Class)	ASV35575	Eukaryota	Dinophyceae	Unknown Dinophyceae (Class)	Unknown Dinophyceae (Class)	Unknown Dinophyceae (Class)	Unknown Dinophyceae (Class)	-0.231714	Neg	1m	Dinophyceae-Dinophyceae
ASV15974	Eukaryota	Dinophyceae	Prorocentrales	Prorocentraceae	Prorocentrum	Prorocentrum_sp.	ASV35575	Eukaryota	Dinophyceae	Unknown Dinophyceae (Class)	Unknown Dinophyceae (Class)	Unknown Dinophyceae (Class)	Unknown Dinophyceae (Class)	-0.0214203	Neg	1m	Dinophyceae-Dinophyceae
ASV12367	Eukaryota	Picozoa_XX	Picozoa_XXX	Picozoa_XXXX	Picozoa_XXXXX	Picozoa_XXXXX_sp.	ASV36954	Eukaryota	Gyrista_X	Gyrista_XX	MAST-1	MAST-1D	MAST-1D_sp.	0.0726595	Pos	1m	Picozoa_XX-Gyrista_X
ASV6266	Eukaryota	Dinophyceae	Prorocentrales	Prorocentraceae	Prorocentrum	Prorocentrum_sp.	ASV36954	Eukaryota	Gyrista_X	Gyrista_XX	MAST-1	MAST-1D	MAST-1D_sp.	0.123055	Pos	1m	Dinophyceae-Gyrista_X
ASV19157	Eukaryota	Prymnesiophyceae	Prymnesiales	Chrysochromulinaceae	Chrysochromulina	Chrysochromulina_sp.	ASV36954	Eukaryota	Gyrista_X	Gyrista_XX	MAST-1	MAST-1D	MAST-1D_sp.	0.0901361	Pos	1m	Prymnesiophyceae-Gyrista_X
ASV289	Eukaryota	Gyrista_X	Gyrista_XX	MAST-1	MAST-1C	MAST-1C_sp.	ASV36954	Eukaryota	Gyrista_X	Gyrista_XX	MAST-1	MAST-1D	MAST-1D_sp.	0.0222807	Pos	1m	Gyrista_X-Gyrista_X
ASV502	Eukaryota	Dinophyceae	Gymnodiniales	Kareniaceae	Karlodinium	Unknown Karlodinium (Genus)	ASV37584	Eukaryota	Arthropoda	Crustacea	Maxillopoda	Calocalanus	Calocalanus_sp.	-0.00192618	Neg	1m	Dinophyceae-Arthropoda
ASV7377	Eukaryota	Dinophyceae	Gymnodiniales	Gymnodiniaceae	Lepidodinium	Unknown Lepidodinium (Genus)	ASV37584	Eukaryota	Arthropoda	Crustacea	Maxillopoda	Calocalanus	Calocalanus_sp.	-0.022433	Neg	1m	Dinophyceae-Arthropoda
ASV21535	Eukaryota	Syndiniales	Dino-Group-II	Dino-Group-II-Clade-10-and-11	Dino-Group-II-Clade-10-and-11_X	Dino-Group-II-Clade-10-and-11_X_sp.	ASV38143	Eukaryota	Syndiniales	Dino-Group-I	Dino-Group-I-Clade-5	Dino-Group-I-Clade-5_X	Dino-Group-I-Clade-5_X_sp.	0.0943159	Pos	1m	Syndiniales-Syndiniales
ASV24651	Eukaryota	Dinophyceae	Gymnodiniales	Gymnodiniaceae	Gyrodinium	Unknown Gyrodinium (Genus)	ASV38143	Eukaryota	Syndiniales	Dino-Group-I	Dino-Group-I-Clade-5	Dino-Group-I-Clade-5_X	Dino-Group-I-Clade-5_X_sp.	-0.212925	Neg	1m	Dinophyceae-Syndiniales
ASV25961	Eukaryota	Syndiniales	Dino-Group-II	Dino-Group-II-Clade-8	Dino-Group-II-Clade-8_X	Dino-Group-II-Clade-8_X_sp.	ASV38143	Eukaryota	Syndiniales	Dino-Group-I	Dino-Group-I-Clade-5	Dino-Group-I-Clade-5_X	Dino-Group-I-Clade-5_X_sp.	0.0930958	Pos	1m	Syndiniales-Syndiniales
ASV26794	Eukaryota	Syndiniales	Dino-Group-I	Dino-Group-I-Clade-1	Dino-Group-I-Clade-1_X	Dino-Group-I-Clade-1_X_sp.	ASV38143	Eukaryota	Syndiniales	Dino-Group-I	Dino-Group-I-Clade-5	Dino-Group-I-Clade-5_X	Dino-Group-I-Clade-5_X_sp.	-0.123674	Neg	1m	Syndiniales-Syndiniales
ASV27378	Eukaryota	Dinophyceae	Unknown Dinophyceae (Class)	Unknown Dinophyceae (Class)	Unknown Dinophyceae (Class)	Unknown Dinophyceae (Class)	ASV38143	Eukaryota	Syndiniales	Dino-Group-I	Dino-Group-I-Clade-5	Dino-Group-I-Clade-5_X	Dino-Group-I-Clade-5_X_sp.	0.0283919	Pos	1m	Dinophyceae-Syndiniales
ASV3226	Eukaryota	Dinophyceae	Gymnodiniales	Unknown Gymnodiniales (Order)	Unknown Gymnodiniales (Order)	Unknown Gymnodiniales (Order)	ASV38978	Eukaryota	Rappephyceae	Pavlomulinales	Pavlomulinaceae	Pavlomulina	Pavlomulina_ranunculiformis	0.0244302	Pos	1m	Dinophyceae-Rappephyceae
ASV29217	Eukaryota	Pelagophyceae	Pelagomonadales	Pelagomonadaceae	Pelagomonas	Pelagomonas_calceolata	ASV39663	Eukaryota	Mamiellophyceae	Mamiellales	Bathycoccaceae	Ostreococcus	Ostreococcus_clade_B	0.09699	Pos	1m	Pelagophyceae-Mamiellophyceae
ASV35328	Eukaryota	Cnidaria	Cnidaria_X	Hydrozoa	Aglaura	Aglaura_hemistoma	ASV39663	Eukaryota	Mamiellophyceae	Mamiellales	Bathycoccaceae	Ostreococcus	Ostreococcus_clade_B	0.0722876	Pos	1m	Cnidaria-Mamiellophyceae
ASV14710	Eukaryota	Syndiniales	Dino-Group-III	Dino-Group-III_X	Dino-Group-III_XX	Dino-Group-III_XX_sp.	ASV39663	Eukaryota	Mamiellophyceae	Mamiellales	Bathycoccaceae	Ostreococcus	Ostreococcus_clade_B	-0.11332	Neg	1m	Syndiniales-Mamiellophyceae
ASV22736	Eukaryota	Dinophyceae	Gymnodiniales	Gymnodiniaceae	Lepidodinium	Unknown Lepidodinium (Genus)	ASV39778	Eukaryota	Dinophyceae	Peridiniales	Heterocapsaceae	Heterocapsa	Heterocapsa_nei/rotundata	0.0236872	Pos	1m	Dinophyceae-Dinophyceae
ASV26508	Eukaryota	Chrysophyceae	Chrysophyceae_Clade-EC2H	Chrysophyceae_Clade-EC2H_X	Chrysophyceae_Clade-EC2H_XX	Chrysophyceae_Clade-EC2H_XX_sp.	ASV39778	Eukaryota	Dinophyceae	Peridiniales	Heterocapsaceae	Heterocapsa	Heterocapsa_nei/rotundata	0.094659	Pos	1m	Chrysophyceae-Dinophyceae
ASV12167	Eukaryota	Syndiniales	Dino-Group-I	Dino-Group-I-Clade-1	Dino-Group-I-Clade-1_X	Dino-Group-I-Clade-1_X_sp.	ASV39778	Eukaryota	Dinophyceae	Peridiniales	Heterocapsaceae	Heterocapsa	Heterocapsa_nei/rotundata	-0.0232202	Neg	1m	Syndiniales-Dinophyceae
ASV31656	Eukaryota	Dinophyceae	Gonyaulacales	Gonyaulacaceae	Gonyaulax	Gonyaulax_polygramma	ASV39778	Eukaryota	Dinophyceae	Peridiniales	Heterocapsaceae	Heterocapsa	Heterocapsa_nei/rotundata	0.00967273	Pos	1m	Dinophyceae-Dinophyceae
ASV14710	Eukaryota	Syndiniales	Dino-Group-III	Dino-Group-III_X	Dino-Group-III_XX	Dino-Group-III_XX_sp.	ASV40126	Eukaryota	Syndiniales	Dino-Group-I	Dino-Group-I-Clade-5	Dino-Group-I-Clade-5_X	Dino-Group-I-Clade-5_X_sp.	0.137823	Pos	1m	Syndiniales-Syndiniales
ASV5148	Eukaryota	Syndiniales	Dino-Group-I	Dino-Group-I-Clade-1	Dino-Group-I-Clade-1_X	Dino-Group-I-Clade-1_X_sp.	ASV40126	Eukaryota	Syndiniales	Dino-Group-I	Dino-Group-I-Clade-5	Dino-Group-I-Clade-5_X	Dino-Group-I-Clade-5_X_sp.	0.0999715	Pos	1m	Syndiniales-Syndiniales
ASV28931	Eukaryota	Mediophyceae	Chaetocerotales	Chaetocerotaceae	Chaetoceros	Unknown Chaetoceros (Genus)	ASV40208	Eukaryota	Syndiniales	Dino-Group-II	Dino-Group-II-Clade-16	Dino-Group-II-Clade-16_X	Dino-Group-II-Clade-16_X_sp.	-0.0359115	Neg	1m	Mediophyceae-Syndiniales
ASV14336	Eukaryota	Syndiniales	Dino-Group-II	Dino-Group-II-Clade-3	Dino-Group-II-Clade-3_X	Dino-Group-II-Clade-3_X_sp.	ASV40208	Eukaryota	Syndiniales	Dino-Group-II	Dino-Group-II-Clade-16	Dino-Group-II-Clade-16_X	Dino-Group-II-Clade-16_X_sp.	-0.00333435	Neg	1m	Syndiniales-Syndiniales
ASV12167	Eukaryota	Syndiniales	Dino-Group-I	Dino-Group-I-Clade-1	Dino-Group-I-Clade-1_X	Dino-Group-I-Clade-1_X_sp.	ASV40208	Eukaryota	Syndiniales	Dino-Group-II	Dino-Group-II-Clade-16	Dino-Group-II-Clade-16_X	Dino-Group-II-Clade-16_X_sp.	0.204595	Pos	1m	Syndiniales-Syndiniales
ASV38978	Eukaryota	Rappephyceae	Pavlomulinales	Pavlomulinaceae	Pavlomulina	Pavlomulina_ranunculiformis	ASV40426	Eukaryota	Sagenista	Sagenista_X	MAST-4	MAST-4A	MAST-4A_sp.	0.0875685	Pos	1m	Rappephyceae-Sagenista
ASV3226	Eukaryota	Dinophyceae	Gymnodiniales	Unknown Gymnodiniales (Order)	Unknown Gymnodiniales (Order)	Unknown Gymnodiniales (Order)	ASV40426	Eukaryota	Sagenista	Sagenista_X	MAST-4	MAST-4A	MAST-4A_sp.	0.0012013	Pos	1m	Dinophyceae-Sagenista
ASV3467	Eukaryota	Syndiniales	Dino-Group-I	Dino-Group-I-Clade-5	Dino-Group-I-Clade-5_X	Dino-Group-I-Clade-5_X_sp.	ASV40426	Eukaryota	Sagenista	Sagenista_X	MAST-4	MAST-4A	MAST-4A_sp.	-0.212659	Neg	1m	Syndiniales-Sagenista
ASV13779	Eukaryota	Arthropoda	Crustacea	Maxillopoda	Centropages	Centropages_violaceus	ASV40507	Eukaryota	Dinophyceae	Gymnodiniales	Warnowiaceae	Warnowia	Warnowia_sp.	0.0145113	Pos	1m	Arthropoda-Dinophyceae
ASV6266	Eukaryota	Dinophyceae	Prorocentrales	Prorocentraceae	Prorocentrum	Prorocentrum_sp.	ASV40507	Eukaryota	Dinophyceae	Gymnodiniales	Warnowiaceae	Warnowia	Warnowia_sp.	-0.0536731	Neg	1m	Dinophyceae-Dinophyceae
ASV39663	Eukaryota	Mamiellophyceae	Mamiellales	Bathycoccaceae	Ostreococcus	Ostreococcus_clade_B	ASV43474	Eukaryota	Syndiniales	Dino-Group-II	Dino-Group-II-Clade-10-and-11	Dino-Group-II-Clade-10-and-11_X	Dino-Group-II-Clade-10-and-11_X_sp.	-0.0157006	Neg	1m	Mamiellophyceae-Syndiniales
ASV32768	Eukaryota	Syndiniales	Dino-Group-I	Dino-Group-I-Clade-5	Dino-Group-I-Clade-5_X	Dino-Group-I-Clade-5_X_sp.	ASV43474	Eukaryota	Syndiniales	Dino-Group-II	Dino-Group-II-Clade-10-and-11	Dino-Group-II-Clade-10-and-11_X	Dino-Group-II-Clade-10-and-11_X_sp.	0.0405447	Pos	1m	Syndiniales-Syndiniales
ASV40507	Eukaryota	Dinophyceae	Gymnodiniales	Warnowiaceae	Warnowia	Warnowia_sp.	ASV43588	Eukaryota	Dinophyceae	Gymnodiniales	Warnowiaceae	Warnowia	Warnowia_sp.	0.125461	Pos	1m	Dinophyceae-Dinophyceae
ASV18732	Eukaryota	Syndiniales	Dino-Group-II	Dino-Group-II-Clade-26	Dino-Group-II-Clade-26_X	Dino-Group-II-Clade-26_X_sp.	ASV43588	Eukaryota	Dinophyceae	Gymnodiniales	Warnowiaceae	Warnowia	Warnowia_sp.	-0.0282095	Neg	1m	Syndiniales-Dinophyceae
ASV14710	Eukaryota	Syndiniales	Dino-Group-III	Dino-Group-III_X	Dino-Group-III_XX	Dino-Group-III_XX_sp.	ASV43588	Eukaryota	Dinophyceae	Gymnodiniales	Warnowiaceae	Warnowia	Warnowia_sp.	-0.025906	Neg	1m	Syndiniales-Dinophyceae
ASV26508	Eukaryota	Chrysophyceae	Chrysophyceae_Clade-EC2H	Chrysophyceae_Clade-EC2H_X	Chrysophyceae_Clade-EC2H_XX	Chrysophyceae_Clade-EC2H_XX_sp.	ASV45181	Eukaryota	Prymnesiophyceae	Isochrysidales	Noelaerhabdaceae	Unknown Noelaerhabdaceae (Family)	Unknown Noelaerhabdaceae (Family)	-0.0182407	Neg	1m	Chrysophyceae-Prymnesiophyceae
ASV21882	Eukaryota	Dinophyceae	Unknown Dinophyceae (Class)	Unknown Dinophyceae (Class)	Unknown Dinophyceae (Class)	Unknown Dinophyceae (Class)	ASV45181	Eukaryota	Prymnesiophyceae	Isochrysidales	Noelaerhabdaceae	Unknown Noelaerhabdaceae (Family)	Unknown Noelaerhabdaceae (Family)	-0.219641	Neg	1m	Dinophyceae-Prymnesiophyceae
ASV14710	Eukaryota	Syndiniales	Dino-Group-III	Dino-Group-III_X	Dino-Group-III_XX	Dino-Group-III_XX_sp.	ASV45181	Eukaryota	Prymnesiophyceae	Isochrysidales	Noelaerhabdaceae	Unknown Noelaerhabdaceae (Family)	Unknown Noelaerhabdaceae (Family)	-0.10193	Neg	1m	Syndiniales-Prymnesiophyceae
ASV18732	Eukaryota	Syndiniales	Dino-Group-II	Dino-Group-II-Clade-26	Dino-Group-II-Clade-26_X	Dino-Group-II-Clade-26_X_sp.	ASV45655	Eukaryota	Arthropoda	Crustacea	Maxillopoda	Paracalanus	Paracalanus_parvus	-0.00236317	Neg	1m	Syndiniales-Arthropoda
ASV14710	Eukaryota	Syndiniales	Dino-Group-III	Dino-Group-III_X	Dino-Group-III_XX	Dino-Group-III_XX_sp.	ASV45655	Eukaryota	Arthropoda	Crustacea	Maxillopoda	Paracalanus	Paracalanus_parvus	-0.0532204	Neg	1m	Syndiniales-Arthropoda
ASV16268	Eukaryota	Arthropoda	Crustacea	Maxillopoda	Calocalanus	Calocalanus_plumulosus	ASV46299	Eukaryota	Arthropoda	Crustacea	Maxillopoda	Maxillopoda_X	Maxillopoda_X_sp.	0.0183223	Pos	1m	Arthropoda-Arthropoda
ASV3824	Eukaryota	Arthropoda	Crustacea	Maxillopoda	Maxillopoda_X	Maxillopoda_X_sp.	ASV46299	Eukaryota	Arthropoda	Crustacea	Maxillopoda	Maxillopoda_X	Maxillopoda_X_sp.	0.252297	Pos	1m	Arthropoda-Arthropoda
ASV3467	Eukaryota	Syndiniales	Dino-Group-I	Dino-Group-I-Clade-5	Dino-Group-I-Clade-5_X	Dino-Group-I-Clade-5_X_sp.	ASV46738	Eukaryota	Syndiniales	Dino-Group-I	Dino-Group-I-Clade-5	Dino-Group-I-Clade-5_X	Dino-Group-I-Clade-5_X_sp.	0.494464	Pos	1m	Syndiniales-Syndiniales
ASV24222	Eukaryota	Syndiniales	Dino-Group-I	Dino-Group-I-Clade-1	Dino-Group-I-Clade-1_X	Dino-Group-I-Clade-1_X_sp.	ASV47551	Eukaryota	Syndiniales	Dino-Group-II	Dino-Group-II-Clade-22	Dino-Group-II-Clade-22_X	Dino-Group-II-Clade-22_X_sp.	0.156598	Pos	1m	Syndiniales-Syndiniales
ASV22946	Eukaryota	Dinophyceae	Gymnodiniales	Gymnodiniaceae	Gyrodinium	Unknown Gyrodinium (Genus)	ASV47551	Eukaryota	Syndiniales	Dino-Group-II	Dino-Group-II-Clade-22	Dino-Group-II-Clade-22_X	Dino-Group-II-Clade-22_X_sp.	-0.0476748	Neg	1m	Dinophyceae-Syndiniales
ASV31656	Eukaryota	Dinophyceae	Gonyaulacales	Gonyaulacaceae	Gonyaulax	Gonyaulax_polygramma	ASV47551	Eukaryota	Syndiniales	Dino-Group-II	Dino-Group-II-Clade-22	Dino-Group-II-Clade-22_X	Dino-Group-II-Clade-22_X_sp.	-0.008224	Neg	1m	Dinophyceae-Syndiniales
ASV39778	Eukaryota	Dinophyceae	Peridiniales	Heterocapsaceae	Heterocapsa	Heterocapsa_nei/rotundata	ASV47551	Eukaryota	Syndiniales	Dino-Group-II	Dino-Group-II-Clade-22	Dino-Group-II-Clade-22_X	Dino-Group-II-Clade-22_X_sp.	-0.0958508	Neg	1m	Dinophyceae-Syndiniales
ASV9865	Eukaryota	Syndiniales	Dino-Group-II	Dino-Group-II-Clade-7	Dino-Group-II-Clade-7_X	Dino-Group-II-Clade-7_X_sp.	ASV47551	Eukaryota	Syndiniales	Dino-Group-II	Dino-Group-II-Clade-22	Dino-Group-II-Clade-22_X	Dino-Group-II-Clade-22_X_sp.	0.100338	Pos	1m	Syndiniales-Syndiniales
ASV12367	Eukaryota	Picozoa_XX	Picozoa_XXX	Picozoa_XXXX	Picozoa_XXXXX	Picozoa_XXXXX_sp.	ASV48373	Eukaryota	Dinophyceae	Gymnodiniales	Gymnodiniaceae	Gyrodinium	Unknown Gyrodinium (Genus)	-0.110653	Neg	1m	Picozoa_XX-Dinophyceae
ASV1255	Eukaryota	Dinophyceae	Prorocentrales	Prorocentraceae	Prorocentrum	Prorocentrum_sp.	ASV48373	Eukaryota	Dinophyceae	Gymnodiniales	Gymnodiniaceae	Gyrodinium	Unknown Gyrodinium (Genus)	-0.0200742	Neg	1m	Dinophyceae-Dinophyceae
ASV18972	Eukaryota	Dinophyceae	Unknown Dinophyceae (Class)	Unknown Dinophyceae (Class)	Unknown Dinophyceae (Class)	Unknown Dinophyceae (Class)	ASV48373	Eukaryota	Dinophyceae	Gymnodiniales	Gymnodiniaceae	Gyrodinium	Unknown Gyrodinium (Genus)	-0.026311	Neg	1m	Dinophyceae-Dinophyceae
ASV502	Eukaryota	Dinophyceae	Gymnodiniales	Kareniaceae	Karlodinium	Unknown Karlodinium (Genus)	ASV48373	Eukaryota	Dinophyceae	Gymnodiniales	Gymnodiniaceae	Gyrodinium	Unknown Gyrodinium (Genus)	-0.0311989	Neg	1m	Dinophyceae-Dinophyceae
ASV289	Eukaryota	Gyrista_X	Gyrista_XX	MAST-1	MAST-1C	MAST-1C_sp.	ASV48373	Eukaryota	Dinophyceae	Gymnodiniales	Gymnodiniaceae	Gyrodinium	Unknown Gyrodinium (Genus)	-0.0938022	Neg	1m	Gyrista_X-Dinophyceae
ASV9579	Eukaryota	Syndiniales	Dino-Group-I	Dino-Group-I-Clade-1	Dino-Group-I-Clade-1_X	Dino-Group-I-Clade-1_X_sp.	ASV48373	Eukaryota	Dinophyceae	Gymnodiniales	Gymnodiniaceae	Gyrodinium	Unknown Gyrodinium (Genus)	0.0625538	Pos	1m	Syndiniales-Dinophyceae
ASV26508	Eukaryota	Chrysophyceae	Chrysophyceae_Clade-EC2H	Chrysophyceae_Clade-EC2H_X	Chrysophyceae_Clade-EC2H_XX	Chrysophyceae_Clade-EC2H_XX_sp.	ASV48373	Eukaryota	Dinophyceae	Gymnodiniales	Gymnodiniaceae	Gyrodinium	Unknown Gyrodinium (Genus)	-0.135757	Neg	1m	Chrysophyceae-Dinophyceae
ASV3238	Eukaryota	Prymnesiophyceae	Prymnesiales	Prymnesiaceae	Haptolina	Unknown Haptolina (Genus)	ASV48626	Eukaryota	Syndiniales	Dino-Group-II	Dino-Group-II-Clade-10-and-11	Dino-Group-II-Clade-10-and-11_X	Dino-Group-II-Clade-10-and-11_X_sp.	-0.0288622	Neg	1m	Prymnesiophyceae-Syndiniales
ASV29892	Eukaryota	Dinophyceae	Prorocentrales	Prorocentraceae	Prorocentrum	Prorocentrum_sp.	ASV48626	Eukaryota	Syndiniales	Dino-Group-II	Dino-Group-II-Clade-10-and-11	Dino-Group-II-Clade-10-and-11_X	Dino-Group-II-Clade-10-and-11_X_sp.	-0.0531013	Neg	1m	Dinophyceae-Syndiniales
ASV28857	Eukaryota	Syndiniales	Syndiniales_X	Syndiniales_XX	Syndiniales_XXX	Syndiniales_XXX_sp.	ASV48626	Eukaryota	Syndiniales	Dino-Group-II	Dino-Group-II-Clade-10-and-11	Dino-Group-II-Clade-10-and-11_X	Dino-Group-II-Clade-10-and-11_X_sp.	0.0261353	Pos	1m	Syndiniales-Syndiniales
ASV30145	Eukaryota	Syndiniales	Dino-Group-I	Dino-Group-I-Clade-4	Dino-Group-I-Clade-4_X	Dino-Group-I-Clade-4_X_sp.	ASV48626	Eukaryota	Syndiniales	Dino-Group-II	Dino-Group-II-Clade-10-and-11	Dino-Group-II-Clade-10-and-11_X	Dino-Group-II-Clade-10-and-11_X_sp.	0.160053	Pos	1m	Syndiniales-Syndiniales
ASV3119	Eukaryota	Pterocystida	Pterocystida_X	Pterocystida_XX	Pterocystida_XXX	Pterocystida_XXX_sp.	ASV48626	Eukaryota	Syndiniales	Dino-Group-II	Dino-Group-II-Clade-10-and-11	Dino-Group-II-Clade-10-and-11_X	Dino-Group-II-Clade-10-and-11_X_sp.	-0.0420938	Neg	1m	Pterocystida-Syndiniales
ASV996	Eukaryota	Syndiniales	Dino-Group-I	Dino-Group-I-Clade-4	Dino-Group-I-Clade-4_X	Dino-Group-I-Clade-4_X_sp.	ASV48626	Eukaryota	Syndiniales	Dino-Group-II	Dino-Group-II-Clade-10-and-11	Dino-Group-II-Clade-10-and-11_X	Dino-Group-II-Clade-10-and-11_X_sp.	0.0961345	Pos	1m	Syndiniales-Syndiniales
ASV38143	Eukaryota	Syndiniales	Dino-Group-I	Dino-Group-I-Clade-5	Dino-Group-I-Clade-5_X	Dino-Group-I-Clade-5_X_sp.	ASV48626	Eukaryota	Syndiniales	Dino-Group-II	Dino-Group-II-Clade-10-and-11	Dino-Group-II-Clade-10-and-11_X	Dino-Group-II-Clade-10-and-11_X_sp.	-0.00796461	Neg	1m	Syndiniales-Syndiniales
ASV2889	Eukaryota	Syndiniales	Dino-Group-I	Dino-Group-I-Clade-1	Dino-Group-I-Clade-1_X	Dino-Group-I-Clade-1_X_sp.	ASV5148	Eukaryota	Syndiniales	Dino-Group-I	Dino-Group-I-Clade-1	Dino-Group-I-Clade-1_X	Dino-Group-I-Clade-1_X_sp.	-0.0812025	Neg	1m	Syndiniales-Syndiniales
ASV1307	Eukaryota	Arthropoda	Crustacea	Maxillopoda	Lucicutia	Lucicutia_flavicornis	ASV5302	Eukaryota	Arthropoda	Crustacea	Maxillopoda	Lucicutia	Lucicutia_flavicornis	0.378864	Pos	1m	Arthropoda-Arthropoda
ASV996	Eukaryota	Syndiniales	Dino-Group-I	Dino-Group-I-Clade-4	Dino-Group-I-Clade-4_X	Dino-Group-I-Clade-4_X_sp.	ASV6266	Eukaryota	Dinophyceae	Prorocentrales	Prorocentraceae	Prorocentrum	Prorocentrum_sp.	-0.00443261	Neg	1m	Syndiniales-Dinophyceae
ASV3238	Eukaryota	Prymnesiophyceae	Prymnesiales	Prymnesiaceae	Haptolina	Unknown Haptolina (Genus)	ASV7652	Eukaryota	Chrysophyceae	Chrysophyceae_Clade-EC2I	Chrysophyceae_Clade-EC2I_X	Chrysophyceae_Clade-EC2I_XX	Chrysophyceae_Clade-EC2I_XX_sp.	0.00565334	Pos	1m	Prymnesiophyceae-Chrysophyceae
ASV8594	Eukaryota	Arthropoda	Crustacea	Maxillopoda	Unknown Maxillopoda (Family)	Unknown Maxillopoda (Family)	ASV10083	Eukaryota	Syndiniales	Dino-Group-II	Dino-Group-II-Clade-10-and-11	Dino-Group-II-Clade-10-and-11_X	Dino-Group-II-Clade-10-and-11_X_sp.	-0.0308123	Neg	40m	Arthropoda-Syndiniales
ASV3226	Eukaryota	Dinophyceae	Gymnodiniales	Unknown Gymnodiniales (Order)	Unknown Gymnodiniales (Order)	Unknown Gymnodiniales (Order)	ASV10083	Eukaryota	Syndiniales	Dino-Group-II	Dino-Group-II-Clade-10-and-11	Dino-Group-II-Clade-10-and-11_X	Dino-Group-II-Clade-10-and-11_X_sp.	0.0533196	Pos	40m	Dinophyceae-Syndiniales
ASV1255	Eukaryota	Dinophyceae	Prorocentrales	Prorocentraceae	Prorocentrum	Prorocentrum_sp.	ASV10328	Eukaryota	Dinophyceae	Torodiniales	Torodiniaceae	Torodinium	Unknown Torodinium (Genus)	0.128518	Pos	40m	Dinophyceae-Dinophyceae
ASV9079	Eukaryota	Dinophyceae	Gymnodiniales	Gymnodiniaceae	Gyrodinium	Gyrodinium_dominans	ASV10328	Eukaryota	Dinophyceae	Torodiniales	Torodiniaceae	Torodinium	Unknown Torodinium (Genus)	0.0160093	Pos	40m	Dinophyceae-Dinophyceae
ASV289	Eukaryota	Gyrista_X	Gyrista_XX	MAST-1	MAST-1C	MAST-1C_sp.	ASV10723	Eukaryota	Dinophyceae	Unknown Dinophyceae (Class)	Unknown Dinophyceae (Class)	Unknown Dinophyceae (Class)	Unknown Dinophyceae (Class)	0.00808255	Pos	40m	Gyrista_X-Dinophyceae
ASV3154	Eukaryota	Syndiniales	Dino-Group-I	Dino-Group-I-Clade-1	Dino-Group-I-Clade-1_X	Dino-Group-I-Clade-1_X_sp.	ASV10757	Eukaryota	Arthropoda	Crustacea	Maxillopoda	Maxillopoda_X	Maxillopoda_X_sp.	-0.0344455	Neg	40m	Syndiniales-Arthropoda
ASV10083	Eukaryota	Syndiniales	Dino-Group-II	Dino-Group-II-Clade-10-and-11	Dino-Group-II-Clade-10-and-11_X	Dino-Group-II-Clade-10-and-11_X_sp.	ASV11538	Eukaryota	Arthropoda	Crustacea	Maxillopoda	Mecynocera	Mecynocera_clausi	-0.0013191	Neg	40m	Syndiniales-Arthropoda
ASV2708	Eukaryota	Dinophyceae	Unknown Dinophyceae (Class)	Unknown Dinophyceae (Class)	Unknown Dinophyceae (Class)	Unknown Dinophyceae (Class)	ASV12252	Eukaryota	Mamiellophyceae	Mamiellales	Bathycoccaceae	Bathycoccus	Bathycoccus_prasinos	-0.139371	Neg	40m	Dinophyceae-Mamiellophyceae
ASV289	Eukaryota	Gyrista_X	Gyrista_XX	MAST-1	MAST-1C	MAST-1C_sp.	ASV12336	Eukaryota	Arthropoda	Crustacea	Maxillopoda	Unknown Maxillopoda (Family)	Unknown Maxillopoda (Family)	-0.105467	Neg	40m	Gyrista_X-Arthropoda
ASV8594	Eukaryota	Arthropoda	Crustacea	Maxillopoda	Unknown Maxillopoda (Family)	Unknown Maxillopoda (Family)	ASV12336	Eukaryota	Arthropoda	Crustacea	Maxillopoda	Unknown Maxillopoda (Family)	Unknown Maxillopoda (Family)	0.362536	Pos	40m	Arthropoda-Arthropoda
ASV10723	Eukaryota	Dinophyceae	Unknown Dinophyceae (Class)	Unknown Dinophyceae (Class)	Unknown Dinophyceae (Class)	Unknown Dinophyceae (Class)	ASV12336	Eukaryota	Arthropoda	Crustacea	Maxillopoda	Unknown Maxillopoda (Family)	Unknown Maxillopoda (Family)	-0.186918	Neg	40m	Dinophyceae-Arthropoda
ASV1087	Eukaryota	Dinophyceae	Gymnodiniales	Warnowiaceae	Warnowia	Warnowia_sp.	ASV1255	Eukaryota	Dinophyceae	Prorocentrales	Prorocentraceae	Prorocentrum	Prorocentrum_sp.	0.0484451	Pos	40m	Dinophyceae-Dinophyceae
ASV308	Eukaryota	Dinophyceae	Unknown Dinophyceae (Class)	Unknown Dinophyceae (Class)	Unknown Dinophyceae (Class)	Unknown Dinophyceae (Class)	ASV12593	Eukaryota	Syndiniales	Dino-Group-I	Dino-Group-I-Clade-1	Dino-Group-I-Clade-1_X	Dino-Group-I-Clade-1_X_sp.	-0.0788491	Neg	40m	Dinophyceae-Syndiniales
ASV12593	Eukaryota	Syndiniales	Dino-Group-I	Dino-Group-I-Clade-1	Dino-Group-I-Clade-1_X	Dino-Group-I-Clade-1_X_sp.	ASV12612	Eukaryota	Syndiniales	Dino-Group-I	Dino-Group-I-Clade-5	Dino-Group-I-Clade-5_X	Dino-Group-I-Clade-5_X_sp.	-0.164653	Neg	40m	Syndiniales-Syndiniales
ASV308	Eukaryota	Dinophyceae	Unknown Dinophyceae (Class)	Unknown Dinophyceae (Class)	Unknown Dinophyceae (Class)	Unknown Dinophyceae (Class)	ASV12612	Eukaryota	Syndiniales	Dino-Group-I	Dino-Group-I-Clade-5	Dino-Group-I-Clade-5_X	Dino-Group-I-Clade-5_X_sp.	0.124318	Pos	40m	Dinophyceae-Syndiniales
ASV12252	Eukaryota	Mamiellophyceae	Mamiellales	Bathycoccaceae	Bathycoccus	Bathycoccus_prasinos	ASV12618	Eukaryota	Dinophyceae	Gymnodiniales	Ceratoperidiniaceae	Ceratoperidinium	Ceratoperidinium_falcatum	-0.082454	Neg	40m	Mamiellophyceae-Dinophyceae
ASV9959	Eukaryota	Syndiniales	Dino-Group-II	Dino-Group-II-Clade-6	Dino-Group-II-Clade-6_X	Dino-Group-II-Clade-6_X_sp.	ASV12665	Eukaryota	Dinophyceae	Gymnodiniales	Gymnodiniaceae	Gymnodinium	Gymnodinium_sp.	-0.000294905	Neg	40m	Syndiniales-Dinophyceae
ASV12618	Eukaryota	Dinophyceae	Gymnodiniales	Ceratoperidiniaceae	Ceratoperidinium	Ceratoperidinium_falcatum	ASV12665	Eukaryota	Dinophyceae	Gymnodiniales	Gymnodiniaceae	Gymnodinium	Gymnodinium_sp.	0.13566	Pos	40m	Dinophyceae-Dinophyceae
ASV9099	Eukaryota	Syndiniales	Dino-Group-I	Dino-Group-I-Clade-1	Dino-Group-I-Clade-1_X	Dino-Group-I-Clade-1_X_sp.	ASV12907	Eukaryota	Arthropoda	Crustacea	Maxillopoda	Triconia	Triconia_borealis	0.0133298	Pos	40m	Syndiniales-Arthropoda
ASV6016	Eukaryota	Arthropoda	Crustacea	Maxillopoda	Triconia	Triconia_borealis	ASV12907	Eukaryota	Arthropoda	Crustacea	Maxillopoda	Triconia	Triconia_borealis	0.0940307	Pos	40m	Arthropoda-Arthropoda
ASV13581	Eukaryota	Cnidaria	Cnidaria_X	Hydrozoa	Unknown Hydrozoa (Family)	Unknown Hydrozoa (Family)	ASV13779	Eukaryota	Arthropoda	Crustacea	Maxillopoda	Centropages	Centropages_violaceus	0.332534	Pos	40m	Cnidaria-Arthropoda
ASV2267	Eukaryota	Arthropoda	Crustacea	Maxillopoda	Neocalanus	Neocalanus_cristatus	ASV13779	Eukaryota	Arthropoda	Crustacea	Maxillopoda	Centropages	Centropages_violaceus	0.0959989	Pos	40m	Arthropoda-Arthropoda
ASV12907	Eukaryota	Arthropoda	Crustacea	Maxillopoda	Triconia	Triconia_borealis	ASV14104	Eukaryota	Syndiniales	Dino-Group-II	Dino-Group-II-Clade-10-and-11	Dino-Group-II-Clade-10-and-11_X	Dino-Group-II-Clade-10-and-11_X_sp.	-0.0323488	Neg	40m	Arthropoda-Syndiniales
ASV2708	Eukaryota	Dinophyceae	Unknown Dinophyceae (Class)	Unknown Dinophyceae (Class)	Unknown Dinophyceae (Class)	Unknown Dinophyceae (Class)	ASV14710	Eukaryota	Syndiniales	Dino-Group-III	Dino-Group-III_X	Dino-Group-III_XX	Dino-Group-III_XX_sp.	0.0689251	Pos	40m	Dinophyceae-Syndiniales
ASV7652	Eukaryota	Chrysophyceae	Chrysophyceae_Clade-EC2I	Chrysophyceae_Clade-EC2I_X	Chrysophyceae_Clade-EC2I_XX	Chrysophyceae_Clade-EC2I_XX_sp.	ASV14710	Eukaryota	Syndiniales	Dino-Group-III	Dino-Group-III_X	Dino-Group-III_XX	Dino-Group-III_XX_sp.	0.14947	Pos	40m	Chrysophyceae-Syndiniales
ASV3119	Eukaryota	Pterocystida	Pterocystida_X	Pterocystida_XX	Pterocystida_XXX	Pterocystida_XXX_sp.	ASV14710	Eukaryota	Syndiniales	Dino-Group-III	Dino-Group-III_X	Dino-Group-III_XX	Dino-Group-III_XX_sp.	0.0582456	Pos	40m	Pterocystida-Syndiniales
ASV308	Eukaryota	Dinophyceae	Unknown Dinophyceae (Class)	Unknown Dinophyceae (Class)	Unknown Dinophyceae (Class)	Unknown Dinophyceae (Class)	ASV14710	Eukaryota	Syndiniales	Dino-Group-III	Dino-Group-III_X	Dino-Group-III_XX	Dino-Group-III_XX_sp.	0.0448101	Pos	40m	Dinophyceae-Syndiniales
ASV502	Eukaryota	Dinophyceae	Gymnodiniales	Kareniaceae	Karlodinium	Unknown Karlodinium (Genus)	ASV14710	Eukaryota	Syndiniales	Dino-Group-III	Dino-Group-III_X	Dino-Group-III_XX	Dino-Group-III_XX_sp.	0.112924	Pos	40m	Dinophyceae-Syndiniales
ASV10083	Eukaryota	Syndiniales	Dino-Group-II	Dino-Group-II-Clade-10-and-11	Dino-Group-II-Clade-10-and-11_X	Dino-Group-II-Clade-10-and-11_X_sp.	ASV15287	Eukaryota	Syndiniales	Dino-Group-I	Dino-Group-I-Clade-1	Dino-Group-I-Clade-1_X	Dino-Group-I-Clade-1_X_sp.	0.0100887	Pos	40m	Syndiniales-Syndiniales
ASV12167	Eukaryota	Syndiniales	Dino-Group-I	Dino-Group-I-Clade-1	Dino-Group-I-Clade-1_X	Dino-Group-I-Clade-1_X_sp.	ASV15287	Eukaryota	Syndiniales	Dino-Group-I	Dino-Group-I-Clade-1	Dino-Group-I-Clade-1_X	Dino-Group-I-Clade-1_X_sp.	0.16934	Pos	40m	Syndiniales-Syndiniales
ASV3119	Eukaryota	Pterocystida	Pterocystida_X	Pterocystida_XX	Pterocystida_XXX	Pterocystida_XXX_sp.	ASV15790	Eukaryota	Arthropoda	Crustacea	Maxillopoda	Calocalanus	Calocalanus_minutus	-0.0897352	Neg	40m	Pterocystida-Arthropoda
ASV14104	Eukaryota	Syndiniales	Dino-Group-II	Dino-Group-II-Clade-10-and-11	Dino-Group-II-Clade-10-and-11_X	Dino-Group-II-Clade-10-and-11_X_sp.	ASV16268	Eukaryota	Arthropoda	Crustacea	Maxillopoda	Calocalanus	Calocalanus_plumulosus	0.0839353	Pos	40m	Syndiniales-Arthropoda
ASV9579	Eukaryota	Syndiniales	Dino-Group-I	Dino-Group-I-Clade-1	Dino-Group-I-Clade-1_X	Dino-Group-I-Clade-1_X_sp.	ASV16755	Eukaryota	Prymnesiophyceae	Phaeocystales	Phaeocystaceae	Phaeocystis	Phaeocystis_cordata	0.0106755	Pos	40m	Syndiniales-Prymnesiophyceae
ASV289	Eukaryota	Gyrista_X	Gyrista_XX	MAST-1	MAST-1C	MAST-1C_sp.	ASV16856	Eukaryota	Gyrista_X	Gyrista_XX	MAST-1	MAST-1D	MAST-1D_sp.	0.0793852	Pos	40m	Gyrista_X-Gyrista_X
ASV2889	Eukaryota	Syndiniales	Dino-Group-I	Dino-Group-I-Clade-1	Dino-Group-I-Clade-1_X	Dino-Group-I-Clade-1_X_sp.	ASV17289	Eukaryota	RAD-A	RAD-A_X	RAD-A_Xb	RAD-A_Xb_X	RAD-A_Xb_X_sp.	0.015974	Pos	40m	Syndiniales-RAD-A
ASV18202	Eukaryota	Arthropoda	Crustacea	Maxillopoda	Delibus	Unknown Delibus (Genus)	ASV18732	Eukaryota	Syndiniales	Dino-Group-II	Dino-Group-II-Clade-26	Dino-Group-II-Clade-26_X	Dino-Group-II-Clade-26_X_sp.	0.122692	Pos	40m	Arthropoda-Syndiniales
ASV9099	Eukaryota	Syndiniales	Dino-Group-I	Dino-Group-I-Clade-1	Dino-Group-I-Clade-1_X	Dino-Group-I-Clade-1_X_sp.	ASV18732	Eukaryota	Syndiniales	Dino-Group-II	Dino-Group-II-Clade-26	Dino-Group-II-Clade-26_X	Dino-Group-II-Clade-26_X_sp.	-0.113272	Neg	40m	Syndiniales-Syndiniales
ASV1307	Eukaryota	Arthropoda	Crustacea	Maxillopoda	Lucicutia	Lucicutia_flavicornis	ASV18905	Eukaryota	Syndiniales	Dino-Group-V	Dino-Group-V_X	Dino-Group-V_XX	Dino-Group-V_XX_sp.	-0.00398998	Neg	40m	Arthropoda-Syndiniales
ASV10328	Eukaryota	Dinophyceae	Torodiniales	Torodiniaceae	Torodinium	Unknown Torodinium (Genus)	ASV18972	Eukaryota	Dinophyceae	Unknown Dinophyceae (Class)	Unknown Dinophyceae (Class)	Unknown Dinophyceae (Class)	Unknown Dinophyceae (Class)	0.0249926	Pos	40m	Dinophyceae-Dinophyceae
ASV289	Eukaryota	Gyrista_X	Gyrista_XX	MAST-1	MAST-1C	MAST-1C_sp.	ASV18972	Eukaryota	Dinophyceae	Unknown Dinophyceae (Class)	Unknown Dinophyceae (Class)	Unknown Dinophyceae (Class)	Unknown Dinophyceae (Class)	0.0944099	Pos	40m	Gyrista_X-Dinophyceae
ASV6266	Eukaryota	Dinophyceae	Prorocentrales	Prorocentraceae	Prorocentrum	Prorocentrum_sp.	ASV18972	Eukaryota	Dinophyceae	Unknown Dinophyceae (Class)	Unknown Dinophyceae (Class)	Unknown Dinophyceae (Class)	Unknown Dinophyceae (Class)	0.26257	Pos	40m	Dinophyceae-Dinophyceae
ASV15790	Eukaryota	Arthropoda	Crustacea	Maxillopoda	Calocalanus	Calocalanus_minutus	ASV19157	Eukaryota	Prymnesiophyceae	Prymnesiales	Chrysochromulinaceae	Chrysochromulina	Chrysochromulina_sp.	-0.0143353	Neg	40m	Arthropoda-Prymnesiophyceae
ASV5148	Eukaryota	Syndiniales	Dino-Group-I	Dino-Group-I-Clade-1	Dino-Group-I-Clade-1_X	Dino-Group-I-Clade-1_X_sp.	ASV19157	Eukaryota	Prymnesiophyceae	Prymnesiales	Chrysochromulinaceae	Chrysochromulina	Chrysochromulina_sp.	0.0865865	Pos	40m	Syndiniales-Prymnesiophyceae
ASV17719	Eukaryota	Syndiniales	Dino-Group-I	Dino-Group-I-Clade-5	Dino-Group-I-Clade-5_X	Dino-Group-I-Clade-5_X_sp.	ASV19761	Eukaryota	Syndiniales	Dino-Group-I	Dino-Group-I-Clade-7	Dino-Group-I-Clade-7_X	Dino-Group-I-Clade-7_X_sp.	0.200666	Pos	40m	Syndiniales-Syndiniales
ASV2708	Eukaryota	Dinophyceae	Unknown Dinophyceae (Class)	Unknown Dinophyceae (Class)	Unknown Dinophyceae (Class)	Unknown Dinophyceae (Class)	ASV20287	Eukaryota	Syndiniales	Dino-Group-II	Dino-Group-II-Clade-6	Dino-Group-II-Clade-6_X	Dino-Group-II-Clade-6_X_sp.	0.0463106	Pos	40m	Dinophyceae-Syndiniales
ASV14710	Eukaryota	Syndiniales	Dino-Group-III	Dino-Group-III_X	Dino-Group-III_XX	Dino-Group-III_XX_sp.	ASV20626	Eukaryota	Dinophyceae	Unknown Dinophyceae (Class)	Unknown Dinophyceae (Class)	Unknown Dinophyceae (Class)	Unknown Dinophyceae (Class)	0.355915	Pos	40m	Syndiniales-Dinophyceae
ASV502	Eukaryota	Dinophyceae	Gymnodiniales	Kareniaceae	Karlodinium	Unknown Karlodinium (Genus)	ASV20626	Eukaryota	Dinophyceae	Unknown Dinophyceae (Class)	Unknown Dinophyceae (Class)	Unknown Dinophyceae (Class)	Unknown Dinophyceae (Class)	0.141704	Pos	40m	Dinophyceae-Dinophyceae
ASV7652	Eukaryota	Chrysophyceae	Chrysophyceae_Clade-EC2I	Chrysophyceae_Clade-EC2I_X	Chrysophyceae_Clade-EC2I_XX	Chrysophyceae_Clade-EC2I_XX_sp.	ASV20626	Eukaryota	Dinophyceae	Unknown Dinophyceae (Class)	Unknown Dinophyceae (Class)	Unknown Dinophyceae (Class)	Unknown Dinophyceae (Class)	0.082712	Pos	40m	Chrysophyceae-Dinophyceae
ASV1196	Eukaryota	Dinophyceae	Peridiniales	Amphidomataceae	Azadinium	Unknown Azadinium (Genus)	ASV21624	Eukaryota	Syndiniales	Dino-Group-II	Dino-Group-II-Clade-6	Dino-Group-II-Clade-6_X	Dino-Group-II-Clade-6_X_sp.	-0.0843451	Neg	40m	Dinophyceae-Syndiniales
ASV20626	Eukaryota	Dinophyceae	Unknown Dinophyceae (Class)	Unknown Dinophyceae (Class)	Unknown Dinophyceae (Class)	Unknown Dinophyceae (Class)	ASV21882	Eukaryota	Dinophyceae	Unknown Dinophyceae (Class)	Unknown Dinophyceae (Class)	Unknown Dinophyceae (Class)	Unknown Dinophyceae (Class)	0.0912573	Pos	40m	Dinophyceae-Dinophyceae
ASV2708	Eukaryota	Dinophyceae	Unknown Dinophyceae (Class)	Unknown Dinophyceae (Class)	Unknown Dinophyceae (Class)	Unknown Dinophyceae (Class)	ASV21882	Eukaryota	Dinophyceae	Unknown Dinophyceae (Class)	Unknown Dinophyceae (Class)	Unknown Dinophyceae (Class)	Unknown Dinophyceae (Class)	0.132958	Pos	40m	Dinophyceae-Dinophyceae
ASV5148	Eukaryota	Syndiniales	Dino-Group-I	Dino-Group-I-Clade-1	Dino-Group-I-Clade-1_X	Dino-Group-I-Clade-1_X_sp.	ASV21882	Eukaryota	Dinophyceae	Unknown Dinophyceae (Class)	Unknown Dinophyceae (Class)	Unknown Dinophyceae (Class)	Unknown Dinophyceae (Class)	0.0324945	Pos	40m	Syndiniales-Dinophyceae
ASV6266	Eukaryota	Dinophyceae	Prorocentrales	Prorocentraceae	Prorocentrum	Prorocentrum_sp.	ASV21882	Eukaryota	Dinophyceae	Unknown Dinophyceae (Class)	Unknown Dinophyceae (Class)	Unknown Dinophyceae (Class)	Unknown Dinophyceae (Class)	0.112545	Pos	40m	Dinophyceae-Dinophyceae
ASV289	Eukaryota	Gyrista_X	Gyrista_XX	MAST-1	MAST-1C	MAST-1C_sp.	ASV21882	Eukaryota	Dinophyceae	Unknown Dinophyceae (Class)	Unknown Dinophyceae (Class)	Unknown Dinophyceae (Class)	Unknown Dinophyceae (Class)	0.00658896	Pos	40m	Gyrista_X-Dinophyceae
ASV17289	Eukaryota	RAD-A	RAD-A_X	RAD-A_Xb	RAD-A_Xb_X	RAD-A_Xb_X_sp.	ASV22151	Eukaryota	Syndiniales	Dino-Group-I	Dino-Group-I-Clade-1	Dino-Group-I-Clade-1_X	Dino-Group-I-Clade-1_X_sp.	0.122575	Pos	40m	RAD-A-Syndiniales
ASV12167	Eukaryota	Syndiniales	Dino-Group-I	Dino-Group-I-Clade-1	Dino-Group-I-Clade-1_X	Dino-Group-I-Clade-1_X_sp.	ASV22151	Eukaryota	Syndiniales	Dino-Group-I	Dino-Group-I-Clade-1	Dino-Group-I-Clade-1_X	Dino-Group-I-Clade-1_X_sp.	0.0149758	Pos	40m	Syndiniales-Syndiniales
ASV16755	Eukaryota	Prymnesiophyceae	Phaeocystales	Phaeocystaceae	Phaeocystis	Phaeocystis_cordata	ASV22402	Eukaryota	Prymnesiophyceae	Prymnesiales	Chrysochromulinaceae	Chrysochromulina	Chrysochromulina_sp.	0.260502	Pos	40m	Prymnesiophyceae-Prymnesiophyceae
ASV2977	Eukaryota	Syndiniales	Dino-Group-II	Dino-Group-II-Clade-14	Dino-Group-II-Clade-14_X	Dino-Group-II-Clade-14_X_sp.	ASV22418	Eukaryota	Syndiniales	Dino-Group-II	Dino-Group-II-Clade-16	Dino-Group-II-Clade-16_X	Dino-Group-II-Clade-16_X_sp.	0.0901698	Pos	40m	Syndiniales-Syndiniales
ASV2977	Eukaryota	Syndiniales	Dino-Group-II	Dino-Group-II-Clade-14	Dino-Group-II-Clade-14_X	Dino-Group-II-Clade-14_X_sp.	ASV22485	Eukaryota	Arthropoda	Crustacea	Maxillopoda	Clausocalanus	Clausocalanus_furcatus	-0.0255494	Neg	40m	Syndiniales-Arthropoda
ASV10083	Eukaryota	Syndiniales	Dino-Group-II	Dino-Group-II-Clade-10-and-11	Dino-Group-II-Clade-10-and-11_X	Dino-Group-II-Clade-10-and-11_X_sp.	ASV22736	Eukaryota	Dinophyceae	Gymnodiniales	Gymnodiniaceae	Lepidodinium	Unknown Lepidodinium (Genus)	0.0774494	Pos	40m	Syndiniales-Dinophyceae
ASV8483	Eukaryota	Arthropoda	Crustacea	Maxillopoda	Calocalanus	Calocalanus_minutus	ASV22736	Eukaryota	Dinophyceae	Gymnodiniales	Gymnodiniaceae	Lepidodinium	Unknown Lepidodinium (Genus)	-0.0141836	Neg	40m	Arthropoda-Dinophyceae
ASV308	Eukaryota	Dinophyceae	Unknown Dinophyceae (Class)	Unknown Dinophyceae (Class)	Unknown Dinophyceae (Class)	Unknown Dinophyceae (Class)	ASV22736	Eukaryota	Dinophyceae	Gymnodiniales	Gymnodiniaceae	Lepidodinium	Unknown Lepidodinium (Genus)	0.0362986	Pos	40m	Dinophyceae-Dinophyceae
ASV12618	Eukaryota	Dinophyceae	Gymnodiniales	Ceratoperidiniaceae	Ceratoperidinium	Ceratoperidinium_falcatum	ASV22736	Eukaryota	Dinophyceae	Gymnodiniales	Gymnodiniaceae	Lepidodinium	Unknown Lepidodinium (Genus)	0.1268	Pos	40m	Dinophyceae-Dinophyceae
ASV8483	Eukaryota	Arthropoda	Crustacea	Maxillopoda	Calocalanus	Calocalanus_minutus	ASV22915	Eukaryota	Dinophyceae	Unknown Dinophyceae (Class)	Unknown Dinophyceae (Class)	Unknown Dinophyceae (Class)	Unknown Dinophyceae (Class)	0.0415456	Pos	40m	Arthropoda-Dinophyceae
ASV18972	Eukaryota	Dinophyceae	Unknown Dinophyceae (Class)	Unknown Dinophyceae (Class)	Unknown Dinophyceae (Class)	Unknown Dinophyceae (Class)	ASV22946	Eukaryota	Dinophyceae	Gymnodiniales	Gymnodiniaceae	Gyrodinium	Unknown Gyrodinium (Genus)	-0.0631921	Neg	40m	Dinophyceae-Dinophyceae
ASV22946	Eukaryota	Dinophyceae	Gymnodiniales	Gymnodiniaceae	Gyrodinium	Unknown Gyrodinium (Genus)	ASV23723	Eukaryota	Dinophyceae	Dinophyceae_X	Dinophyceae_XX	Dinophyceae_XXX	Dinophyceae_XXX_sp.	0.250325	Pos	40m	Dinophyceae-Dinophyceae
ASV12665	Eukaryota	Dinophyceae	Gymnodiniales	Gymnodiniaceae	Gymnodinium	Gymnodinium_sp.	ASV23967	Eukaryota	MOCH-2	MOCH-2_X	MOCH-2_XX	MOCH-2_XXX	MOCH-2_XXX_sp.	-0.0332525	Neg	40m	Dinophyceae-MOCH-2
ASV13779	Eukaryota	Arthropoda	Crustacea	Maxillopoda	Centropages	Centropages_violaceus	ASV23967	Eukaryota	MOCH-2	MOCH-2_X	MOCH-2_XX	MOCH-2_XXX	MOCH-2_XXX_sp.	-0.0327318	Neg	40m	Arthropoda-MOCH-2
ASV15450	Eukaryota	Syndiniales	Dino-Group-I	Dino-Group-I-Clade-4	Dino-Group-I-Clade-4_X	Dino-Group-I-Clade-4_X_sp.	ASV23967	Eukaryota	MOCH-2	MOCH-2_X	MOCH-2_XX	MOCH-2_XXX	MOCH-2_XXX_sp.	-0.175437	Neg	40m	Syndiniales-MOCH-2
ASV18491	Eukaryota	Dinophyceae	Unknown Dinophyceae (Class)	Unknown Dinophyceae (Class)	Unknown Dinophyceae (Class)	Unknown Dinophyceae (Class)	ASV23967	Eukaryota	MOCH-2	MOCH-2_X	MOCH-2_XX	MOCH-2_XXX	MOCH-2_XXX_sp.	-0.0418624	Neg	40m	Dinophyceae-MOCH-2
ASV18491	Eukaryota	Dinophyceae	Unknown Dinophyceae (Class)	Unknown Dinophyceae (Class)	Unknown Dinophyceae (Class)	Unknown Dinophyceae (Class)	ASV24222	Eukaryota	Syndiniales	Dino-Group-I	Dino-Group-I-Clade-1	Dino-Group-I-Clade-1_X	Dino-Group-I-Clade-1_X_sp.	-0.0234195	Neg	40m	Dinophyceae-Syndiniales
ASV2889	Eukaryota	Syndiniales	Dino-Group-I	Dino-Group-I-Clade-1	Dino-Group-I-Clade-1_X	Dino-Group-I-Clade-1_X_sp.	ASV24222	Eukaryota	Syndiniales	Dino-Group-I	Dino-Group-I-Clade-1	Dino-Group-I-Clade-1_X	Dino-Group-I-Clade-1_X_sp.	0.246967	Pos	40m	Syndiniales-Syndiniales
ASV22915	Eukaryota	Dinophyceae	Unknown Dinophyceae (Class)	Unknown Dinophyceae (Class)	Unknown Dinophyceae (Class)	Unknown Dinophyceae (Class)	ASV24497	Eukaryota	Dinophyceae	Prorocentrales	Prorocentraceae	Prorocentrum	Prorocentrum_sp.	-0.291443	Neg	40m	Dinophyceae-Dinophyceae
ASV15287	Eukaryota	Syndiniales	Dino-Group-I	Dino-Group-I-Clade-1	Dino-Group-I-Clade-1_X	Dino-Group-I-Clade-1_X_sp.	ASV24497	Eukaryota	Dinophyceae	Prorocentrales	Prorocentraceae	Prorocentrum	Prorocentrum_sp.	0.0190127	Pos	40m	Syndiniales-Dinophyceae
ASV12612	Eukaryota	Syndiniales	Dino-Group-I	Dino-Group-I-Clade-5	Dino-Group-I-Clade-5_X	Dino-Group-I-Clade-5_X_sp.	ASV24651	Eukaryota	Dinophyceae	Gymnodiniales	Gymnodiniaceae	Gyrodinium	Unknown Gyrodinium (Genus)	-0.00825979	Neg	40m	Syndiniales-Dinophyceae
ASV9099	Eukaryota	Syndiniales	Dino-Group-I	Dino-Group-I-Clade-1	Dino-Group-I-Clade-1_X	Dino-Group-I-Clade-1_X_sp.	ASV24651	Eukaryota	Dinophyceae	Gymnodiniales	Gymnodiniaceae	Gyrodinium	Unknown Gyrodinium (Genus)	0.106388	Pos	40m	Syndiniales-Dinophyceae
ASV18905	Eukaryota	Syndiniales	Dino-Group-V	Dino-Group-V_X	Dino-Group-V_XX	Dino-Group-V_XX_sp.	ASV24651	Eukaryota	Dinophyceae	Gymnodiniales	Gymnodiniaceae	Gyrodinium	Unknown Gyrodinium (Genus)	-0.090542	Neg	40m	Syndiniales-Dinophyceae
ASV22946	Eukaryota	Dinophyceae	Gymnodiniales	Gymnodiniaceae	Gyrodinium	Unknown Gyrodinium (Genus)	ASV24651	Eukaryota	Dinophyceae	Gymnodiniales	Gymnodiniaceae	Gyrodinium	Unknown Gyrodinium (Genus)	0.0645663	Pos	40m	Dinophyceae-Dinophyceae
ASV24222	Eukaryota	Syndiniales	Dino-Group-I	Dino-Group-I-Clade-1	Dino-Group-I-Clade-1_X	Dino-Group-I-Clade-1_X_sp.	ASV25528	Eukaryota	Prymnesiophyceae	Prymnesiales	Chrysochromulinaceae	Chrysochromulina	Chrysochromulina_sp.	-0.171472	Neg	40m	Syndiniales-Prymnesiophyceae
ASV1196	Eukaryota	Dinophyceae	Peridiniales	Amphidomataceae	Azadinium	Unknown Azadinium (Genus)	ASV25528	Eukaryota	Prymnesiophyceae	Prymnesiales	Chrysochromulinaceae	Chrysochromulina	Chrysochromulina_sp.	0.00583071	Pos	40m	Dinophyceae-Prymnesiophyceae
ASV7652	Eukaryota	Chrysophyceae	Chrysophyceae_Clade-EC2I	Chrysophyceae_Clade-EC2I_X	Chrysophyceae_Clade-EC2I_XX	Chrysophyceae_Clade-EC2I_XX_sp.	ASV25528	Eukaryota	Prymnesiophyceae	Prymnesiales	Chrysochromulinaceae	Chrysochromulina	Chrysochromulina_sp.	0.00301148	Pos	40m	Chrysophyceae-Prymnesiophyceae
ASV22151	Eukaryota	Syndiniales	Dino-Group-I	Dino-Group-I-Clade-1	Dino-Group-I-Clade-1_X	Dino-Group-I-Clade-1_X_sp.	ASV25528	Eukaryota	Prymnesiophyceae	Prymnesiales	Chrysochromulinaceae	Chrysochromulina	Chrysochromulina_sp.	-0.0497572	Neg	40m	Syndiniales-Prymnesiophyceae
ASV3226	Eukaryota	Dinophyceae	Gymnodiniales	Unknown Gymnodiniales (Order)	Unknown Gymnodiniales (Order)	Unknown Gymnodiniales (Order)	ASV26358	Eukaryota	Syndiniales	Dino-Group-I	Dino-Group-I-Clade-5	Dino-Group-I-Clade-5_X	Dino-Group-I-Clade-5_X_sp.	0.0236976	Pos	40m	Dinophyceae-Syndiniales
ASV11485	Eukaryota	Syndiniales	Dino-Group-II	Dino-Group-II-Clade-6	Dino-Group-II-Clade-6_X	Dino-Group-II-Clade-6_X_sp.	ASV26382	Eukaryota	RAD-A	RAD-A_X	RAD-A_Xb	RAD-A_Xb_X	RAD-A_Xb_X_sp.	-0.0378118	Neg	40m	Syndiniales-RAD-A
ASV24222	Eukaryota	Syndiniales	Dino-Group-I	Dino-Group-I-Clade-1	Dino-Group-I-Clade-1_X	Dino-Group-I-Clade-1_X_sp.	ASV26382	Eukaryota	RAD-A	RAD-A_X	RAD-A_Xb	RAD-A_Xb_X	RAD-A_Xb_X_sp.	0.137031	Pos	40m	Syndiniales-RAD-A
ASV25553	Eukaryota	Syndiniales	Dino-Group-I	Dino-Group-I-Clade-5	Dino-Group-I-Clade-5_X	Dino-Group-I-Clade-5_X_sp.	ASV26382	Eukaryota	RAD-A	RAD-A_X	RAD-A_Xb	RAD-A_Xb_X	RAD-A_Xb_X_sp.	-0.00414313	Neg	40m	Syndiniales-RAD-A
ASV21882	Eukaryota	Dinophyceae	Unknown Dinophyceae (Class)	Unknown Dinophyceae (Class)	Unknown Dinophyceae (Class)	Unknown Dinophyceae (Class)	ASV26382	Eukaryota	RAD-A	RAD-A_X	RAD-A_Xb	RAD-A_Xb_X	RAD-A_Xb_X_sp.	-0.0566658	Neg	40m	Dinophyceae-RAD-A
ASV2977	Eukaryota	Syndiniales	Dino-Group-II	Dino-Group-II-Clade-14	Dino-Group-II-Clade-14_X	Dino-Group-II-Clade-14_X_sp.	ASV26794	Eukaryota	Syndiniales	Dino-Group-I	Dino-Group-I-Clade-1	Dino-Group-I-Clade-1_X	Dino-Group-I-Clade-1_X_sp.	-0.0650962	Neg	40m	Syndiniales-Syndiniales
ASV14104	Eukaryota	Syndiniales	Dino-Group-II	Dino-Group-II-Clade-10-and-11	Dino-Group-II-Clade-10-and-11_X	Dino-Group-II-Clade-10-and-11_X_sp.	ASV26794	Eukaryota	Syndiniales	Dino-Group-I	Dino-Group-I-Clade-1	Dino-Group-I-Clade-1_X	Dino-Group-I-Clade-1_X_sp.	-0.244393	Neg	40m	Syndiniales-Syndiniales
ASV3119	Eukaryota	Pterocystida	Pterocystida_X	Pterocystida_XX	Pterocystida_XXX	Pterocystida_XXX_sp.	ASV26835	Eukaryota	Dinophyceae	Gymnodiniales	Gymnodiniaceae	Gymnodinium	Gymnodinium_sp.	0.128483	Pos	40m	Pterocystida-Dinophyceae
ASV6266	Eukaryota	Dinophyceae	Prorocentrales	Prorocentraceae	Prorocentrum	Prorocentrum_sp.	ASV26835	Eukaryota	Dinophyceae	Gymnodiniales	Gymnodiniaceae	Gymnodinium	Gymnodinium_sp.	0.0101222	Pos	40m	Dinophyceae-Dinophyceae
ASV2708	Eukaryota	Dinophyceae	Unknown Dinophyceae (Class)	Unknown Dinophyceae (Class)	Unknown Dinophyceae (Class)	Unknown Dinophyceae (Class)	ASV26835	Eukaryota	Dinophyceae	Gymnodiniales	Gymnodiniaceae	Gymnodinium	Gymnodinium_sp.	0.140916	Pos	40m	Dinophyceae-Dinophyceae
ASV22915	Eukaryota	Dinophyceae	Unknown Dinophyceae (Class)	Unknown Dinophyceae (Class)	Unknown Dinophyceae (Class)	Unknown Dinophyceae (Class)	ASV26835	Eukaryota	Dinophyceae	Gymnodiniales	Gymnodiniaceae	Gymnodinium	Gymnodinium_sp.	-0.000544773	Neg	40m	Dinophyceae-Dinophyceae
ASV18972	Eukaryota	Dinophyceae	Unknown Dinophyceae (Class)	Unknown Dinophyceae (Class)	Unknown Dinophyceae (Class)	Unknown Dinophyceae (Class)	ASV26835	Eukaryota	Dinophyceae	Gymnodiniales	Gymnodiniaceae	Gymnodinium	Gymnodinium_sp.	0.0740214	Pos	40m	Dinophyceae-Dinophyceae
ASV21882	Eukaryota	Dinophyceae	Unknown Dinophyceae (Class)	Unknown Dinophyceae (Class)	Unknown Dinophyceae (Class)	Unknown Dinophyceae (Class)	ASV26835	Eukaryota	Dinophyceae	Gymnodiniales	Gymnodiniaceae	Gymnodinium	Gymnodinium_sp.	0.0474136	Pos	40m	Dinophyceae-Dinophyceae
ASV24497	Eukaryota	Dinophyceae	Prorocentrales	Prorocentraceae	Prorocentrum	Prorocentrum_sp.	ASV26835	Eukaryota	Dinophyceae	Gymnodiniales	Gymnodiniaceae	Gymnodinium	Gymnodinium_sp.	0.150262	Pos	40m	Dinophyceae-Dinophyceae
ASV16755	Eukaryota	Prymnesiophyceae	Phaeocystales	Phaeocystaceae	Phaeocystis	Phaeocystis_cordata	ASV27414	Eukaryota	Syndiniales	Dino-Group-II	Dino-Group-II-Clade-10-and-11	Dino-Group-II-Clade-10-and-11_X	Dino-Group-II-Clade-10-and-11_X_sp.	0.0392139	Pos	40m	Prymnesiophyceae-Syndiniales
ASV15450	Eukaryota	Syndiniales	Dino-Group-I	Dino-Group-I-Clade-4	Dino-Group-I-Clade-4_X	Dino-Group-I-Clade-4_X_sp.	ASV27414	Eukaryota	Syndiniales	Dino-Group-II	Dino-Group-II-Clade-10-and-11	Dino-Group-II-Clade-10-and-11_X	Dino-Group-II-Clade-10-and-11_X_sp.	-0.0409964	Neg	40m	Syndiniales-Syndiniales
ASV12665	Eukaryota	Dinophyceae	Gymnodiniales	Gymnodiniaceae	Gymnodinium	Gymnodinium_sp.	ASV27414	Eukaryota	Syndiniales	Dino-Group-II	Dino-Group-II-Clade-10-and-11	Dino-Group-II-Clade-10-and-11_X	Dino-Group-II-Clade-10-and-11_X_sp.	-0.0444551	Neg	40m	Dinophyceae-Syndiniales
ASV10757	Eukaryota	Arthropoda	Crustacea	Maxillopoda	Maxillopoda_X	Maxillopoda_X_sp.	ASV28383	Eukaryota	Syndiniales	Dino-Group-II	Dino-Group-II-Clade-10-and-11	Dino-Group-II-Clade-10-and-11_X	Dino-Group-II-Clade-10-and-11_X_sp.	-0.0496188	Neg	40m	Arthropoda-Syndiniales
ASV22402	Eukaryota	Prymnesiophyceae	Prymnesiales	Chrysochromulinaceae	Chrysochromulina	Chrysochromulina_sp.	ASV28383	Eukaryota	Syndiniales	Dino-Group-II	Dino-Group-II-Clade-10-and-11	Dino-Group-II-Clade-10-and-11_X	Dino-Group-II-Clade-10-and-11_X_sp.	0.0295663	Pos	40m	Prymnesiophyceae-Syndiniales
ASV14104	Eukaryota	Syndiniales	Dino-Group-II	Dino-Group-II-Clade-10-and-11	Dino-Group-II-Clade-10-and-11_X	Dino-Group-II-Clade-10-and-11_X_sp.	ASV28383	Eukaryota	Syndiniales	Dino-Group-II	Dino-Group-II-Clade-10-and-11	Dino-Group-II-Clade-10-and-11_X	Dino-Group-II-Clade-10-and-11_X_sp.	-0.0569755	Neg	40m	Syndiniales-Syndiniales
ASV15450	Eukaryota	Syndiniales	Dino-Group-I	Dino-Group-I-Clade-4	Dino-Group-I-Clade-4_X	Dino-Group-I-Clade-4_X_sp.	ASV28383	Eukaryota	Syndiniales	Dino-Group-II	Dino-Group-II-Clade-10-and-11	Dino-Group-II-Clade-10-and-11_X	Dino-Group-II-Clade-10-and-11_X_sp.	-0.0950349	Neg	40m	Syndiniales-Syndiniales
ASV12861	Eukaryota	Dinophyceae	Unknown Dinophyceae (Class)	Unknown Dinophyceae (Class)	Unknown Dinophyceae (Class)	Unknown Dinophyceae (Class)	ASV28807	Eukaryota	Syndiniales	Dino-Group-I	Dino-Group-I-Clade-1	Dino-Group-I-Clade-1_X	Dino-Group-I-Clade-1_X_sp.	-0.016961	Neg	40m	Dinophyceae-Syndiniales
ASV3154	Eukaryota	Syndiniales	Dino-Group-I	Dino-Group-I-Clade-1	Dino-Group-I-Clade-1_X	Dino-Group-I-Clade-1_X_sp.	ASV28807	Eukaryota	Syndiniales	Dino-Group-I	Dino-Group-I-Clade-1	Dino-Group-I-Clade-1_X	Dino-Group-I-Clade-1_X_sp.	0.448751	Pos	40m	Syndiniales-Syndiniales
ASV12618	Eukaryota	Dinophyceae	Gymnodiniales	Ceratoperidiniaceae	Ceratoperidinium	Ceratoperidinium_falcatum	ASV28857	Eukaryota	Syndiniales	Syndiniales_X	Syndiniales_XX	Syndiniales_XXX	Syndiniales_XXX_sp.	0.016932	Pos	40m	Dinophyceae-Syndiniales
ASV22219	Eukaryota	Dinophyceae	Gymnodiniales	Gymnodiniaceae	Gymnodinium	Gymnodinium_sp.	ASV29105	Eukaryota	Dinophyceae	Unknown Dinophyceae (Class)	Unknown Dinophyceae (Class)	Unknown Dinophyceae (Class)	Unknown Dinophyceae (Class)	0.0882427	Pos	40m	Dinophyceae-Dinophyceae
ASV16755	Eukaryota	Prymnesiophyceae	Phaeocystales	Phaeocystaceae	Phaeocystis	Phaeocystis_cordata	ASV29105	Eukaryota	Dinophyceae	Unknown Dinophyceae (Class)	Unknown Dinophyceae (Class)	Unknown Dinophyceae (Class)	Unknown Dinophyceae (Class)	0.0377535	Pos	40m	Prymnesiophyceae-Dinophyceae
ASV308	Eukaryota	Dinophyceae	Unknown Dinophyceae (Class)	Unknown Dinophyceae (Class)	Unknown Dinophyceae (Class)	Unknown Dinophyceae (Class)	ASV29217	Eukaryota	Pelagophyceae	Pelagomonadales	Pelagomonadaceae	Pelagomonas	Pelagomonas_calceolata	-0.00202788	Neg	40m	Dinophyceae-Pelagophyceae
ASV2977	Eukaryota	Syndiniales	Dino-Group-II	Dino-Group-II-Clade-14	Dino-Group-II-Clade-14_X	Dino-Group-II-Clade-14_X_sp.	ASV29217	Eukaryota	Pelagophyceae	Pelagomonadales	Pelagomonadaceae	Pelagomonas	Pelagomonas_calceolata	-0.287122	Neg	40m	Syndiniales-Pelagophyceae
ASV12252	Eukaryota	Mamiellophyceae	Mamiellales	Bathycoccaceae	Bathycoccus	Bathycoccus_prasinos	ASV29217	Eukaryota	Pelagophyceae	Pelagomonadales	Pelagomonadaceae	Pelagomonas	Pelagomonas_calceolata	0.138417	Pos	40m	Mamiellophyceae-Pelagophyceae
ASV23967	Eukaryota	MOCH-2	MOCH-2_X	MOCH-2_XX	MOCH-2_XXX	MOCH-2_XXX_sp.	ASV29217	Eukaryota	Pelagophyceae	Pelagomonadales	Pelagomonadaceae	Pelagomonas	Pelagomonas_calceolata	0.164969	Pos	40m	MOCH-2-Pelagophyceae
ASV28857	Eukaryota	Syndiniales	Syndiniales_X	Syndiniales_XX	Syndiniales_XXX	Syndiniales_XXX_sp.	ASV29265	Eukaryota	Dinophyceae	Peridiniales	Amphidomataceae	Azadinium	Unknown Azadinium (Genus)	0.19452	Pos	40m	Syndiniales-Dinophyceae
ASV22736	Eukaryota	Dinophyceae	Gymnodiniales	Gymnodiniaceae	Lepidodinium	Unknown Lepidodinium (Genus)	ASV29265	Eukaryota	Dinophyceae	Peridiniales	Amphidomataceae	Azadinium	Unknown Azadinium (Genus)	0.0365408	Pos	40m	Dinophyceae-Dinophyceae
ASV12665	Eukaryota	Dinophyceae	Gymnodiniales	Gymnodiniaceae	Gymnodinium	Gymnodinium_sp.	ASV29265	Eukaryota	Dinophyceae	Peridiniales	Amphidomataceae	Azadinium	Unknown Azadinium (Genus)	0.197077	Pos	40m	Dinophyceae-Dinophyceae
ASV1196	Eukaryota	Dinophyceae	Peridiniales	Amphidomataceae	Azadinium	Unknown Azadinium (Genus)	ASV29265	Eukaryota	Dinophyceae	Peridiniales	Amphidomataceae	Azadinium	Unknown Azadinium (Genus)	0.275868	Pos	40m	Dinophyceae-Dinophyceae
ASV18491	Eukaryota	Dinophyceae	Unknown Dinophyceae (Class)	Unknown Dinophyceae (Class)	Unknown Dinophyceae (Class)	Unknown Dinophyceae (Class)	ASV29265	Eukaryota	Dinophyceae	Peridiniales	Amphidomataceae	Azadinium	Unknown Azadinium (Genus)	0.298222	Pos	40m	Dinophyceae-Dinophyceae
ASV29217	Eukaryota	Pelagophyceae	Pelagomonadales	Pelagomonadaceae	Pelagomonas	Pelagomonas_calceolata	ASV29265	Eukaryota	Dinophyceae	Peridiniales	Amphidomataceae	Azadinium	Unknown Azadinium (Genus)	-0.0539352	Neg	40m	Pelagophyceae-Dinophyceae
ASV18972	Eukaryota	Dinophyceae	Unknown Dinophyceae (Class)	Unknown Dinophyceae (Class)	Unknown Dinophyceae (Class)	Unknown Dinophyceae (Class)	ASV29293	Eukaryota	Dinophyceae	Unknown Dinophyceae (Class)	Unknown Dinophyceae (Class)	Unknown Dinophyceae (Class)	Unknown Dinophyceae (Class)	0.106092	Pos	40m	Dinophyceae-Dinophyceae
ASV15974	Eukaryota	Dinophyceae	Prorocentrales	Prorocentraceae	Prorocentrum	Prorocentrum_sp.	ASV29293	Eukaryota	Dinophyceae	Unknown Dinophyceae (Class)	Unknown Dinophyceae (Class)	Unknown Dinophyceae (Class)	Unknown Dinophyceae (Class)	0.255658	Pos	40m	Dinophyceae-Dinophyceae
ASV6266	Eukaryota	Dinophyceae	Prorocentrales	Prorocentraceae	Prorocentrum	Prorocentrum_sp.	ASV29293	Eukaryota	Dinophyceae	Unknown Dinophyceae (Class)	Unknown Dinophyceae (Class)	Unknown Dinophyceae (Class)	Unknown Dinophyceae (Class)	0.03253	Pos	40m	Dinophyceae-Dinophyceae
ASV2977	Eukaryota	Syndiniales	Dino-Group-II	Dino-Group-II-Clade-14	Dino-Group-II-Clade-14_X	Dino-Group-II-Clade-14_X_sp.	ASV29302	Eukaryota	Syndiniales	Dino-Group-I	Dino-Group-I-Clade-4	Dino-Group-I-Clade-4_X	Dino-Group-I-Clade-4_X_sp.	0.0293739	Pos	40m	Syndiniales-Syndiniales
ASV22485	Eukaryota	Arthropoda	Crustacea	Maxillopoda	Clausocalanus	Clausocalanus_furcatus	ASV29302	Eukaryota	Syndiniales	Dino-Group-I	Dino-Group-I-Clade-4	Dino-Group-I-Clade-4_X	Dino-Group-I-Clade-4_X_sp.	-0.0344783	Neg	40m	Arthropoda-Syndiniales
ASV26794	Eukaryota	Syndiniales	Dino-Group-I	Dino-Group-I-Clade-1	Dino-Group-I-Clade-1_X	Dino-Group-I-Clade-1_X_sp.	ASV29302	Eukaryota	Syndiniales	Dino-Group-I	Dino-Group-I-Clade-4	Dino-Group-I-Clade-4_X	Dino-Group-I-Clade-4_X_sp.	-0.00346871	Neg	40m	Syndiniales-Syndiniales
ASV1307	Eukaryota	Arthropoda	Crustacea	Maxillopoda	Lucicutia	Lucicutia_flavicornis	ASV29302	Eukaryota	Syndiniales	Dino-Group-I	Dino-Group-I-Clade-4	Dino-Group-I-Clade-4_X	Dino-Group-I-Clade-4_X_sp.	-0.00142046	Neg	40m	Arthropoda-Syndiniales
ASV16755	Eukaryota	Prymnesiophyceae	Phaeocystales	Phaeocystaceae	Phaeocystis	Phaeocystis_cordata	ASV29644	Eukaryota	Syndiniales	Dino-Group-II	Dino-Group-II-Clade-10-and-11	Dino-Group-II-Clade-10-and-11_X	Dino-Group-II-Clade-10-and-11_X_sp.	0.0348095	Pos	40m	Prymnesiophyceae-Syndiniales
ASV12593	Eukaryota	Syndiniales	Dino-Group-I	Dino-Group-I-Clade-1	Dino-Group-I-Clade-1_X	Dino-Group-I-Clade-1_X_sp.	ASV29644	Eukaryota	Syndiniales	Dino-Group-II	Dino-Group-II-Clade-10-and-11	Dino-Group-II-Clade-10-and-11_X	Dino-Group-II-Clade-10-and-11_X_sp.	0.0228911	Pos	40m	Syndiniales-Syndiniales
ASV996	Eukaryota	Syndiniales	Dino-Group-I	Dino-Group-I-Clade-4	Dino-Group-I-Clade-4_X	Dino-Group-I-Clade-4_X_sp.	ASV29644	Eukaryota	Syndiniales	Dino-Group-II	Dino-Group-II-Clade-10-and-11	Dino-Group-II-Clade-10-and-11_X	Dino-Group-II-Clade-10-and-11_X_sp.	0.0756469	Pos	40m	Syndiniales-Syndiniales
ASV12907	Eukaryota	Arthropoda	Crustacea	Maxillopoda	Triconia	Triconia_borealis	ASV29644	Eukaryota	Syndiniales	Dino-Group-II	Dino-Group-II-Clade-10-and-11	Dino-Group-II-Clade-10-and-11_X	Dino-Group-II-Clade-10-and-11_X_sp.	0.133044	Pos	40m	Arthropoda-Syndiniales
ASV29217	Eukaryota	Pelagophyceae	Pelagomonadales	Pelagomonadaceae	Pelagomonas	Pelagomonas_calceolata	ASV29644	Eukaryota	Syndiniales	Dino-Group-II	Dino-Group-II-Clade-10-and-11	Dino-Group-II-Clade-10-and-11_X	Dino-Group-II-Clade-10-and-11_X_sp.	0.297445	Pos	40m	Pelagophyceae-Syndiniales
ASV19761	Eukaryota	Syndiniales	Dino-Group-I	Dino-Group-I-Clade-7	Dino-Group-I-Clade-7_X	Dino-Group-I-Clade-7_X_sp.	ASV29644	Eukaryota	Syndiniales	Dino-Group-II	Dino-Group-II-Clade-10-and-11	Dino-Group-II-Clade-10-and-11_X	Dino-Group-II-Clade-10-and-11_X_sp.	-0.0924357	Neg	40m	Syndiniales-Syndiniales
ASV12593	Eukaryota	Syndiniales	Dino-Group-I	Dino-Group-I-Clade-1	Dino-Group-I-Clade-1_X	Dino-Group-I-Clade-1_X_sp.	ASV30145	Eukaryota	Syndiniales	Dino-Group-I	Dino-Group-I-Clade-4	Dino-Group-I-Clade-4_X	Dino-Group-I-Clade-4_X_sp.	0.0549718	Pos	40m	Syndiniales-Syndiniales
ASV996	Eukaryota	Syndiniales	Dino-Group-I	Dino-Group-I-Clade-4	Dino-Group-I-Clade-4_X	Dino-Group-I-Clade-4_X_sp.	ASV30145	Eukaryota	Syndiniales	Dino-Group-I	Dino-Group-I-Clade-4	Dino-Group-I-Clade-4_X	Dino-Group-I-Clade-4_X_sp.	0.123273	Pos	40m	Syndiniales-Syndiniales
ASV502	Eukaryota	Dinophyceae	Gymnodiniales	Kareniaceae	Karlodinium	Unknown Karlodinium (Genus)	ASV30145	Eukaryota	Syndiniales	Dino-Group-I	Dino-Group-I-Clade-4	Dino-Group-I-Clade-4_X	Dino-Group-I-Clade-4_X_sp.	-0.0254816	Neg	40m	Dinophyceae-Syndiniales
ASV308	Eukaryota	Dinophyceae	Unknown Dinophyceae (Class)	Unknown Dinophyceae (Class)	Unknown Dinophyceae (Class)	Unknown Dinophyceae (Class)	ASV30145	Eukaryota	Syndiniales	Dino-Group-I	Dino-Group-I-Clade-4	Dino-Group-I-Clade-4_X	Dino-Group-I-Clade-4_X_sp.	-0.00257962	Neg	40m	Dinophyceae-Syndiniales
ASV12612	Eukaryota	Syndiniales	Dino-Group-I	Dino-Group-I-Clade-5	Dino-Group-I-Clade-5_X	Dino-Group-I-Clade-5_X_sp.	ASV30145	Eukaryota	Syndiniales	Dino-Group-I	Dino-Group-I-Clade-4	Dino-Group-I-Clade-4_X	Dino-Group-I-Clade-4_X_sp.	-0.0120802	Neg	40m	Syndiniales-Syndiniales
ASV25528	Eukaryota	Prymnesiophyceae	Prymnesiales	Chrysochromulinaceae	Chrysochromulina	Chrysochromulina_sp.	ASV30145	Eukaryota	Syndiniales	Dino-Group-I	Dino-Group-I-Clade-4	Dino-Group-I-Clade-4_X	Dino-Group-I-Clade-4_X_sp.	-0.00245141	Neg	40m	Prymnesiophyceae-Syndiniales
ASV24222	Eukaryota	Syndiniales	Dino-Group-I	Dino-Group-I-Clade-1	Dino-Group-I-Clade-1_X	Dino-Group-I-Clade-1_X_sp.	ASV30145	Eukaryota	Syndiniales	Dino-Group-I	Dino-Group-I-Clade-4	Dino-Group-I-Clade-4_X	Dino-Group-I-Clade-4_X_sp.	0.0997698	Pos	40m	Syndiniales-Syndiniales
ASV26835	Eukaryota	Dinophyceae	Gymnodiniales	Gymnodiniaceae	Gymnodinium	Gymnodinium_sp.	ASV30268	Eukaryota	Dinophyceae	Gonyaulacales	Ceratiaceae	Tripos	Unknown Tripos (Genus)	0.0318353	Pos	40m	Dinophyceae-Dinophyceae
ASV16856	Eukaryota	Gyrista_X	Gyrista_XX	MAST-1	MAST-1D	MAST-1D_sp.	ASV30268	Eukaryota	Dinophyceae	Gonyaulacales	Ceratiaceae	Tripos	Unknown Tripos (Genus)	0.1385	Pos	40m	Gyrista_X-Dinophyceae
ASV502	Eukaryota	Dinophyceae	Gymnodiniales	Kareniaceae	Karlodinium	Unknown Karlodinium (Genus)	ASV31333	Eukaryota	Syndiniales	Dino-Group-I	Dino-Group-I-Clade-4	Dino-Group-I-Clade-4_X	Dino-Group-I-Clade-4_X_sp.	0.012445	Pos	40m	Dinophyceae-Syndiniales
ASV15974	Eukaryota	Dinophyceae	Prorocentrales	Prorocentraceae	Prorocentrum	Prorocentrum_sp.	ASV31374	Eukaryota	Syndiniales	Dino-Group-III	Dino-Group-III_X	Dino-Group-III_XX	Dino-Group-III_XX_sp.	0.0177958	Pos	40m	Dinophyceae-Syndiniales
ASV18972	Eukaryota	Dinophyceae	Unknown Dinophyceae (Class)	Unknown Dinophyceae (Class)	Unknown Dinophyceae (Class)	Unknown Dinophyceae (Class)	ASV31374	Eukaryota	Syndiniales	Dino-Group-III	Dino-Group-III_X	Dino-Group-III_XX	Dino-Group-III_XX_sp.	0.144228	Pos	40m	Dinophyceae-Syndiniales
ASV18491	Eukaryota	Dinophyceae	Unknown Dinophyceae (Class)	Unknown Dinophyceae (Class)	Unknown Dinophyceae (Class)	Unknown Dinophyceae (Class)	ASV31374	Eukaryota	Syndiniales	Dino-Group-III	Dino-Group-III_X	Dino-Group-III_XX	Dino-Group-III_XX_sp.	-0.0640871	Neg	40m	Dinophyceae-Syndiniales
ASV23967	Eukaryota	MOCH-2	MOCH-2_X	MOCH-2_XX	MOCH-2_XXX	MOCH-2_XXX_sp.	ASV31374	Eukaryota	Syndiniales	Dino-Group-III	Dino-Group-III_X	Dino-Group-III_XX	Dino-Group-III_XX_sp.	0.00196354	Pos	40m	MOCH-2-Syndiniales
ASV24497	Eukaryota	Dinophyceae	Prorocentrales	Prorocentraceae	Prorocentrum	Prorocentrum_sp.	ASV31379	Eukaryota	Dinophyceae	Gymnodiniales	Unknown Gymnodiniales (Order)	Unknown Gymnodiniales (Order)	Unknown Gymnodiniales (Order)	0.178442	Pos	40m	Dinophyceae-Dinophyceae
ASV22736	Eukaryota	Dinophyceae	Gymnodiniales	Gymnodiniaceae	Lepidodinium	Unknown Lepidodinium (Genus)	ASV31379	Eukaryota	Dinophyceae	Gymnodiniales	Unknown Gymnodiniales (Order)	Unknown Gymnodiniales (Order)	Unknown Gymnodiniales (Order)	0.0376043	Pos	40m	Dinophyceae-Dinophyceae
ASV25528	Eukaryota	Prymnesiophyceae	Prymnesiales	Chrysochromulinaceae	Chrysochromulina	Chrysochromulina_sp.	ASV31379	Eukaryota	Dinophyceae	Gymnodiniales	Unknown Gymnodiniales (Order)	Unknown Gymnodiniales (Order)	Unknown Gymnodiniales (Order)	0.0639633	Pos	40m	Prymnesiophyceae-Dinophyceae
ASV3226	Eukaryota	Dinophyceae	Gymnodiniales	Unknown Gymnodiniales (Order)	Unknown Gymnodiniales (Order)	Unknown Gymnodiniales (Order)	ASV31379	Eukaryota	Dinophyceae	Gymnodiniales	Unknown Gymnodiniales (Order)	Unknown Gymnodiniales (Order)	Unknown Gymnodiniales (Order)	0.387761	Pos	40m	Dinophyceae-Dinophyceae
ASV28857	Eukaryota	Syndiniales	Syndiniales_X	Syndiniales_XX	Syndiniales_XXX	Syndiniales_XXX_sp.	ASV31722	Eukaryota	Dinophyceae	Peridiniales	Blastodiniaceae	Blastodinium	Blastodinium_mangini	0.0196876	Pos	40m	Syndiniales-Dinophyceae
ASV12665	Eukaryota	Dinophyceae	Gymnodiniales	Gymnodiniaceae	Gymnodinium	Gymnodinium_sp.	ASV31722	Eukaryota	Dinophyceae	Peridiniales	Blastodiniaceae	Blastodinium	Blastodinium_mangini	0.018385	Pos	40m	Dinophyceae-Dinophyceae
ASV29265	Eukaryota	Dinophyceae	Peridiniales	Amphidomataceae	Azadinium	Unknown Azadinium (Genus)	ASV31722	Eukaryota	Dinophyceae	Peridiniales	Blastodiniaceae	Blastodinium	Blastodinium_mangini	0.221184	Pos	40m	Dinophyceae-Dinophyceae
ASV22485	Eukaryota	Arthropoda	Crustacea	Maxillopoda	Clausocalanus	Clausocalanus_furcatus	ASV31890	Eukaryota	Dinophyceae	Dinophyceae_X	Dinophyceae_XX	Dinophyceae_XXX	Dinophyceae_XXX_sp.	0.146315	Pos	40m	Arthropoda-Dinophyceae
ASV26835	Eukaryota	Dinophyceae	Gymnodiniales	Gymnodiniaceae	Gymnodinium	Gymnodinium_sp.	ASV31890	Eukaryota	Dinophyceae	Dinophyceae_X	Dinophyceae_XX	Dinophyceae_XXX	Dinophyceae_XXX_sp.	-0.0022878	Neg	40m	Dinophyceae-Dinophyceae
ASV20626	Eukaryota	Dinophyceae	Unknown Dinophyceae (Class)	Unknown Dinophyceae (Class)	Unknown Dinophyceae (Class)	Unknown Dinophyceae (Class)	ASV31890	Eukaryota	Dinophyceae	Dinophyceae_X	Dinophyceae_XX	Dinophyceae_XXX	Dinophyceae_XXX_sp.	-0.131076	Neg	40m	Dinophyceae-Dinophyceae
ASV6763	Eukaryota	Arthropoda	Crustacea	Maxillopoda	Oithona	Oithona_atlantica	ASV31978	Eukaryota	Arthropoda	Crustacea	Maxillopoda	Pleuromamma	Unknown Pleuromamma (Genus)	0.0269912	Pos	40m	Arthropoda-Arthropoda
ASV9079	Eukaryota	Dinophyceae	Gymnodiniales	Gymnodiniaceae	Gyrodinium	Gyrodinium_dominans	ASV31978	Eukaryota	Arthropoda	Crustacea	Maxillopoda	Pleuromamma	Unknown Pleuromamma (Genus)	-0.046031	Neg	40m	Dinophyceae-Arthropoda
ASV15287	Eukaryota	Syndiniales	Dino-Group-I	Dino-Group-I-Clade-1	Dino-Group-I-Clade-1_X	Dino-Group-I-Clade-1_X_sp.	ASV31978	Eukaryota	Arthropoda	Crustacea	Maxillopoda	Pleuromamma	Unknown Pleuromamma (Genus)	-0.0469472	Neg	40m	Syndiniales-Arthropoda
ASV22736	Eukaryota	Dinophyceae	Gymnodiniales	Gymnodiniaceae	Lepidodinium	Unknown Lepidodinium (Genus)	ASV32019	Eukaryota	Cnidaria	Cnidaria_X	Hydrozoa	Liriope	Liriope_tetraphylla	-0.0529031	Neg	40m	Dinophyceae-Cnidaria
ASV8483	Eukaryota	Arthropoda	Crustacea	Maxillopoda	Calocalanus	Calocalanus_minutus	ASV32019	Eukaryota	Cnidaria	Cnidaria_X	Hydrozoa	Liriope	Liriope_tetraphylla	0.015882	Pos	40m	Arthropoda-Cnidaria
ASV14710	Eukaryota	Syndiniales	Dino-Group-III	Dino-Group-III_X	Dino-Group-III_XX	Dino-Group-III_XX_sp.	ASV32768	Eukaryota	Syndiniales	Dino-Group-I	Dino-Group-I-Clade-5	Dino-Group-I-Clade-5_X	Dino-Group-I-Clade-5_X_sp.	0.131801	Pos	40m	Syndiniales-Syndiniales
ASV16755	Eukaryota	Prymnesiophyceae	Phaeocystales	Phaeocystaceae	Phaeocystis	Phaeocystis_cordata	ASV32768	Eukaryota	Syndiniales	Dino-Group-I	Dino-Group-I-Clade-5	Dino-Group-I-Clade-5_X	Dino-Group-I-Clade-5_X_sp.	-0.0417403	Neg	40m	Prymnesiophyceae-Syndiniales
ASV24651	Eukaryota	Dinophyceae	Gymnodiniales	Gymnodiniaceae	Gyrodinium	Unknown Gyrodinium (Genus)	ASV32768	Eukaryota	Syndiniales	Dino-Group-I	Dino-Group-I-Clade-5	Dino-Group-I-Clade-5_X	Dino-Group-I-Clade-5_X_sp.	-0.133768	Neg	40m	Dinophyceae-Syndiniales
ASV26835	Eukaryota	Dinophyceae	Gymnodiniales	Gymnodiniaceae	Gymnodinium	Gymnodinium_sp.	ASV32768	Eukaryota	Syndiniales	Dino-Group-I	Dino-Group-I-Clade-5	Dino-Group-I-Clade-5_X	Dino-Group-I-Clade-5_X_sp.	0.0596511	Pos	40m	Dinophyceae-Syndiniales
ASV19761	Eukaryota	Syndiniales	Dino-Group-I	Dino-Group-I-Clade-7	Dino-Group-I-Clade-7_X	Dino-Group-I-Clade-7_X_sp.	ASV32768	Eukaryota	Syndiniales	Dino-Group-I	Dino-Group-I-Clade-5	Dino-Group-I-Clade-5_X	Dino-Group-I-Clade-5_X_sp.	0.130068	Pos	40m	Syndiniales-Syndiniales
ASV22418	Eukaryota	Syndiniales	Dino-Group-II	Dino-Group-II-Clade-16	Dino-Group-II-Clade-16_X	Dino-Group-II-Clade-16_X_sp.	ASV32768	Eukaryota	Syndiniales	Dino-Group-I	Dino-Group-I-Clade-5	Dino-Group-I-Clade-5_X	Dino-Group-I-Clade-5_X_sp.	0.00606589	Pos	40m	Syndiniales-Syndiniales
ASV22736	Eukaryota	Dinophyceae	Gymnodiniales	Gymnodiniaceae	Lepidodinium	Unknown Lepidodinium (Genus)	ASV32788	Eukaryota	Dinophyceae	Gymnodiniales	Gymnodiniaceae	Gyrodinium	Unknown Gyrodinium (Genus)	0.320638	Pos	40m	Dinophyceae-Dinophyceae
ASV32019	Eukaryota	Cnidaria	Cnidaria_X	Hydrozoa	Liriope	Liriope_tetraphylla	ASV32788	Eukaryota	Dinophyceae	Gymnodiniales	Gymnodiniaceae	Gyrodinium	Unknown Gyrodinium (Genus)	-0.0249205	Neg	40m	Cnidaria-Dinophyceae
ASV12265	Eukaryota	Dinophyceae	Gymnodiniales	Gymnodiniaceae	Gyrodinium	Gyrodinium_heterogrammum	ASV33075	Eukaryota	Syndiniales	Dino-Group-I	Dino-Group-I-Clade-5	Dino-Group-I-Clade-5_X	Dino-Group-I-Clade-5_X_sp.	-0.0532685	Neg	40m	Dinophyceae-Syndiniales
ASV7652	Eukaryota	Chrysophyceae	Chrysophyceae_Clade-EC2I	Chrysophyceae_Clade-EC2I_X	Chrysophyceae_Clade-EC2I_XX	Chrysophyceae_Clade-EC2I_XX_sp.	ASV33075	Eukaryota	Syndiniales	Dino-Group-I	Dino-Group-I-Clade-5	Dino-Group-I-Clade-5_X	Dino-Group-I-Clade-5_X_sp.	0.148649	Pos	40m	Chrysophyceae-Syndiniales
ASV7377	Eukaryota	Dinophyceae	Gymnodiniales	Gymnodiniaceae	Lepidodinium	Unknown Lepidodinium (Genus)	ASV34442	Eukaryota	Syndiniales	Dino-Group-II	Dino-Group-II-Clade-10-and-11	Dino-Group-II-Clade-10-and-11_X	Dino-Group-II-Clade-10-and-11_X_sp.	0.0352514	Pos	40m	Dinophyceae-Syndiniales
ASV32768	Eukaryota	Syndiniales	Dino-Group-I	Dino-Group-I-Clade-5	Dino-Group-I-Clade-5_X	Dino-Group-I-Clade-5_X_sp.	ASV34442	Eukaryota	Syndiniales	Dino-Group-II	Dino-Group-II-Clade-10-and-11	Dino-Group-II-Clade-10-and-11_X	Dino-Group-II-Clade-10-and-11_X_sp.	0.0715967	Pos	40m	Syndiniales-Syndiniales
ASV22736	Eukaryota	Dinophyceae	Gymnodiniales	Gymnodiniaceae	Lepidodinium	Unknown Lepidodinium (Genus)	ASV34442	Eukaryota	Syndiniales	Dino-Group-II	Dino-Group-II-Clade-10-and-11	Dino-Group-II-Clade-10-and-11_X	Dino-Group-II-Clade-10-and-11_X_sp.	0.0345555	Pos	40m	Dinophyceae-Syndiniales
ASV24497	Eukaryota	Dinophyceae	Prorocentrales	Prorocentraceae	Prorocentrum	Prorocentrum_sp.	ASV34442	Eukaryota	Syndiniales	Dino-Group-II	Dino-Group-II-Clade-10-and-11	Dino-Group-II-Clade-10-and-11_X	Dino-Group-II-Clade-10-and-11_X_sp.	0.0739591	Pos	40m	Dinophyceae-Syndiniales
ASV12252	Eukaryota	Mamiellophyceae	Mamiellales	Bathycoccaceae	Bathycoccus	Bathycoccus_prasinos	ASV34442	Eukaryota	Syndiniales	Dino-Group-II	Dino-Group-II-Clade-10-and-11	Dino-Group-II-Clade-10-and-11_X	Dino-Group-II-Clade-10-and-11_X_sp.	-0.0240936	Neg	40m	Mamiellophyceae-Syndiniales
ASV29217	Eukaryota	Pelagophyceae	Pelagomonadales	Pelagomonadaceae	Pelagomonas	Pelagomonas_calceolata	ASV34442	Eukaryota	Syndiniales	Dino-Group-II	Dino-Group-II-Clade-10-and-11	Dino-Group-II-Clade-10-and-11_X	Dino-Group-II-Clade-10-and-11_X_sp.	-0.010749	Neg	40m	Pelagophyceae-Syndiniales
ASV3119	Eukaryota	Pterocystida	Pterocystida_X	Pterocystida_XX	Pterocystida_XXX	Pterocystida_XXX_sp.	ASV34442	Eukaryota	Syndiniales	Dino-Group-II	Dino-Group-II-Clade-10-and-11	Dino-Group-II-Clade-10-and-11_X	Dino-Group-II-Clade-10-and-11_X_sp.	0.021665	Pos	40m	Pterocystida-Syndiniales
ASV8483	Eukaryota	Arthropoda	Crustacea	Maxillopoda	Calocalanus	Calocalanus_minutus	ASV34442	Eukaryota	Syndiniales	Dino-Group-II	Dino-Group-II-Clade-10-and-11	Dino-Group-II-Clade-10-and-11_X	Dino-Group-II-Clade-10-and-11_X_sp.	-0.027174	Neg	40m	Arthropoda-Syndiniales
ASV24497	Eukaryota	Dinophyceae	Prorocentrales	Prorocentraceae	Prorocentrum	Prorocentrum_sp.	ASV34842	Eukaryota	Dinophyceae	Gymnodiniales	Unknown Gymnodiniales (Order)	Unknown Gymnodiniales (Order)	Unknown Gymnodiniales (Order)	0.0358653	Pos	40m	Dinophyceae-Dinophyceae
ASV12618	Eukaryota	Dinophyceae	Gymnodiniales	Ceratoperidiniaceae	Ceratoperidinium	Ceratoperidinium_falcatum	ASV34842	Eukaryota	Dinophyceae	Gymnodiniales	Unknown Gymnodiniales (Order)	Unknown Gymnodiniales (Order)	Unknown Gymnodiniales (Order)	0.110398	Pos	40m	Dinophyceae-Dinophyceae
ASV9579	Eukaryota	Syndiniales	Dino-Group-I	Dino-Group-I-Clade-1	Dino-Group-I-Clade-1_X	Dino-Group-I-Clade-1_X_sp.	ASV35219	Eukaryota	Arthropoda	Crustacea	Maxillopoda	Ditrichocorycaeus	Ditrichocorycaeus_anglicus	-0.0168791	Neg	40m	Syndiniales-Arthropoda
ASV19761	Eukaryota	Syndiniales	Dino-Group-I	Dino-Group-I-Clade-7	Dino-Group-I-Clade-7_X	Dino-Group-I-Clade-7_X_sp.	ASV36898	Eukaryota	Syndiniales	Dino-Group-V	Dino-Group-V_X	Dino-Group-V_XX	Dino-Group-V_XX_sp.	0.0159365	Pos	40m	Syndiniales-Syndiniales
ASV26794	Eukaryota	Syndiniales	Dino-Group-I	Dino-Group-I-Clade-1	Dino-Group-I-Clade-1_X	Dino-Group-I-Clade-1_X_sp.	ASV36967	Eukaryota	Cnidaria	Cnidaria_X	Hydrozoa	Cordagalma	Cordagalma_cordiforme	-0.0673551	Neg	40m	Syndiniales-Cnidaria
ASV3154	Eukaryota	Syndiniales	Dino-Group-I	Dino-Group-I-Clade-1	Dino-Group-I-Clade-1_X	Dino-Group-I-Clade-1_X_sp.	ASV37544	Eukaryota	Syndiniales	Dino-Group-I	Dino-Group-I-Clade-5	Dino-Group-I-Clade-5_X	Dino-Group-I-Clade-5_X_sp.	0.202616	Pos	40m	Syndiniales-Syndiniales
ASV9959	Eukaryota	Syndiniales	Dino-Group-II	Dino-Group-II-Clade-6	Dino-Group-II-Clade-6_X	Dino-Group-II-Clade-6_X_sp.	ASV37584	Eukaryota	Arthropoda	Crustacea	Maxillopoda	Calocalanus	Calocalanus_sp.	-0.000526179	Neg	40m	Syndiniales-Arthropoda
ASV34442	Eukaryota	Syndiniales	Dino-Group-II	Dino-Group-II-Clade-10-and-11	Dino-Group-II-Clade-10-and-11_X	Dino-Group-II-Clade-10-and-11_X_sp.	ASV37831	Eukaryota	Syndiniales	Dino-Group-V	Dino-Group-V_X	Dino-Group-V_XX	Dino-Group-V_XX_sp.	0.0997382	Pos	40m	Syndiniales-Syndiniales
ASV30145	Eukaryota	Syndiniales	Dino-Group-I	Dino-Group-I-Clade-4	Dino-Group-I-Clade-4_X	Dino-Group-I-Clade-4_X_sp.	ASV37831	Eukaryota	Syndiniales	Dino-Group-V	Dino-Group-V_X	Dino-Group-V_XX	Dino-Group-V_XX_sp.	-0.0249116	Neg	40m	Syndiniales-Syndiniales
ASV308	Eukaryota	Dinophyceae	Unknown Dinophyceae (Class)	Unknown Dinophyceae (Class)	Unknown Dinophyceae (Class)	Unknown Dinophyceae (Class)	ASV37831	Eukaryota	Syndiniales	Dino-Group-V	Dino-Group-V_X	Dino-Group-V_XX	Dino-Group-V_XX_sp.	0.0614612	Pos	40m	Dinophyceae-Syndiniales
ASV14710	Eukaryota	Syndiniales	Dino-Group-III	Dino-Group-III_X	Dino-Group-III_XX	Dino-Group-III_XX_sp.	ASV37831	Eukaryota	Syndiniales	Dino-Group-V	Dino-Group-V_X	Dino-Group-V_XX	Dino-Group-V_XX_sp.	0.236008	Pos	40m	Syndiniales-Syndiniales
ASV27414	Eukaryota	Syndiniales	Dino-Group-II	Dino-Group-II-Clade-10-and-11	Dino-Group-II-Clade-10-and-11_X	Dino-Group-II-Clade-10-and-11_X_sp.	ASV38303	Eukaryota	Syndiniales	Dino-Group-I	Dino-Group-I-Clade-1	Dino-Group-I-Clade-1_X	Dino-Group-I-Clade-1_X_sp.	-0.0126133	Neg	40m	Syndiniales-Syndiniales
ASV26794	Eukaryota	Syndiniales	Dino-Group-I	Dino-Group-I-Clade-1	Dino-Group-I-Clade-1_X	Dino-Group-I-Clade-1_X_sp.	ASV38303	Eukaryota	Syndiniales	Dino-Group-I	Dino-Group-I-Clade-1	Dino-Group-I-Clade-1_X	Dino-Group-I-Clade-1_X_sp.	-0.0714129	Neg	40m	Syndiniales-Syndiniales
ASV29217	Eukaryota	Pelagophyceae	Pelagomonadales	Pelagomonadaceae	Pelagomonas	Pelagomonas_calceolata	ASV38303	Eukaryota	Syndiniales	Dino-Group-I	Dino-Group-I-Clade-1	Dino-Group-I-Clade-1_X	Dino-Group-I-Clade-1_X_sp.	-4.2734e-05	Neg	40m	Pelagophyceae-Syndiniales
ASV93	Eukaryota	Syndiniales	Dino-Group-I	Dino-Group-I-Clade-1	Dino-Group-I-Clade-1_X	Dino-Group-I-Clade-1_X_sp.	ASV38303	Eukaryota	Syndiniales	Dino-Group-I	Dino-Group-I-Clade-1	Dino-Group-I-Clade-1_X	Dino-Group-I-Clade-1_X_sp.	-0.0228273	Neg	40m	Syndiniales-Syndiniales
ASV32768	Eukaryota	Syndiniales	Dino-Group-I	Dino-Group-I-Clade-5	Dino-Group-I-Clade-5_X	Dino-Group-I-Clade-5_X_sp.	ASV39663	Eukaryota	Mamiellophyceae	Mamiellales	Bathycoccaceae	Ostreococcus	Ostreococcus_clade_B	-0.0351322	Neg	40m	Syndiniales-Mamiellophyceae
ASV8483	Eukaryota	Arthropoda	Crustacea	Maxillopoda	Calocalanus	Calocalanus_minutus	ASV39663	Eukaryota	Mamiellophyceae	Mamiellales	Bathycoccaceae	Ostreococcus	Ostreococcus_clade_B	0.153142	Pos	40m	Arthropoda-Mamiellophyceae
ASV3119	Eukaryota	Pterocystida	Pterocystida_X	Pterocystida_XX	Pterocystida_XXX	Pterocystida_XXX_sp.	ASV39663	Eukaryota	Mamiellophyceae	Mamiellales	Bathycoccaceae	Ostreococcus	Ostreococcus_clade_B	-0.00909446	Neg	40m	Pterocystida-Mamiellophyceae
ASV12252	Eukaryota	Mamiellophyceae	Mamiellales	Bathycoccaceae	Bathycoccus	Bathycoccus_prasinos	ASV39663	Eukaryota	Mamiellophyceae	Mamiellales	Bathycoccaceae	Ostreococcus	Ostreococcus_clade_B	0.468521	Pos	40m	Mamiellophyceae-Mamiellophyceae
ASV1255	Eukaryota	Dinophyceae	Prorocentrales	Prorocentraceae	Prorocentrum	Prorocentrum_sp.	ASV39663	Eukaryota	Mamiellophyceae	Mamiellales	Bathycoccaceae	Ostreococcus	Ostreococcus_clade_B	-0.0976469	Neg	40m	Dinophyceae-Mamiellophyceae
ASV22915	Eukaryota	Dinophyceae	Unknown Dinophyceae (Class)	Unknown Dinophyceae (Class)	Unknown Dinophyceae (Class)	Unknown Dinophyceae (Class)	ASV39663	Eukaryota	Mamiellophyceae	Mamiellales	Bathycoccaceae	Ostreococcus	Ostreococcus_clade_B	0.0267277	Pos	40m	Dinophyceae-Mamiellophyceae
ASV12907	Eukaryota	Arthropoda	Crustacea	Maxillopoda	Triconia	Triconia_borealis	ASV40126	Eukaryota	Syndiniales	Dino-Group-I	Dino-Group-I-Clade-5	Dino-Group-I-Clade-5_X	Dino-Group-I-Clade-5_X_sp.	-0.0290027	Neg	40m	Arthropoda-Syndiniales
ASV18972	Eukaryota	Dinophyceae	Unknown Dinophyceae (Class)	Unknown Dinophyceae (Class)	Unknown Dinophyceae (Class)	Unknown Dinophyceae (Class)	ASV40126	Eukaryota	Syndiniales	Dino-Group-I	Dino-Group-I-Clade-5	Dino-Group-I-Clade-5_X	Dino-Group-I-Clade-5_X_sp.	0.0398571	Pos	40m	Dinophyceae-Syndiniales
ASV26835	Eukaryota	Dinophyceae	Gymnodiniales	Gymnodiniaceae	Gymnodinium	Gymnodinium_sp.	ASV40126	Eukaryota	Syndiniales	Dino-Group-I	Dino-Group-I-Clade-5	Dino-Group-I-Clade-5_X	Dino-Group-I-Clade-5_X_sp.	0.0591799	Pos	40m	Dinophyceae-Syndiniales
ASV19761	Eukaryota	Syndiniales	Dino-Group-I	Dino-Group-I-Clade-7	Dino-Group-I-Clade-7_X	Dino-Group-I-Clade-7_X_sp.	ASV40208	Eukaryota	Syndiniales	Dino-Group-II	Dino-Group-II-Clade-16	Dino-Group-II-Clade-16_X	Dino-Group-II-Clade-16_X_sp.	0.023979	Pos	40m	Syndiniales-Syndiniales
ASV9099	Eukaryota	Syndiniales	Dino-Group-I	Dino-Group-I-Clade-1	Dino-Group-I-Clade-1_X	Dino-Group-I-Clade-1_X_sp.	ASV40208	Eukaryota	Syndiniales	Dino-Group-II	Dino-Group-II-Clade-16	Dino-Group-II-Clade-16_X	Dino-Group-II-Clade-16_X_sp.	-0.0766581	Neg	40m	Syndiniales-Syndiniales
ASV25528	Eukaryota	Prymnesiophyceae	Prymnesiales	Chrysochromulinaceae	Chrysochromulina	Chrysochromulina_sp.	ASV40208	Eukaryota	Syndiniales	Dino-Group-II	Dino-Group-II-Clade-16	Dino-Group-II-Clade-16_X	Dino-Group-II-Clade-16_X_sp.	-0.0655105	Neg	40m	Prymnesiophyceae-Syndiniales
ASV25553	Eukaryota	Syndiniales	Dino-Group-I	Dino-Group-I-Clade-5	Dino-Group-I-Clade-5_X	Dino-Group-I-Clade-5_X_sp.	ASV40208	Eukaryota	Syndiniales	Dino-Group-II	Dino-Group-II-Clade-16	Dino-Group-II-Clade-16_X	Dino-Group-II-Clade-16_X_sp.	-0.0499387	Neg	40m	Syndiniales-Syndiniales
ASV9579	Eukaryota	Syndiniales	Dino-Group-I	Dino-Group-I-Clade-1	Dino-Group-I-Clade-1_X	Dino-Group-I-Clade-1_X_sp.	ASV40426	Eukaryota	Sagenista	Sagenista_X	MAST-4	MAST-4A	MAST-4A_sp.	0.043759	Pos	40m	Syndiniales-Sagenista
ASV23967	Eukaryota	MOCH-2	MOCH-2_X	MOCH-2_XX	MOCH-2_XXX	MOCH-2_XXX_sp.	ASV40426	Eukaryota	Sagenista	Sagenista_X	MAST-4	MAST-4A	MAST-4A_sp.	0.00610343	Pos	40m	MOCH-2-Sagenista
ASV21624	Eukaryota	Syndiniales	Dino-Group-II	Dino-Group-II-Clade-6	Dino-Group-II-Clade-6_X	Dino-Group-II-Clade-6_X_sp.	ASV40507	Eukaryota	Dinophyceae	Gymnodiniales	Warnowiaceae	Warnowia	Warnowia_sp.	-0.0313939	Neg	40m	Syndiniales-Dinophyceae
ASV19761	Eukaryota	Syndiniales	Dino-Group-I	Dino-Group-I-Clade-7	Dino-Group-I-Clade-7_X	Dino-Group-I-Clade-7_X_sp.	ASV40507	Eukaryota	Dinophyceae	Gymnodiniales	Warnowiaceae	Warnowia	Warnowia_sp.	-0.0645308	Neg	40m	Syndiniales-Dinophyceae
ASV40126	Eukaryota	Syndiniales	Dino-Group-I	Dino-Group-I-Clade-5	Dino-Group-I-Clade-5_X	Dino-Group-I-Clade-5_X_sp.	ASV40507	Eukaryota	Dinophyceae	Gymnodiniales	Warnowiaceae	Warnowia	Warnowia_sp.	-0.0199444	Neg	40m	Syndiniales-Dinophyceae
ASV3226	Eukaryota	Dinophyceae	Gymnodiniales	Unknown Gymnodiniales (Order)	Unknown Gymnodiniales (Order)	Unknown Gymnodiniales (Order)	ASV43474	Eukaryota	Syndiniales	Dino-Group-II	Dino-Group-II-Clade-10-and-11	Dino-Group-II-Clade-10-and-11_X	Dino-Group-II-Clade-10-and-11_X_sp.	0.0682122	Pos	40m	Dinophyceae-Syndiniales
ASV12252	Eukaryota	Mamiellophyceae	Mamiellales	Bathycoccaceae	Bathycoccus	Bathycoccus_prasinos	ASV43474	Eukaryota	Syndiniales	Dino-Group-II	Dino-Group-II-Clade-10-and-11	Dino-Group-II-Clade-10-and-11_X	Dino-Group-II-Clade-10-and-11_X_sp.	-0.0179907	Neg	40m	Mamiellophyceae-Syndiniales
ASV308	Eukaryota	Dinophyceae	Unknown Dinophyceae (Class)	Unknown Dinophyceae (Class)	Unknown Dinophyceae (Class)	Unknown Dinophyceae (Class)	ASV43474	Eukaryota	Syndiniales	Dino-Group-II	Dino-Group-II-Clade-10-and-11	Dino-Group-II-Clade-10-and-11_X	Dino-Group-II-Clade-10-and-11_X_sp.	0.0352275	Pos	40m	Dinophyceae-Syndiniales
ASV34442	Eukaryota	Syndiniales	Dino-Group-II	Dino-Group-II-Clade-10-and-11	Dino-Group-II-Clade-10-and-11_X	Dino-Group-II-Clade-10-and-11_X_sp.	ASV43474	Eukaryota	Syndiniales	Dino-Group-II	Dino-Group-II-Clade-10-and-11	Dino-Group-II-Clade-10-and-11_X	Dino-Group-II-Clade-10-and-11_X_sp.	0.140872	Pos	40m	Syndiniales-Syndiniales
ASV22946	Eukaryota	Dinophyceae	Gymnodiniales	Gymnodiniaceae	Gyrodinium	Unknown Gyrodinium (Genus)	ASV43588	Eukaryota	Dinophyceae	Gymnodiniales	Warnowiaceae	Warnowia	Warnowia_sp.	0.176617	Pos	40m	Dinophyceae-Dinophyceae
ASV15974	Eukaryota	Dinophyceae	Prorocentrales	Prorocentraceae	Prorocentrum	Prorocentrum_sp.	ASV43588	Eukaryota	Dinophyceae	Gymnodiniales	Warnowiaceae	Warnowia	Warnowia_sp.	-0.0443045	Neg	40m	Dinophyceae-Dinophyceae
ASV12252	Eukaryota	Mamiellophyceae	Mamiellales	Bathycoccaceae	Bathycoccus	Bathycoccus_prasinos	ASV43987	Eukaryota	Arthropoda	Crustacea	Maxillopoda	Calocalanus	Calocalanus_sp.	0.0188823	Pos	40m	Mamiellophyceae-Arthropoda
ASV29644	Eukaryota	Syndiniales	Dino-Group-II	Dino-Group-II-Clade-10-and-11	Dino-Group-II-Clade-10-and-11_X	Dino-Group-II-Clade-10-and-11_X_sp.	ASV43987	Eukaryota	Arthropoda	Crustacea	Maxillopoda	Calocalanus	Calocalanus_sp.	0.0249772	Pos	40m	Syndiniales-Arthropoda
ASV29236	Eukaryota	Arthropoda	Crustacea	Maxillopoda	Calocalanus	Calocalanus_sp.	ASV43987	Eukaryota	Arthropoda	Crustacea	Maxillopoda	Calocalanus	Calocalanus_sp.	0.303403	Pos	40m	Arthropoda-Arthropoda
ASV3154	Eukaryota	Syndiniales	Dino-Group-I	Dino-Group-I-Clade-1	Dino-Group-I-Clade-1_X	Dino-Group-I-Clade-1_X_sp.	ASV44806	Eukaryota	Kathablepharidea	Kathablepharidida	Kathablepharidida_X	Kathablepharidida_XX	Kathablepharidida_XX_sp.	0.216463	Pos	40m	Syndiniales-Kathablepharidea
ASV31333	Eukaryota	Syndiniales	Dino-Group-I	Dino-Group-I-Clade-4	Dino-Group-I-Clade-4_X	Dino-Group-I-Clade-4_X_sp.	ASV44806	Eukaryota	Kathablepharidea	Kathablepharidida	Kathablepharidida_X	Kathablepharidida_XX	Kathablepharidida_XX_sp.	0.000828375	Pos	40m	Syndiniales-Kathablepharidea
ASV30145	Eukaryota	Syndiniales	Dino-Group-I	Dino-Group-I-Clade-4	Dino-Group-I-Clade-4_X	Dino-Group-I-Clade-4_X_sp.	ASV44806	Eukaryota	Kathablepharidea	Kathablepharidida	Kathablepharidida_X	Kathablepharidida_XX	Kathablepharidida_XX_sp.	-0.0412214	Neg	40m	Syndiniales-Kathablepharidea
ASV37544	Eukaryota	Syndiniales	Dino-Group-I	Dino-Group-I-Clade-5	Dino-Group-I-Clade-5_X	Dino-Group-I-Clade-5_X_sp.	ASV44806	Eukaryota	Kathablepharidea	Kathablepharidida	Kathablepharidida_X	Kathablepharidida_XX	Kathablepharidida_XX_sp.	0.0950971	Pos	40m	Syndiniales-Kathablepharidea
ASV37584	Eukaryota	Arthropoda	Crustacea	Maxillopoda	Calocalanus	Calocalanus_sp.	ASV44806	Eukaryota	Kathablepharidea	Kathablepharidida	Kathablepharidida_X	Kathablepharidida_XX	Kathablepharidida_XX_sp.	-0.00889757	Neg	40m	Arthropoda-Kathablepharidea
ASV25528	Eukaryota	Prymnesiophyceae	Prymnesiales	Chrysochromulinaceae	Chrysochromulina	Chrysochromulina_sp.	ASV44806	Eukaryota	Kathablepharidea	Kathablepharidida	Kathablepharidida_X	Kathablepharidida_XX	Kathablepharidida_XX_sp.	0.0384039	Pos	40m	Prymnesiophyceae-Kathablepharidea
ASV26835	Eukaryota	Dinophyceae	Gymnodiniales	Gymnodiniaceae	Gymnodinium	Gymnodinium_sp.	ASV45181	Eukaryota	Prymnesiophyceae	Isochrysidales	Noelaerhabdaceae	Unknown Noelaerhabdaceae (Family)	Unknown Noelaerhabdaceae (Family)	-0.299902	Neg	40m	Dinophyceae-Prymnesiophyceae
ASV20626	Eukaryota	Dinophyceae	Unknown Dinophyceae (Class)	Unknown Dinophyceae (Class)	Unknown Dinophyceae (Class)	Unknown Dinophyceae (Class)	ASV45181	Eukaryota	Prymnesiophyceae	Isochrysidales	Noelaerhabdaceae	Unknown Noelaerhabdaceae (Family)	Unknown Noelaerhabdaceae (Family)	-0.0474836	Neg	40m	Dinophyceae-Prymnesiophyceae
ASV22946	Eukaryota	Dinophyceae	Gymnodiniales	Gymnodiniaceae	Gyrodinium	Unknown Gyrodinium (Genus)	ASV45181	Eukaryota	Prymnesiophyceae	Isochrysidales	Noelaerhabdaceae	Unknown Noelaerhabdaceae (Family)	Unknown Noelaerhabdaceae (Family)	0.0737618	Pos	40m	Dinophyceae-Prymnesiophyceae
ASV5148	Eukaryota	Syndiniales	Dino-Group-I	Dino-Group-I-Clade-1	Dino-Group-I-Clade-1_X	Dino-Group-I-Clade-1_X_sp.	ASV45181	Eukaryota	Prymnesiophyceae	Isochrysidales	Noelaerhabdaceae	Unknown Noelaerhabdaceae (Family)	Unknown Noelaerhabdaceae (Family)	-0.0861747	Neg	40m	Syndiniales-Prymnesiophyceae
ASV15968	Eukaryota	Arthropoda	Crustacea	Maxillopoda	Calocalanus	Calocalanus_sp.	ASV45655	Eukaryota	Arthropoda	Crustacea	Maxillopoda	Paracalanus	Paracalanus_parvus	0.15264	Pos	40m	Arthropoda-Arthropoda
ASV22418	Eukaryota	Syndiniales	Dino-Group-II	Dino-Group-II-Clade-16	Dino-Group-II-Clade-16_X	Dino-Group-II-Clade-16_X_sp.	ASV45655	Eukaryota	Arthropoda	Crustacea	Maxillopoda	Paracalanus	Paracalanus_parvus	-0.047461	Neg	40m	Syndiniales-Arthropoda
ASV24651	Eukaryota	Dinophyceae	Gymnodiniales	Gymnodiniaceae	Gyrodinium	Unknown Gyrodinium (Genus)	ASV46299	Eukaryota	Arthropoda	Crustacea	Maxillopoda	Maxillopoda_X	Maxillopoda_X_sp.	-0.00648844	Neg	40m	Dinophyceae-Arthropoda
ASV12167	Eukaryota	Syndiniales	Dino-Group-I	Dino-Group-I-Clade-1	Dino-Group-I-Clade-1_X	Dino-Group-I-Clade-1_X_sp.	ASV47466	Eukaryota	Arthropoda	Crustacea	Maxillopoda	Calocalanus	Unknown Calocalanus (Genus)	-0.000182667	Neg	40m	Syndiniales-Arthropoda
ASV22915	Eukaryota	Dinophyceae	Unknown Dinophyceae (Class)	Unknown Dinophyceae (Class)	Unknown Dinophyceae (Class)	Unknown Dinophyceae (Class)	ASV47466	Eukaryota	Arthropoda	Crustacea	Maxillopoda	Calocalanus	Unknown Calocalanus (Genus)	0.0544897	Pos	40m	Dinophyceae-Arthropoda
ASV6266	Eukaryota	Dinophyceae	Prorocentrales	Prorocentraceae	Prorocentrum	Prorocentrum_sp.	ASV47466	Eukaryota	Arthropoda	Crustacea	Maxillopoda	Calocalanus	Unknown Calocalanus (Genus)	-0.0716591	Neg	40m	Dinophyceae-Arthropoda
ASV39663	Eukaryota	Mamiellophyceae	Mamiellales	Bathycoccaceae	Ostreococcus	Ostreococcus_clade_B	ASV47466	Eukaryota	Arthropoda	Crustacea	Maxillopoda	Calocalanus	Unknown Calocalanus (Genus)	0.0582146	Pos	40m	Mamiellophyceae-Arthropoda
ASV36898	Eukaryota	Syndiniales	Dino-Group-V	Dino-Group-V_X	Dino-Group-V_XX	Dino-Group-V_XX_sp.	ASV47551	Eukaryota	Syndiniales	Dino-Group-II	Dino-Group-II-Clade-22	Dino-Group-II-Clade-22_X	Dino-Group-II-Clade-22_X_sp.	0.0464041	Pos	40m	Syndiniales-Syndiniales
ASV26495	Eukaryota	Syndiniales	Dino-Group-I	Dino-Group-I-Clade-5	Dino-Group-I-Clade-5_X	Dino-Group-I-Clade-5_X_sp.	ASV47551	Eukaryota	Syndiniales	Dino-Group-II	Dino-Group-II-Clade-22	Dino-Group-II-Clade-22_X	Dino-Group-II-Clade-22_X_sp.	0.133219	Pos	40m	Syndiniales-Syndiniales
ASV19761	Eukaryota	Syndiniales	Dino-Group-I	Dino-Group-I-Clade-7	Dino-Group-I-Clade-7_X	Dino-Group-I-Clade-7_X_sp.	ASV47551	Eukaryota	Syndiniales	Dino-Group-II	Dino-Group-II-Clade-22	Dino-Group-II-Clade-22_X	Dino-Group-II-Clade-22_X_sp.	0.0206705	Pos	40m	Syndiniales-Syndiniales
ASV44256	Eukaryota	Dinophyceae	Unknown Dinophyceae (Class)	Unknown Dinophyceae (Class)	Unknown Dinophyceae (Class)	Unknown Dinophyceae (Class)	ASV48373	Eukaryota	Dinophyceae	Gymnodiniales	Gymnodiniaceae	Gyrodinium	Unknown Gyrodinium (Genus)	0.00872517	Pos	40m	Dinophyceae-Dinophyceae
ASV12861	Eukaryota	Dinophyceae	Unknown Dinophyceae (Class)	Unknown Dinophyceae (Class)	Unknown Dinophyceae (Class)	Unknown Dinophyceae (Class)	ASV48373	Eukaryota	Dinophyceae	Gymnodiniales	Gymnodiniaceae	Gyrodinium	Unknown Gyrodinium (Genus)	0.0291201	Pos	40m	Dinophyceae-Dinophyceae
ASV22946	Eukaryota	Dinophyceae	Gymnodiniales	Gymnodiniaceae	Gyrodinium	Unknown Gyrodinium (Genus)	ASV48373	Eukaryota	Dinophyceae	Gymnodiniales	Gymnodiniaceae	Gyrodinium	Unknown Gyrodinium (Genus)	0.13498	Pos	40m	Dinophyceae-Dinophyceae
ASV9865	Eukaryota	Syndiniales	Dino-Group-II	Dino-Group-II-Clade-7	Dino-Group-II-Clade-7_X	Dino-Group-II-Clade-7_X_sp.	ASV48739	Eukaryota	Dinophyceae	Prorocentrales	Prorocentraceae	Prorocentrum	Prorocentrum_sp.	0.240748	Pos	40m	Syndiniales-Dinophyceae
ASV1307	Eukaryota	Arthropoda	Crustacea	Maxillopoda	Lucicutia	Lucicutia_flavicornis	ASV5302	Eukaryota	Arthropoda	Crustacea	Maxillopoda	Lucicutia	Lucicutia_flavicornis	0.378183	Pos	40m	Arthropoda-Arthropoda
ASV8264	Eukaryota	Arthropoda	Crustacea	Maxillopoda	Paracalanus	Unknown Paracalanus (Genus)	ASV8594	Eukaryota	Arthropoda	Crustacea	Maxillopoda	Unknown Maxillopoda (Family)	Unknown Maxillopoda (Family)	0.085243	Pos	40m	Arthropoda-Arthropoda
ASV289	Eukaryota	Gyrista_X	Gyrista_XX	MAST-1	MAST-1C	MAST-1C_sp.	ASV9079	Eukaryota	Dinophyceae	Gymnodiniales	Gymnodiniaceae	Gyrodinium	Gyrodinium_dominans	0.0597414	Pos	40m	Gyrista_X-Dinophyceae
ASV502	Eukaryota	Dinophyceae	Gymnodiniales	Kareniaceae	Karlodinium	Unknown Karlodinium (Genus)	ASV996	Eukaryota	Syndiniales	Dino-Group-I	Dino-Group-I-Clade-4	Dino-Group-I-Clade-4_X	Dino-Group-I-Clade-4_X_sp.	-0.0387261	Neg	40m	Dinophyceae-Syndiniales
ASV9079	Eukaryota	Dinophyceae	Gymnodiniales	Gymnodiniaceae	Gyrodinium	Gyrodinium_dominans	ASV10328	Eukaryota	Dinophyceae	Torodiniales	Torodiniaceae	Torodinium	Unknown Torodinium (Genus)	0.0197096	Pos	80m	Dinophyceae-Dinophyceae
ASV9865	Eukaryota	Syndiniales	Dino-Group-II	Dino-Group-II-Clade-7	Dino-Group-II-Clade-7_X	Dino-Group-II-Clade-7_X_sp.	ASV10844	Eukaryota	Syndiniales	Dino-Group-I	Dino-Group-I-Clade-8	Dino-Group-I-Clade-8_X	Dino-Group-I-Clade-8_X_sp.	0.154261	Pos	80m	Syndiniales-Syndiniales
ASV2889	Eukaryota	Syndiniales	Dino-Group-I	Dino-Group-I-Clade-1	Dino-Group-I-Clade-1_X	Dino-Group-I-Clade-1_X_sp.	ASV11485	Eukaryota	Syndiniales	Dino-Group-II	Dino-Group-II-Clade-6	Dino-Group-II-Clade-6_X	Dino-Group-II-Clade-6_X_sp.	-0.0495218	Neg	80m	Syndiniales-Syndiniales
ASV2889	Eukaryota	Syndiniales	Dino-Group-I	Dino-Group-I-Clade-1	Dino-Group-I-Clade-1_X	Dino-Group-I-Clade-1_X_sp.	ASV11538	Eukaryota	Arthropoda	Crustacea	Maxillopoda	Mecynocera	Mecynocera_clausi	-0.0712545	Neg	80m	Syndiniales-Arthropoda
ASV12167	Eukaryota	Syndiniales	Dino-Group-I	Dino-Group-I-Clade-1	Dino-Group-I-Clade-1_X	Dino-Group-I-Clade-1_X_sp.	ASV12252	Eukaryota	Mamiellophyceae	Mamiellales	Bathycoccaceae	Bathycoccus	Bathycoccus_prasinos	-0.0670048	Neg	80m	Syndiniales-Mamiellophyceae
ASV2267	Eukaryota	Arthropoda	Crustacea	Maxillopoda	Neocalanus	Neocalanus_cristatus	ASV12528	Eukaryota	Arthropoda	Crustacea	Maxillopoda	Neocalanus	Neocalanus_cristatus	0.10078	Pos	80m	Arthropoda-Arthropoda
ASV9250	Eukaryota	Syndiniales	Dino-Group-II	Dino-Group-II-Clade-7	Dino-Group-II-Clade-7_X	Dino-Group-II-Clade-7_X_sp.	ASV13915	Eukaryota	Arthropoda	Crustacea	Maxillopoda	Calocalanus	Calocalanus_minutus	0.0439451	Pos	80m	Syndiniales-Arthropoda
ASV5688	Eukaryota	Dinophyceae	Dinophyceae_X	Dinophyceae_XX	Dinophyceae_XXX	Dinophyceae_XXX_sp.	ASV14175	Eukaryota	Dinophyceae	Unknown Dinophyceae (Class)	Unknown Dinophyceae (Class)	Unknown Dinophyceae (Class)	Unknown Dinophyceae (Class)	0.0899883	Pos	80m	Dinophyceae-Dinophyceae
ASV3226	Eukaryota	Dinophyceae	Gymnodiniales	Unknown Gymnodiniales (Order)	Unknown Gymnodiniales (Order)	Unknown Gymnodiniales (Order)	ASV15287	Eukaryota	Syndiniales	Dino-Group-I	Dino-Group-I-Clade-1	Dino-Group-I-Clade-1_X	Dino-Group-I-Clade-1_X_sp.	0.00296853	Pos	80m	Dinophyceae-Syndiniales
ASV3226	Eukaryota	Dinophyceae	Gymnodiniales	Unknown Gymnodiniales (Order)	Unknown Gymnodiniales (Order)	Unknown Gymnodiniales (Order)	ASV15968	Eukaryota	Arthropoda	Crustacea	Maxillopoda	Calocalanus	Calocalanus_sp.	0.00297756	Pos	80m	Dinophyceae-Arthropoda
ASV9865	Eukaryota	Syndiniales	Dino-Group-II	Dino-Group-II-Clade-7	Dino-Group-II-Clade-7_X	Dino-Group-II-Clade-7_X_sp.	ASV16856	Eukaryota	Gyrista_X	Gyrista_XX	MAST-1	MAST-1D	MAST-1D_sp.	0.0379107	Pos	80m	Syndiniales-Gyrista_X
ASV6266	Eukaryota	Dinophyceae	Prorocentrales	Prorocentraceae	Prorocentrum	Prorocentrum_sp.	ASV16856	Eukaryota	Gyrista_X	Gyrista_XX	MAST-1	MAST-1D	MAST-1D_sp.	0.000869142	Pos	80m	Dinophyceae-Gyrista_X
ASV5688	Eukaryota	Dinophyceae	Dinophyceae_X	Dinophyceae_XX	Dinophyceae_XXX	Dinophyceae_XXX_sp.	ASV17955	Eukaryota	Dinophyceae	Peridiniales	Amphidomataceae	Amphidoma	Amphidoma_languida	0.151309	Pos	80m	Dinophyceae-Dinophyceae
ASV10844	Eukaryota	Syndiniales	Dino-Group-I	Dino-Group-I-Clade-8	Dino-Group-I-Clade-8_X	Dino-Group-I-Clade-8_X_sp.	ASV18905	Eukaryota	Syndiniales	Dino-Group-V	Dino-Group-V_X	Dino-Group-V_XX	Dino-Group-V_XX_sp.	0.0146506	Pos	80m	Syndiniales-Syndiniales
ASV14710	Eukaryota	Syndiniales	Dino-Group-III	Dino-Group-III_X	Dino-Group-III_XX	Dino-Group-III_XX_sp.	ASV18972	Eukaryota	Dinophyceae	Unknown Dinophyceae (Class)	Unknown Dinophyceae (Class)	Unknown Dinophyceae (Class)	Unknown Dinophyceae (Class)	0.0346973	Pos	80m	Syndiniales-Dinophyceae
ASV1255	Eukaryota	Dinophyceae	Prorocentrales	Prorocentraceae	Prorocentrum	Prorocentrum_sp.	ASV18972	Eukaryota	Dinophyceae	Unknown Dinophyceae (Class)	Unknown Dinophyceae (Class)	Unknown Dinophyceae (Class)	Unknown Dinophyceae (Class)	0.20906	Pos	80m	Dinophyceae-Dinophyceae
ASV10723	Eukaryota	Dinophyceae	Unknown Dinophyceae (Class)	Unknown Dinophyceae (Class)	Unknown Dinophyceae (Class)	Unknown Dinophyceae (Class)	ASV18972	Eukaryota	Dinophyceae	Unknown Dinophyceae (Class)	Unknown Dinophyceae (Class)	Unknown Dinophyceae (Class)	Unknown Dinophyceae (Class)	0.0848073	Pos	80m	Dinophyceae-Dinophyceae
ASV11312	Eukaryota	Dinophyceae	Gymnodiniales	Warnowiaceae	Warnowia	Warnowia_sp.	ASV18972	Eukaryota	Dinophyceae	Unknown Dinophyceae (Class)	Unknown Dinophyceae (Class)	Unknown Dinophyceae (Class)	Unknown Dinophyceae (Class)	-0.0280376	Neg	80m	Dinophyceae-Dinophyceae
ASV15974	Eukaryota	Dinophyceae	Prorocentrales	Prorocentraceae	Prorocentrum	Prorocentrum_sp.	ASV18972	Eukaryota	Dinophyceae	Unknown Dinophyceae (Class)	Unknown Dinophyceae (Class)	Unknown Dinophyceae (Class)	Unknown Dinophyceae (Class)	0.229775	Pos	80m	Dinophyceae-Dinophyceae
ASV9079	Eukaryota	Dinophyceae	Gymnodiniales	Gymnodiniaceae	Gyrodinium	Gyrodinium_dominans	ASV18972	Eukaryota	Dinophyceae	Unknown Dinophyceae (Class)	Unknown Dinophyceae (Class)	Unknown Dinophyceae (Class)	Unknown Dinophyceae (Class)	0.0312018	Pos	80m	Dinophyceae-Dinophyceae
ASV3154	Eukaryota	Syndiniales	Dino-Group-I	Dino-Group-I-Clade-1	Dino-Group-I-Clade-1_X	Dino-Group-I-Clade-1_X_sp.	ASV19157	Eukaryota	Prymnesiophyceae	Prymnesiales	Chrysochromulinaceae	Chrysochromulina	Chrysochromulina_sp.	0.273143	Pos	80m	Syndiniales-Prymnesiophyceae
ASV3226	Eukaryota	Dinophyceae	Gymnodiniales	Unknown Gymnodiniales (Order)	Unknown Gymnodiniales (Order)	Unknown Gymnodiniales (Order)	ASV19157	Eukaryota	Prymnesiophyceae	Prymnesiales	Chrysochromulinaceae	Chrysochromulina	Chrysochromulina_sp.	0.0501637	Pos	80m	Dinophyceae-Prymnesiophyceae
ASV16856	Eukaryota	Gyrista_X	Gyrista_XX	MAST-1	MAST-1D	MAST-1D_sp.	ASV19570	Eukaryota	Arthropoda	Crustacea	Maxillopoda	Unknown Maxillopoda (Family)	Unknown Maxillopoda (Family)	-0.091646	Neg	80m	Gyrista_X-Arthropoda
ASV15261	Eukaryota	Syndiniales	Dino-Group-II	Dino-Group-II-Clade-10-and-11	Dino-Group-II-Clade-10-and-11_X	Dino-Group-II-Clade-10-and-11_X_sp.	ASV19646	Eukaryota	Syndiniales	Dino-Group-II	Dino-Group-II-Clade-10-and-11	Dino-Group-II-Clade-10-and-11_X	Dino-Group-II-Clade-10-and-11_X_sp.	0.304559	Pos	80m	Syndiniales-Syndiniales
ASV17719	Eukaryota	Syndiniales	Dino-Group-I	Dino-Group-I-Clade-5	Dino-Group-I-Clade-5_X	Dino-Group-I-Clade-5_X_sp.	ASV19761	Eukaryota	Syndiniales	Dino-Group-I	Dino-Group-I-Clade-7	Dino-Group-I-Clade-7_X	Dino-Group-I-Clade-7_X_sp.	0.0720093	Pos	80m	Syndiniales-Syndiniales
ASV9865	Eukaryota	Syndiniales	Dino-Group-II	Dino-Group-II-Clade-7	Dino-Group-II-Clade-7_X	Dino-Group-II-Clade-7_X_sp.	ASV20287	Eukaryota	Syndiniales	Dino-Group-II	Dino-Group-II-Clade-6	Dino-Group-II-Clade-6_X	Dino-Group-II-Clade-6_X_sp.	0.0380854	Pos	80m	Syndiniales-Syndiniales
ASV11485	Eukaryota	Syndiniales	Dino-Group-II	Dino-Group-II-Clade-6	Dino-Group-II-Clade-6_X	Dino-Group-II-Clade-6_X_sp.	ASV21282	Eukaryota	Syndiniales	Dino-Group-II	Dino-Group-II-Clade-10-and-11	Dino-Group-II-Clade-10-and-11_X	Dino-Group-II-Clade-10-and-11_X_sp.	0.14563	Pos	80m	Syndiniales-Syndiniales
ASV3154	Eukaryota	Syndiniales	Dino-Group-I	Dino-Group-I-Clade-1	Dino-Group-I-Clade-1_X	Dino-Group-I-Clade-1_X_sp.	ASV21282	Eukaryota	Syndiniales	Dino-Group-II	Dino-Group-II-Clade-10-and-11	Dino-Group-II-Clade-10-and-11_X	Dino-Group-II-Clade-10-and-11_X_sp.	0.282965	Pos	80m	Syndiniales-Syndiniales
ASV18825	Eukaryota	Arthropoda	Crustacea	Maxillopoda	Oithona	Oithona_atlantica	ASV21989	Eukaryota	Arthropoda	Crustacea	Maxillopoda	Calocalanus	Calocalanus_plumulosus	0.00733455	Pos	80m	Arthropoda-Arthropoda
ASV12528	Eukaryota	Arthropoda	Crustacea	Maxillopoda	Neocalanus	Neocalanus_cristatus	ASV21989	Eukaryota	Arthropoda	Crustacea	Maxillopoda	Calocalanus	Calocalanus_plumulosus	0.12906	Pos	80m	Arthropoda-Arthropoda
ASV12675	Eukaryota	RAD-A	RAD-A_X	RAD-A_Xa	RAD-A_Xa_X	RAD-A_Xa_X_sp.	ASV22006	Eukaryota	RAD-A	RAD-A_X	RAD-A_Xg	RAD-A_Xg_X	RAD-A_Xg_X_sp.	0.0163611	Pos	80m	RAD-A-RAD-A
ASV2889	Eukaryota	Syndiniales	Dino-Group-I	Dino-Group-I-Clade-1	Dino-Group-I-Clade-1_X	Dino-Group-I-Clade-1_X_sp.	ASV22006	Eukaryota	RAD-A	RAD-A_X	RAD-A_Xg	RAD-A_Xg_X	RAD-A_Xg_X_sp.	0.167582	Pos	80m	Syndiniales-RAD-A
ASV21788	Eukaryota	Prymnesiophyceae	Prymnesiophyceae_Clade_D	Prymnesiophyceae_Clade_D_X	Prymnesiophyceae_Clade_D_XX	Prymnesiophyceae_Clade_D_XX_sp.	ASV22402	Eukaryota	Prymnesiophyceae	Prymnesiales	Chrysochromulinaceae	Chrysochromulina	Chrysochromulina_sp.	0.0345984	Pos	80m	Prymnesiophyceae-Prymnesiophyceae
ASV16755	Eukaryota	Prymnesiophyceae	Phaeocystales	Phaeocystaceae	Phaeocystis	Phaeocystis_cordata	ASV22402	Eukaryota	Prymnesiophyceae	Prymnesiales	Chrysochromulinaceae	Chrysochromulina	Chrysochromulina_sp.	0.0423057	Pos	80m	Prymnesiophyceae-Prymnesiophyceae
ASV21282	Eukaryota	Syndiniales	Dino-Group-II	Dino-Group-II-Clade-10-and-11	Dino-Group-II-Clade-10-and-11_X	Dino-Group-II-Clade-10-and-11_X_sp.	ASV22418	Eukaryota	Syndiniales	Dino-Group-II	Dino-Group-II-Clade-16	Dino-Group-II-Clade-16_X	Dino-Group-II-Clade-16_X_sp.	0.164804	Pos	80m	Syndiniales-Syndiniales
ASV9959	Eukaryota	Syndiniales	Dino-Group-II	Dino-Group-II-Clade-6	Dino-Group-II-Clade-6_X	Dino-Group-II-Clade-6_X_sp.	ASV22736	Eukaryota	Dinophyceae	Gymnodiniales	Gymnodiniaceae	Lepidodinium	Unknown Lepidodinium (Genus)	-0.0732023	Neg	80m	Syndiniales-Dinophyceae
ASV21282	Eukaryota	Syndiniales	Dino-Group-II	Dino-Group-II-Clade-10-and-11	Dino-Group-II-Clade-10-and-11_X	Dino-Group-II-Clade-10-and-11_X_sp.	ASV22736	Eukaryota	Dinophyceae	Gymnodiniales	Gymnodiniaceae	Lepidodinium	Unknown Lepidodinium (Genus)	0.0247218	Pos	80m	Syndiniales-Dinophyceae
ASV18905	Eukaryota	Syndiniales	Dino-Group-V	Dino-Group-V_X	Dino-Group-V_XX	Dino-Group-V_XX_sp.	ASV22915	Eukaryota	Dinophyceae	Unknown Dinophyceae (Class)	Unknown Dinophyceae (Class)	Unknown Dinophyceae (Class)	Unknown Dinophyceae (Class)	-0.137657	Neg	80m	Syndiniales-Dinophyceae
ASV7799	Eukaryota	Dinophyceae	Gymnodiniales	Gymnodiniaceae	Gymnodinium	Gymnodinium_sp.	ASV22946	Eukaryota	Dinophyceae	Gymnodiniales	Gymnodiniaceae	Gyrodinium	Unknown Gyrodinium (Genus)	0.226122	Pos	80m	Dinophyceae-Dinophyceae
ASV5688	Eukaryota	Dinophyceae	Dinophyceae_X	Dinophyceae_XX	Dinophyceae_XXX	Dinophyceae_XXX_sp.	ASV22946	Eukaryota	Dinophyceae	Gymnodiniales	Gymnodiniaceae	Gyrodinium	Unknown Gyrodinium (Genus)	0.00917404	Pos	80m	Dinophyceae-Dinophyceae
ASV5688	Eukaryota	Dinophyceae	Dinophyceae_X	Dinophyceae_XX	Dinophyceae_XXX	Dinophyceae_XXX_sp.	ASV23723	Eukaryota	Dinophyceae	Dinophyceae_X	Dinophyceae_XX	Dinophyceae_XXX	Dinophyceae_XXX_sp.	0.24909	Pos	80m	Dinophyceae-Dinophyceae
ASV19570	Eukaryota	Arthropoda	Crustacea	Maxillopoda	Unknown Maxillopoda (Family)	Unknown Maxillopoda (Family)	ASV23967	Eukaryota	MOCH-2	MOCH-2_X	MOCH-2_XX	MOCH-2_XXX	MOCH-2_XXX_sp.	-0.0398654	Neg	80m	Arthropoda-MOCH-2
ASV15968	Eukaryota	Arthropoda	Crustacea	Maxillopoda	Calocalanus	Calocalanus_sp.	ASV24222	Eukaryota	Syndiniales	Dino-Group-I	Dino-Group-I-Clade-1	Dino-Group-I-Clade-1_X	Dino-Group-I-Clade-1_X_sp.	-0.0580671	Neg	80m	Arthropoda-Syndiniales
ASV3012	Eukaryota	Syndiniales	Dino-Group-II	Dino-Group-II-Clade-10-and-11	Dino-Group-II-Clade-10-and-11_X	Dino-Group-II-Clade-10-and-11_X_sp.	ASV24222	Eukaryota	Syndiniales	Dino-Group-I	Dino-Group-I-Clade-1	Dino-Group-I-Clade-1_X	Dino-Group-I-Clade-1_X_sp.	-0.104387	Neg	80m	Syndiniales-Syndiniales
ASV12675	Eukaryota	RAD-A	RAD-A_X	RAD-A_Xa	RAD-A_Xa_X	RAD-A_Xa_X_sp.	ASV24222	Eukaryota	Syndiniales	Dino-Group-I	Dino-Group-I-Clade-1	Dino-Group-I-Clade-1_X	Dino-Group-I-Clade-1_X_sp.	0.109259	Pos	80m	RAD-A-Syndiniales
ASV13915	Eukaryota	Arthropoda	Crustacea	Maxillopoda	Calocalanus	Calocalanus_minutus	ASV24497	Eukaryota	Dinophyceae	Prorocentrales	Prorocentraceae	Prorocentrum	Prorocentrum_sp.	-0.0408591	Neg	80m	Arthropoda-Dinophyceae
ASV3226	Eukaryota	Dinophyceae	Gymnodiniales	Unknown Gymnodiniales (Order)	Unknown Gymnodiniales (Order)	Unknown Gymnodiniales (Order)	ASV24497	Eukaryota	Dinophyceae	Prorocentrales	Prorocentraceae	Prorocentrum	Prorocentrum_sp.	0.135136	Pos	80m	Dinophyceae-Dinophyceae
ASV1912	Eukaryota	Arthropoda	Crustacea	Maxillopoda	Pleuromamma	Unknown Pleuromamma (Genus)	ASV24497	Eukaryota	Dinophyceae	Prorocentrales	Prorocentraceae	Prorocentrum	Prorocentrum_sp.	-0.0731347	Neg	80m	Arthropoda-Dinophyceae
ASV22946	Eukaryota	Dinophyceae	Gymnodiniales	Gymnodiniaceae	Gyrodinium	Unknown Gyrodinium (Genus)	ASV24651	Eukaryota	Dinophyceae	Gymnodiniales	Gymnodiniaceae	Gyrodinium	Unknown Gyrodinium (Genus)	0.249463	Pos	80m	Dinophyceae-Dinophyceae
ASV12265	Eukaryota	Dinophyceae	Gymnodiniales	Gymnodiniaceae	Gyrodinium	Gyrodinium_heterogrammum	ASV24651	Eukaryota	Dinophyceae	Gymnodiniales	Gymnodiniaceae	Gyrodinium	Unknown Gyrodinium (Genus)	0.0479429	Pos	80m	Dinophyceae-Dinophyceae
ASV19761	Eukaryota	Syndiniales	Dino-Group-I	Dino-Group-I-Clade-7	Dino-Group-I-Clade-7_X	Dino-Group-I-Clade-7_X_sp.	ASV24651	Eukaryota	Dinophyceae	Gymnodiniales	Gymnodiniaceae	Gyrodinium	Unknown Gyrodinium (Genus)	-0.00579368	Neg	80m	Syndiniales-Dinophyceae
ASV16755	Eukaryota	Prymnesiophyceae	Phaeocystales	Phaeocystaceae	Phaeocystis	Phaeocystis_cordata	ASV24651	Eukaryota	Dinophyceae	Gymnodiniales	Gymnodiniaceae	Gyrodinium	Unknown Gyrodinium (Genus)	0.054518	Pos	80m	Prymnesiophyceae-Dinophyceae
ASV1204	Eukaryota	Syndiniales	Dino-Group-II	Dino-Group-II-Clade-6	Dino-Group-II-Clade-6_X	Dino-Group-II-Clade-6_X_sp.	ASV25068	Eukaryota	Arthropoda	Crustacea	Maxillopoda	Unknown Maxillopoda (Family)	Unknown Maxillopoda (Family)	0.0483048	Pos	80m	Syndiniales-Arthropoda
ASV15974	Eukaryota	Dinophyceae	Prorocentrales	Prorocentraceae	Prorocentrum	Prorocentrum_sp.	ASV25068	Eukaryota	Arthropoda	Crustacea	Maxillopoda	Unknown Maxillopoda (Family)	Unknown Maxillopoda (Family)	-0.0322971	Neg	80m	Dinophyceae-Arthropoda
ASV12528	Eukaryota	Arthropoda	Crustacea	Maxillopoda	Neocalanus	Neocalanus_cristatus	ASV26201	Eukaryota	Arthropoda	Crustacea	Maxillopoda	Neocalanus	Neocalanus_cristatus	0.495058	Pos	80m	Arthropoda-Arthropoda
ASV2267	Eukaryota	Arthropoda	Crustacea	Maxillopoda	Neocalanus	Neocalanus_cristatus	ASV26201	Eukaryota	Arthropoda	Crustacea	Maxillopoda	Neocalanus	Neocalanus_cristatus	0.320803	Pos	80m	Arthropoda-Arthropoda
ASV8264	Eukaryota	Arthropoda	Crustacea	Maxillopoda	Paracalanus	Unknown Paracalanus (Genus)	ASV26339	Eukaryota	Arthropoda	Crustacea	Maxillopoda	Dioithona	Dioithona_oculata	0.000759922	Pos	80m	Arthropoda-Arthropoda
ASV22402	Eukaryota	Prymnesiophyceae	Prymnesiales	Chrysochromulinaceae	Chrysochromulina	Chrysochromulina_sp.	ASV26350	Eukaryota	Picozoa_XX	Picozoa_XXX	Picozoa_XXXX	Picozoa_XXXXX	Picozoa_XXXXX_sp.	0.0316982	Pos	80m	Prymnesiophyceae-Picozoa_XX
ASV21788	Eukaryota	Prymnesiophyceae	Prymnesiophyceae_Clade_D	Prymnesiophyceae_Clade_D_X	Prymnesiophyceae_Clade_D_XX	Prymnesiophyceae_Clade_D_XX_sp.	ASV26350	Eukaryota	Picozoa_XX	Picozoa_XXX	Picozoa_XXXX	Picozoa_XXXXX	Picozoa_XXXXX_sp.	0.104134	Pos	80m	Prymnesiophyceae-Picozoa_XX
ASV21282	Eukaryota	Syndiniales	Dino-Group-II	Dino-Group-II-Clade-10-and-11	Dino-Group-II-Clade-10-and-11_X	Dino-Group-II-Clade-10-and-11_X_sp.	ASV26358	Eukaryota	Syndiniales	Dino-Group-I	Dino-Group-I-Clade-5	Dino-Group-I-Clade-5_X	Dino-Group-I-Clade-5_X_sp.	0.0737391	Pos	80m	Syndiniales-Syndiniales
ASV3154	Eukaryota	Syndiniales	Dino-Group-I	Dino-Group-I-Clade-1	Dino-Group-I-Clade-1_X	Dino-Group-I-Clade-1_X_sp.	ASV26358	Eukaryota	Syndiniales	Dino-Group-I	Dino-Group-I-Clade-5	Dino-Group-I-Clade-5_X	Dino-Group-I-Clade-5_X_sp.	0.0295822	Pos	80m	Syndiniales-Syndiniales
ASV18972	Eukaryota	Dinophyceae	Unknown Dinophyceae (Class)	Unknown Dinophyceae (Class)	Unknown Dinophyceae (Class)	Unknown Dinophyceae (Class)	ASV26495	Eukaryota	Syndiniales	Dino-Group-I	Dino-Group-I-Clade-5	Dino-Group-I-Clade-5_X	Dino-Group-I-Clade-5_X_sp.	0.204434	Pos	80m	Dinophyceae-Syndiniales
ASV26339	Eukaryota	Arthropoda	Crustacea	Maxillopoda	Dioithona	Dioithona_oculata	ASV26495	Eukaryota	Syndiniales	Dino-Group-I	Dino-Group-I-Clade-5	Dino-Group-I-Clade-5_X	Dino-Group-I-Clade-5_X_sp.	-0.0134764	Neg	80m	Arthropoda-Syndiniales
ASV24222	Eukaryota	Syndiniales	Dino-Group-I	Dino-Group-I-Clade-1	Dino-Group-I-Clade-1_X	Dino-Group-I-Clade-1_X_sp.	ASV26794	Eukaryota	Syndiniales	Dino-Group-I	Dino-Group-I-Clade-1	Dino-Group-I-Clade-1_X	Dino-Group-I-Clade-1_X_sp.	0.12005	Pos	80m	Syndiniales-Syndiniales
ASV26382	Eukaryota	RAD-A	RAD-A_X	RAD-A_Xb	RAD-A_Xb_X	RAD-A_Xb_X_sp.	ASV26794	Eukaryota	Syndiniales	Dino-Group-I	Dino-Group-I-Clade-1	Dino-Group-I-Clade-1_X	Dino-Group-I-Clade-1_X_sp.	0.027389	Pos	80m	RAD-A-Syndiniales
ASV11485	Eukaryota	Syndiniales	Dino-Group-II	Dino-Group-II-Clade-6	Dino-Group-II-Clade-6_X	Dino-Group-II-Clade-6_X_sp.	ASV26794	Eukaryota	Syndiniales	Dino-Group-I	Dino-Group-I-Clade-1	Dino-Group-I-Clade-1_X	Dino-Group-I-Clade-1_X_sp.	-0.00745236	Neg	80m	Syndiniales-Syndiniales
ASV23723	Eukaryota	Dinophyceae	Dinophyceae_X	Dinophyceae_XX	Dinophyceae_XXX	Dinophyceae_XXX_sp.	ASV26794	Eukaryota	Syndiniales	Dino-Group-I	Dino-Group-I-Clade-1	Dino-Group-I-Clade-1_X	Dino-Group-I-Clade-1_X_sp.	0.0579501	Pos	80m	Dinophyceae-Syndiniales
ASV22151	Eukaryota	Syndiniales	Dino-Group-I	Dino-Group-I-Clade-1	Dino-Group-I-Clade-1_X	Dino-Group-I-Clade-1_X_sp.	ASV26794	Eukaryota	Syndiniales	Dino-Group-I	Dino-Group-I-Clade-1	Dino-Group-I-Clade-1_X	Dino-Group-I-Clade-1_X_sp.	0.161872	Pos	80m	Syndiniales-Syndiniales
ASV10328	Eukaryota	Dinophyceae	Torodiniales	Torodiniaceae	Torodinium	Unknown Torodinium (Genus)	ASV26835	Eukaryota	Dinophyceae	Gymnodiniales	Gymnodiniaceae	Gymnodinium	Gymnodinium_sp.	0.0518106	Pos	80m	Dinophyceae-Dinophyceae
ASV16856	Eukaryota	Gyrista_X	Gyrista_XX	MAST-1	MAST-1D	MAST-1D_sp.	ASV26835	Eukaryota	Dinophyceae	Gymnodiniales	Gymnodiniaceae	Gymnodinium	Gymnodinium_sp.	0.0058044	Pos	80m	Gyrista_X-Dinophyceae
ASV2708	Eukaryota	Dinophyceae	Unknown Dinophyceae (Class)	Unknown Dinophyceae (Class)	Unknown Dinophyceae (Class)	Unknown Dinophyceae (Class)	ASV26835	Eukaryota	Dinophyceae	Gymnodiniales	Gymnodiniaceae	Gymnodinium	Gymnodinium_sp.	0.176603	Pos	80m	Dinophyceae-Dinophyceae
ASV18972	Eukaryota	Dinophyceae	Unknown Dinophyceae (Class)	Unknown Dinophyceae (Class)	Unknown Dinophyceae (Class)	Unknown Dinophyceae (Class)	ASV26835	Eukaryota	Dinophyceae	Gymnodiniales	Gymnodiniaceae	Gymnodinium	Gymnodinium_sp.	0.220314	Pos	80m	Dinophyceae-Dinophyceae
ASV6266	Eukaryota	Dinophyceae	Prorocentrales	Prorocentraceae	Prorocentrum	Prorocentrum_sp.	ASV26835	Eukaryota	Dinophyceae	Gymnodiniales	Gymnodiniaceae	Gymnodinium	Gymnodinium_sp.	0.273211	Pos	80m	Dinophyceae-Dinophyceae
ASV23723	Eukaryota	Dinophyceae	Dinophyceae_X	Dinophyceae_XX	Dinophyceae_XXX	Dinophyceae_XXX_sp.	ASV27002	Eukaryota	Syndiniales	Dino-Group-II	Dino-Group-II-Clade-40	Dino-Group-II-Clade-40_X	Dino-Group-II-Clade-40_X_sp.	-0.0556164	Neg	80m	Dinophyceae-Syndiniales
ASV9865	Eukaryota	Syndiniales	Dino-Group-II	Dino-Group-II-Clade-7	Dino-Group-II-Clade-7_X	Dino-Group-II-Clade-7_X_sp.	ASV27002	Eukaryota	Syndiniales	Dino-Group-II	Dino-Group-II-Clade-40	Dino-Group-II-Clade-40_X	Dino-Group-II-Clade-40_X_sp.	0.0998148	Pos	80m	Syndiniales-Syndiniales
ASV24651	Eukaryota	Dinophyceae	Gymnodiniales	Gymnodiniaceae	Gyrodinium	Unknown Gyrodinium (Genus)	ASV27002	Eukaryota	Syndiniales	Dino-Group-II	Dino-Group-II-Clade-40	Dino-Group-II-Clade-40_X	Dino-Group-II-Clade-40_X_sp.	-0.00456781	Neg	80m	Dinophyceae-Syndiniales
ASV289	Eukaryota	Gyrista_X	Gyrista_XX	MAST-1	MAST-1C	MAST-1C_sp.	ASV2708	Eukaryota	Dinophyceae	Unknown Dinophyceae (Class)	Unknown Dinophyceae (Class)	Unknown Dinophyceae (Class)	Unknown Dinophyceae (Class)	0.0536738	Pos	80m	Gyrista_X-Dinophyceae
ASV4616	Eukaryota	Polycystinea	Nassellaria	Collosphaeridae	Collosphaera	Collosphaera_tuberosa	ASV27240	Eukaryota	Polycystinea	Nassellaria	Collosphaeridae	Collosphaera	Collosphaera_tuberosa	0.505422	Pos	80m	Polycystinea-Polycystinea
ASV20287	Eukaryota	Syndiniales	Dino-Group-II	Dino-Group-II-Clade-6	Dino-Group-II-Clade-6_X	Dino-Group-II-Clade-6_X_sp.	ASV28383	Eukaryota	Syndiniales	Dino-Group-II	Dino-Group-II-Clade-10-and-11	Dino-Group-II-Clade-10-and-11_X	Dino-Group-II-Clade-10-and-11_X_sp.	0.05901	Pos	80m	Syndiniales-Syndiniales
ASV16856	Eukaryota	Gyrista_X	Gyrista_XX	MAST-1	MAST-1D	MAST-1D_sp.	ASV28383	Eukaryota	Syndiniales	Dino-Group-II	Dino-Group-II-Clade-10-and-11	Dino-Group-II-Clade-10-and-11_X	Dino-Group-II-Clade-10-and-11_X_sp.	0.0500323	Pos	80m	Gyrista_X-Syndiniales
ASV9079	Eukaryota	Dinophyceae	Gymnodiniales	Gymnodiniaceae	Gyrodinium	Gyrodinium_dominans	ASV28807	Eukaryota	Syndiniales	Dino-Group-I	Dino-Group-I-Clade-1	Dino-Group-I-Clade-1_X	Dino-Group-I-Clade-1_X_sp.	0.16394	Pos	80m	Dinophyceae-Syndiniales
ASV3012	Eukaryota	Syndiniales	Dino-Group-II	Dino-Group-II-Clade-10-and-11	Dino-Group-II-Clade-10-and-11_X	Dino-Group-II-Clade-10-and-11_X_sp.	ASV28807	Eukaryota	Syndiniales	Dino-Group-I	Dino-Group-I-Clade-1	Dino-Group-I-Clade-1_X	Dino-Group-I-Clade-1_X_sp.	0.0518027	Pos	80m	Syndiniales-Syndiniales
ASV3226	Eukaryota	Dinophyceae	Gymnodiniales	Unknown Gymnodiniales (Order)	Unknown Gymnodiniales (Order)	Unknown Gymnodiniales (Order)	ASV28807	Eukaryota	Syndiniales	Dino-Group-I	Dino-Group-I-Clade-1	Dino-Group-I-Clade-1_X	Dino-Group-I-Clade-1_X_sp.	0.00729035	Pos	80m	Dinophyceae-Syndiniales
ASV28383	Eukaryota	Syndiniales	Dino-Group-II	Dino-Group-II-Clade-10-and-11	Dino-Group-II-Clade-10-and-11_X	Dino-Group-II-Clade-10-and-11_X_sp.	ASV28807	Eukaryota	Syndiniales	Dino-Group-I	Dino-Group-I-Clade-1	Dino-Group-I-Clade-1_X	Dino-Group-I-Clade-1_X_sp.	0.0278832	Pos	80m	Syndiniales-Syndiniales
ASV20287	Eukaryota	Syndiniales	Dino-Group-II	Dino-Group-II-Clade-6	Dino-Group-II-Clade-6_X	Dino-Group-II-Clade-6_X_sp.	ASV28807	Eukaryota	Syndiniales	Dino-Group-I	Dino-Group-I-Clade-1	Dino-Group-I-Clade-1_X	Dino-Group-I-Clade-1_X_sp.	0.081797	Pos	80m	Syndiniales-Syndiniales
ASV6016	Eukaryota	Arthropoda	Crustacea	Maxillopoda	Triconia	Triconia_borealis	ASV28807	Eukaryota	Syndiniales	Dino-Group-I	Dino-Group-I-Clade-1	Dino-Group-I-Clade-1_X	Dino-Group-I-Clade-1_X_sp.	-0.00455716	Neg	80m	Arthropoda-Syndiniales
ASV289	Eukaryota	Gyrista_X	Gyrista_XX	MAST-1	MAST-1C	MAST-1C_sp.	ASV28807	Eukaryota	Syndiniales	Dino-Group-I	Dino-Group-I-Clade-1	Dino-Group-I-Clade-1_X	Dino-Group-I-Clade-1_X_sp.	0.0337775	Pos	80m	Gyrista_X-Syndiniales
ASV3154	Eukaryota	Syndiniales	Dino-Group-I	Dino-Group-I-Clade-1	Dino-Group-I-Clade-1_X	Dino-Group-I-Clade-1_X_sp.	ASV28807	Eukaryota	Syndiniales	Dino-Group-I	Dino-Group-I-Clade-1	Dino-Group-I-Clade-1_X	Dino-Group-I-Clade-1_X_sp.	0.172792	Pos	80m	Syndiniales-Syndiniales
ASV3012	Eukaryota	Syndiniales	Dino-Group-II	Dino-Group-II-Clade-10-and-11	Dino-Group-II-Clade-10-and-11_X	Dino-Group-II-Clade-10-and-11_X_sp.	ASV29217	Eukaryota	Pelagophyceae	Pelagomonadales	Pelagomonadaceae	Pelagomonas	Pelagomonas_calceolata	-0.0407725	Neg	80m	Syndiniales-Pelagophyceae
ASV21788	Eukaryota	Prymnesiophyceae	Prymnesiophyceae_Clade_D	Prymnesiophyceae_Clade_D_X	Prymnesiophyceae_Clade_D_XX	Prymnesiophyceae_Clade_D_XX_sp.	ASV29217	Eukaryota	Pelagophyceae	Pelagomonadales	Pelagomonadaceae	Pelagomonas	Pelagomonas_calceolata	0.38382	Pos	80m	Prymnesiophyceae-Pelagophyceae
ASV24222	Eukaryota	Syndiniales	Dino-Group-I	Dino-Group-I-Clade-1	Dino-Group-I-Clade-1_X	Dino-Group-I-Clade-1_X_sp.	ASV29217	Eukaryota	Pelagophyceae	Pelagomonadales	Pelagomonadaceae	Pelagomonas	Pelagomonas_calceolata	0.0195382	Pos	80m	Syndiniales-Pelagophyceae
ASV12252	Eukaryota	Mamiellophyceae	Mamiellales	Bathycoccaceae	Bathycoccus	Bathycoccus_prasinos	ASV29217	Eukaryota	Pelagophyceae	Pelagomonadales	Pelagomonadaceae	Pelagomonas	Pelagomonas_calceolata	0.0875114	Pos	80m	Mamiellophyceae-Pelagophyceae
ASV289	Eukaryota	Gyrista_X	Gyrista_XX	MAST-1	MAST-1C	MAST-1C_sp.	ASV29236	Eukaryota	Arthropoda	Crustacea	Maxillopoda	Calocalanus	Calocalanus_sp.	-0.0988884	Neg	80m	Gyrista_X-Arthropoda
ASV28807	Eukaryota	Syndiniales	Dino-Group-I	Dino-Group-I-Clade-1	Dino-Group-I-Clade-1_X	Dino-Group-I-Clade-1_X_sp.	ASV29236	Eukaryota	Arthropoda	Crustacea	Maxillopoda	Calocalanus	Calocalanus_sp.	-0.0535163	Neg	80m	Syndiniales-Arthropoda
ASV12167	Eukaryota	Syndiniales	Dino-Group-I	Dino-Group-I-Clade-1	Dino-Group-I-Clade-1_X	Dino-Group-I-Clade-1_X_sp.	ASV29644	Eukaryota	Syndiniales	Dino-Group-II	Dino-Group-II-Clade-10-and-11	Dino-Group-II-Clade-10-and-11_X	Dino-Group-II-Clade-10-and-11_X_sp.	-0.0749004	Neg	80m	Syndiniales-Syndiniales
ASV21788	Eukaryota	Prymnesiophyceae	Prymnesiophyceae_Clade_D	Prymnesiophyceae_Clade_D_X	Prymnesiophyceae_Clade_D_XX	Prymnesiophyceae_Clade_D_XX_sp.	ASV29644	Eukaryota	Syndiniales	Dino-Group-II	Dino-Group-II-Clade-10-and-11	Dino-Group-II-Clade-10-and-11_X	Dino-Group-II-Clade-10-and-11_X_sp.	0.144226	Pos	80m	Prymnesiophyceae-Syndiniales
ASV1526	Eukaryota	RAD-A	RAD-A_X	RAD-A_Xa	RAD-A_Xa_X	RAD-A_Xa_X_sp.	ASV30145	Eukaryota	Syndiniales	Dino-Group-I	Dino-Group-I-Clade-4	Dino-Group-I-Clade-4_X	Dino-Group-I-Clade-4_X_sp.	0.0124741	Pos	80m	RAD-A-Syndiniales
ASV2889	Eukaryota	Syndiniales	Dino-Group-I	Dino-Group-I-Clade-1	Dino-Group-I-Clade-1_X	Dino-Group-I-Clade-1_X_sp.	ASV30145	Eukaryota	Syndiniales	Dino-Group-I	Dino-Group-I-Clade-4	Dino-Group-I-Clade-4_X	Dino-Group-I-Clade-4_X_sp.	0.0448723	Pos	80m	Syndiniales-Syndiniales
ASV996	Eukaryota	Syndiniales	Dino-Group-I	Dino-Group-I-Clade-4	Dino-Group-I-Clade-4_X	Dino-Group-I-Clade-4_X_sp.	ASV30145	Eukaryota	Syndiniales	Dino-Group-I	Dino-Group-I-Clade-4	Dino-Group-I-Clade-4_X	Dino-Group-I-Clade-4_X_sp.	0.0916324	Pos	80m	Syndiniales-Syndiniales
ASV29644	Eukaryota	Syndiniales	Dino-Group-II	Dino-Group-II-Clade-10-and-11	Dino-Group-II-Clade-10-and-11_X	Dino-Group-II-Clade-10-and-11_X_sp.	ASV30145	Eukaryota	Syndiniales	Dino-Group-I	Dino-Group-I-Clade-4	Dino-Group-I-Clade-4_X	Dino-Group-I-Clade-4_X_sp.	0.0253281	Pos	80m	Syndiniales-Syndiniales
ASV3012	Eukaryota	Syndiniales	Dino-Group-II	Dino-Group-II-Clade-10-and-11	Dino-Group-II-Clade-10-and-11_X	Dino-Group-II-Clade-10-and-11_X_sp.	ASV30145	Eukaryota	Syndiniales	Dino-Group-I	Dino-Group-I-Clade-4	Dino-Group-I-Clade-4_X	Dino-Group-I-Clade-4_X_sp.	-0.0151233	Neg	80m	Syndiniales-Syndiniales
ASV21282	Eukaryota	Syndiniales	Dino-Group-II	Dino-Group-II-Clade-10-and-11	Dino-Group-II-Clade-10-and-11_X	Dino-Group-II-Clade-10-and-11_X_sp.	ASV30258	Eukaryota	Syndiniales	Dino-Group-II	Dino-Group-II_X	Dino-Group-II_XX	Dino-Group-II_XX_sp.	-0.0122616	Neg	80m	Syndiniales-Syndiniales
ASV13915	Eukaryota	Arthropoda	Crustacea	Maxillopoda	Calocalanus	Calocalanus_minutus	ASV30258	Eukaryota	Syndiniales	Dino-Group-II	Dino-Group-II_X	Dino-Group-II_XX	Dino-Group-II_XX_sp.	0.0230896	Pos	80m	Arthropoda-Syndiniales
ASV9079	Eukaryota	Dinophyceae	Gymnodiniales	Gymnodiniaceae	Gyrodinium	Gyrodinium_dominans	ASV30268	Eukaryota	Dinophyceae	Gonyaulacales	Ceratiaceae	Tripos	Unknown Tripos (Genus)	0.0469729	Pos	80m	Dinophyceae-Dinophyceae
ASV15287	Eukaryota	Syndiniales	Dino-Group-I	Dino-Group-I-Clade-1	Dino-Group-I-Clade-1_X	Dino-Group-I-Clade-1_X_sp.	ASV30597	Eukaryota	Syndiniales	Dino-Group-II	Dino-Group-II-Clade-10-and-11	Dino-Group-II-Clade-10-and-11_X	Dino-Group-II-Clade-10-and-11_X_sp.	0.0633655	Pos	80m	Syndiniales-Syndiniales
ASV22915	Eukaryota	Dinophyceae	Unknown Dinophyceae (Class)	Unknown Dinophyceae (Class)	Unknown Dinophyceae (Class)	Unknown Dinophyceae (Class)	ASV30597	Eukaryota	Syndiniales	Dino-Group-II	Dino-Group-II-Clade-10-and-11	Dino-Group-II-Clade-10-and-11_X	Dino-Group-II-Clade-10-and-11_X_sp.	-0.00637932	Neg	80m	Dinophyceae-Syndiniales
ASV10328	Eukaryota	Dinophyceae	Torodiniales	Torodiniaceae	Torodinium	Unknown Torodinium (Genus)	ASV31374	Eukaryota	Syndiniales	Dino-Group-III	Dino-Group-III_X	Dino-Group-III_XX	Dino-Group-III_XX_sp.	0.0364488	Pos	80m	Dinophyceae-Syndiniales
ASV1255	Eukaryota	Dinophyceae	Prorocentrales	Prorocentraceae	Prorocentrum	Prorocentrum_sp.	ASV31374	Eukaryota	Syndiniales	Dino-Group-III	Dino-Group-III_X	Dino-Group-III_XX	Dino-Group-III_XX_sp.	0.0479287	Pos	80m	Dinophyceae-Syndiniales
ASV22736	Eukaryota	Dinophyceae	Gymnodiniales	Gymnodiniaceae	Lepidodinium	Unknown Lepidodinium (Genus)	ASV31379	Eukaryota	Dinophyceae	Gymnodiniales	Unknown Gymnodiniales (Order)	Unknown Gymnodiniales (Order)	Unknown Gymnodiniales (Order)	0.019666	Pos	80m	Dinophyceae-Dinophyceae
ASV3226	Eukaryota	Dinophyceae	Gymnodiniales	Unknown Gymnodiniales (Order)	Unknown Gymnodiniales (Order)	Unknown Gymnodiniales (Order)	ASV31379	Eukaryota	Dinophyceae	Gymnodiniales	Unknown Gymnodiniales (Order)	Unknown Gymnodiniales (Order)	Unknown Gymnodiniales (Order)	0.0137749	Pos	80m	Dinophyceae-Dinophyceae
ASV24497	Eukaryota	Dinophyceae	Prorocentrales	Prorocentraceae	Prorocentrum	Prorocentrum_sp.	ASV31379	Eukaryota	Dinophyceae	Gymnodiniales	Unknown Gymnodiniales (Order)	Unknown Gymnodiniales (Order)	Unknown Gymnodiniales (Order)	0.300834	Pos	80m	Dinophyceae-Dinophyceae
ASV2708	Eukaryota	Dinophyceae	Unknown Dinophyceae (Class)	Unknown Dinophyceae (Class)	Unknown Dinophyceae (Class)	Unknown Dinophyceae (Class)	ASV3154	Eukaryota	Syndiniales	Dino-Group-I	Dino-Group-I-Clade-1	Dino-Group-I-Clade-1_X	Dino-Group-I-Clade-1_X_sp.	0.0126435	Pos	80m	Dinophyceae-Syndiniales
ASV289	Eukaryota	Gyrista_X	Gyrista_XX	MAST-1	MAST-1C	MAST-1C_sp.	ASV3154	Eukaryota	Syndiniales	Dino-Group-I	Dino-Group-I-Clade-1	Dino-Group-I-Clade-1_X	Dino-Group-I-Clade-1_X_sp.	0.128959	Pos	80m	Gyrista_X-Syndiniales
ASV6763	Eukaryota	Arthropoda	Crustacea	Maxillopoda	Oithona	Oithona_atlantica	ASV32140	Eukaryota	Arthropoda	Crustacea	Maxillopoda	Sapphirina	Sapphirina_sp.	0.103134	Pos	80m	Arthropoda-Arthropoda
ASV18972	Eukaryota	Dinophyceae	Unknown Dinophyceae (Class)	Unknown Dinophyceae (Class)	Unknown Dinophyceae (Class)	Unknown Dinophyceae (Class)	ASV32768	Eukaryota	Syndiniales	Dino-Group-I	Dino-Group-I-Clade-5	Dino-Group-I-Clade-5_X	Dino-Group-I-Clade-5_X_sp.	0.197919	Pos	80m	Dinophyceae-Syndiniales
ASV15287	Eukaryota	Syndiniales	Dino-Group-I	Dino-Group-I-Clade-1	Dino-Group-I-Clade-1_X	Dino-Group-I-Clade-1_X_sp.	ASV32768	Eukaryota	Syndiniales	Dino-Group-I	Dino-Group-I-Clade-5	Dino-Group-I-Clade-5_X	Dino-Group-I-Clade-5_X_sp.	0.0115523	Pos	80m	Syndiniales-Syndiniales
ASV28807	Eukaryota	Syndiniales	Dino-Group-I	Dino-Group-I-Clade-1	Dino-Group-I-Clade-1_X	Dino-Group-I-Clade-1_X_sp.	ASV32788	Eukaryota	Dinophyceae	Gymnodiniales	Gymnodiniaceae	Gyrodinium	Unknown Gyrodinium (Genus)	0.172837	Pos	80m	Syndiniales-Dinophyceae
ASV18905	Eukaryota	Syndiniales	Dino-Group-V	Dino-Group-V_X	Dino-Group-V_XX	Dino-Group-V_XX_sp.	ASV33075	Eukaryota	Syndiniales	Dino-Group-I	Dino-Group-I-Clade-5	Dino-Group-I-Clade-5_X	Dino-Group-I-Clade-5_X_sp.	0.134327	Pos	80m	Syndiniales-Syndiniales
ASV14710	Eukaryota	Syndiniales	Dino-Group-III	Dino-Group-III_X	Dino-Group-III_XX	Dino-Group-III_XX_sp.	ASV33075	Eukaryota	Syndiniales	Dino-Group-I	Dino-Group-I-Clade-5	Dino-Group-I-Clade-5_X	Dino-Group-I-Clade-5_X_sp.	0.130599	Pos	80m	Syndiniales-Syndiniales
ASV15287	Eukaryota	Syndiniales	Dino-Group-I	Dino-Group-I-Clade-1	Dino-Group-I-Clade-1_X	Dino-Group-I-Clade-1_X_sp.	ASV33075	Eukaryota	Syndiniales	Dino-Group-I	Dino-Group-I-Clade-5	Dino-Group-I-Clade-5_X	Dino-Group-I-Clade-5_X_sp.	0.145967	Pos	80m	Syndiniales-Syndiniales
ASV12252	Eukaryota	Mamiellophyceae	Mamiellales	Bathycoccaceae	Bathycoccus	Bathycoccus_prasinos	ASV33400	Eukaryota	RAD-A	RAD-A_X	RAD-A_Xc	RAD-A_Xc_X	RAD-A_Xc_X_sp.	0.220463	Pos	80m	Mamiellophyceae-RAD-A
ASV28807	Eukaryota	Syndiniales	Dino-Group-I	Dino-Group-I-Clade-1	Dino-Group-I-Clade-1_X	Dino-Group-I-Clade-1_X_sp.	ASV34442	Eukaryota	Syndiniales	Dino-Group-II	Dino-Group-II-Clade-10-and-11	Dino-Group-II-Clade-10-and-11_X	Dino-Group-II-Clade-10-and-11_X_sp.	0.0996615	Pos	80m	Syndiniales-Syndiniales
ASV22736	Eukaryota	Dinophyceae	Gymnodiniales	Gymnodiniaceae	Lepidodinium	Unknown Lepidodinium (Genus)	ASV34842	Eukaryota	Dinophyceae	Gymnodiniales	Unknown Gymnodiniales (Order)	Unknown Gymnodiniales (Order)	Unknown Gymnodiniales (Order)	0.00653126	Pos	80m	Dinophyceae-Dinophyceae
ASV17955	Eukaryota	Dinophyceae	Peridiniales	Amphidomataceae	Amphidoma	Amphidoma_languida	ASV34842	Eukaryota	Dinophyceae	Gymnodiniales	Unknown Gymnodiniales (Order)	Unknown Gymnodiniales (Order)	Unknown Gymnodiniales (Order)	0.0997646	Pos	80m	Dinophyceae-Dinophyceae
ASV17539	Eukaryota	Arthropoda	Crustacea	Maxillopoda	Paracalanus	Paracalanus_parvus	ASV35328	Eukaryota	Cnidaria	Cnidaria_X	Hydrozoa	Aglaura	Aglaura_hemistoma	0.0900271	Pos	80m	Arthropoda-Cnidaria
ASV3012	Eukaryota	Syndiniales	Dino-Group-II	Dino-Group-II-Clade-10-and-11	Dino-Group-II-Clade-10-and-11_X	Dino-Group-II-Clade-10-and-11_X_sp.	ASV35539	Eukaryota	RAD-B	RAD-B_X	RAD-B_X_Group-II	RAD-B_X_Group-II_X	RAD-B_X_Group-II_X_sp.	-0.0165388	Neg	80m	Syndiniales-RAD-B
ASV22006	Eukaryota	RAD-A	RAD-A_X	RAD-A_Xg	RAD-A_Xg_X	RAD-A_Xg_X_sp.	ASV35539	Eukaryota	RAD-B	RAD-B_X	RAD-B_X_Group-II	RAD-B_X_Group-II_X	RAD-B_X_Group-II_X_sp.	0.0713695	Pos	80m	RAD-A-RAD-B
ASV24651	Eukaryota	Dinophyceae	Gymnodiniales	Gymnodiniaceae	Gyrodinium	Unknown Gyrodinium (Genus)	ASV35575	Eukaryota	Dinophyceae	Unknown Dinophyceae (Class)	Unknown Dinophyceae (Class)	Unknown Dinophyceae (Class)	Unknown Dinophyceae (Class)	0.00515827	Pos	80m	Dinophyceae-Dinophyceae
ASV20287	Eukaryota	Syndiniales	Dino-Group-II	Dino-Group-II-Clade-6	Dino-Group-II-Clade-6_X	Dino-Group-II-Clade-6_X_sp.	ASV35575	Eukaryota	Dinophyceae	Unknown Dinophyceae (Class)	Unknown Dinophyceae (Class)	Unknown Dinophyceae (Class)	Unknown Dinophyceae (Class)	-0.01864	Neg	80m	Syndiniales-Dinophyceae
ASV33075	Eukaryota	Syndiniales	Dino-Group-I	Dino-Group-I-Clade-5	Dino-Group-I-Clade-5_X	Dino-Group-I-Clade-5_X_sp.	ASV35575	Eukaryota	Dinophyceae	Unknown Dinophyceae (Class)	Unknown Dinophyceae (Class)	Unknown Dinophyceae (Class)	Unknown Dinophyceae (Class)	-0.00210485	Neg	80m	Syndiniales-Dinophyceae
ASV22946	Eukaryota	Dinophyceae	Gymnodiniales	Gymnodiniaceae	Gyrodinium	Unknown Gyrodinium (Genus)	ASV35575	Eukaryota	Dinophyceae	Unknown Dinophyceae (Class)	Unknown Dinophyceae (Class)	Unknown Dinophyceae (Class)	Unknown Dinophyceae (Class)	0.209535	Pos	80m	Dinophyceae-Dinophyceae
ASV33338	Eukaryota	Arthropoda	Crustacea	Maxillopoda	Unknown Maxillopoda (Family)	Unknown Maxillopoda (Family)	ASV35575	Eukaryota	Dinophyceae	Unknown Dinophyceae (Class)	Unknown Dinophyceae (Class)	Unknown Dinophyceae (Class)	Unknown Dinophyceae (Class)	0.0460231	Pos	80m	Arthropoda-Dinophyceae
ASV22418	Eukaryota	Syndiniales	Dino-Group-II	Dino-Group-II-Clade-16	Dino-Group-II-Clade-16_X	Dino-Group-II-Clade-16_X_sp.	ASV36712	Eukaryota	Dinophyceae	Unknown Dinophyceae (Class)	Unknown Dinophyceae (Class)	Unknown Dinophyceae (Class)	Unknown Dinophyceae (Class)	-0.000948228	Neg	80m	Syndiniales-Dinophyceae
ASV9865	Eukaryota	Syndiniales	Dino-Group-II	Dino-Group-II-Clade-7	Dino-Group-II-Clade-7_X	Dino-Group-II-Clade-7_X_sp.	ASV36898	Eukaryota	Syndiniales	Dino-Group-V	Dino-Group-V_X	Dino-Group-V_XX	Dino-Group-V_XX_sp.	0.0833805	Pos	80m	Syndiniales-Syndiniales
ASV16856	Eukaryota	Gyrista_X	Gyrista_XX	MAST-1	MAST-1D	MAST-1D_sp.	ASV36898	Eukaryota	Syndiniales	Dino-Group-V	Dino-Group-V_X	Dino-Group-V_XX	Dino-Group-V_XX_sp.	0.0212571	Pos	80m	Gyrista_X-Syndiniales
ASV29236	Eukaryota	Arthropoda	Crustacea	Maxillopoda	Calocalanus	Calocalanus_sp.	ASV37069	Eukaryota	Arthropoda	Crustacea	Maxillopoda	Calocalanus	Calocalanus_sp.	0.0176875	Pos	80m	Arthropoda-Arthropoda
ASV12167	Eukaryota	Syndiniales	Dino-Group-I	Dino-Group-I-Clade-1	Dino-Group-I-Clade-1_X	Dino-Group-I-Clade-1_X_sp.	ASV39663	Eukaryota	Mamiellophyceae	Mamiellales	Bathycoccaceae	Ostreococcus	Ostreococcus_clade_B	-0.0273172	Neg	80m	Syndiniales-Mamiellophyceae
ASV12252	Eukaryota	Mamiellophyceae	Mamiellales	Bathycoccaceae	Bathycoccus	Bathycoccus_prasinos	ASV39663	Eukaryota	Mamiellophyceae	Mamiellales	Bathycoccaceae	Ostreococcus	Ostreococcus_clade_B	0.395575	Pos	80m	Mamiellophyceae-Mamiellophyceae
ASV12618	Eukaryota	Dinophyceae	Gymnodiniales	Ceratoperidiniaceae	Ceratoperidinium	Ceratoperidinium_falcatum	ASV39663	Eukaryota	Mamiellophyceae	Mamiellales	Bathycoccaceae	Ostreococcus	Ostreococcus_clade_B	-0.0449438	Neg	80m	Dinophyceae-Mamiellophyceae
ASV33400	Eukaryota	RAD-A	RAD-A_X	RAD-A_Xc	RAD-A_Xc_X	RAD-A_Xc_X_sp.	ASV39663	Eukaryota	Mamiellophyceae	Mamiellales	Bathycoccaceae	Ostreococcus	Ostreococcus_clade_B	0.0162914	Pos	80m	RAD-A-Mamiellophyceae
ASV1526	Eukaryota	RAD-A	RAD-A_X	RAD-A_Xa	RAD-A_Xa_X	RAD-A_Xa_X_sp.	ASV39663	Eukaryota	Mamiellophyceae	Mamiellales	Bathycoccaceae	Ostreococcus	Ostreococcus_clade_B	0.0975819	Pos	80m	RAD-A-Mamiellophyceae
ASV28807	Eukaryota	Syndiniales	Dino-Group-I	Dino-Group-I-Clade-1	Dino-Group-I-Clade-1_X	Dino-Group-I-Clade-1_X_sp.	ASV39663	Eukaryota	Mamiellophyceae	Mamiellales	Bathycoccaceae	Ostreococcus	Ostreococcus_clade_B	-0.0238972	Neg	80m	Syndiniales-Mamiellophyceae
ASV35328	Eukaryota	Cnidaria	Cnidaria_X	Hydrozoa	Aglaura	Aglaura_hemistoma	ASV39663	Eukaryota	Mamiellophyceae	Mamiellales	Bathycoccaceae	Ostreococcus	Ostreococcus_clade_B	0.117417	Pos	80m	Cnidaria-Mamiellophyceae
ASV22915	Eukaryota	Dinophyceae	Unknown Dinophyceae (Class)	Unknown Dinophyceae (Class)	Unknown Dinophyceae (Class)	Unknown Dinophyceae (Class)	ASV39663	Eukaryota	Mamiellophyceae	Mamiellales	Bathycoccaceae	Ostreococcus	Ostreococcus_clade_B	0.0823083	Pos	80m	Dinophyceae-Mamiellophyceae
ASV15287	Eukaryota	Syndiniales	Dino-Group-I	Dino-Group-I-Clade-1	Dino-Group-I-Clade-1_X	Dino-Group-I-Clade-1_X_sp.	ASV40426	Eukaryota	Sagenista	Sagenista_X	MAST-4	MAST-4A	MAST-4A_sp.	0.0113066	Pos	80m	Syndiniales-Sagenista
ASV289	Eukaryota	Gyrista_X	Gyrista_XX	MAST-1	MAST-1C	MAST-1C_sp.	ASV40426	Eukaryota	Sagenista	Sagenista_X	MAST-4	MAST-4A	MAST-4A_sp.	0.0448813	Pos	80m	Gyrista_X-Sagenista
ASV22915	Eukaryota	Dinophyceae	Unknown Dinophyceae (Class)	Unknown Dinophyceae (Class)	Unknown Dinophyceae (Class)	Unknown Dinophyceae (Class)	ASV40426	Eukaryota	Sagenista	Sagenista_X	MAST-4	MAST-4A	MAST-4A_sp.	-0.053742	Neg	80m	Dinophyceae-Sagenista
ASV22219	Eukaryota	Dinophyceae	Gymnodiniales	Gymnodiniaceae	Gymnodinium	Gymnodinium_sp.	ASV41283	Eukaryota	Dinophyceae	Unknown Dinophyceae (Class)	Unknown Dinophyceae (Class)	Unknown Dinophyceae (Class)	Unknown Dinophyceae (Class)	0.0548998	Pos	80m	Dinophyceae-Dinophyceae
ASV6266	Eukaryota	Dinophyceae	Prorocentrales	Prorocentraceae	Prorocentrum	Prorocentrum_sp.	ASV43987	Eukaryota	Arthropoda	Crustacea	Maxillopoda	Calocalanus	Calocalanus_sp.	-0.0408677	Neg	80m	Dinophyceae-Arthropoda
ASV29105	Eukaryota	Dinophyceae	Unknown Dinophyceae (Class)	Unknown Dinophyceae (Class)	Unknown Dinophyceae (Class)	Unknown Dinophyceae (Class)	ASV44256	Eukaryota	Dinophyceae	Unknown Dinophyceae (Class)	Unknown Dinophyceae (Class)	Unknown Dinophyceae (Class)	Unknown Dinophyceae (Class)	0.0417782	Pos	80m	Dinophyceae-Dinophyceae
ASV21788	Eukaryota	Prymnesiophyceae	Prymnesiophyceae_Clade_D	Prymnesiophyceae_Clade_D_X	Prymnesiophyceae_Clade_D_XX	Prymnesiophyceae_Clade_D_XX_sp.	ASV45181	Eukaryota	Prymnesiophyceae	Isochrysidales	Noelaerhabdaceae	Unknown Noelaerhabdaceae (Family)	Unknown Noelaerhabdaceae (Family)	0.0329203	Pos	80m	Prymnesiophyceae-Prymnesiophyceae
ASV17719	Eukaryota	Syndiniales	Dino-Group-I	Dino-Group-I-Clade-5	Dino-Group-I-Clade-5_X	Dino-Group-I-Clade-5_X_sp.	ASV45181	Eukaryota	Prymnesiophyceae	Isochrysidales	Noelaerhabdaceae	Unknown Noelaerhabdaceae (Family)	Unknown Noelaerhabdaceae (Family)	-0.0475752	Neg	80m	Syndiniales-Prymnesiophyceae
ASV996	Eukaryota	Syndiniales	Dino-Group-I	Dino-Group-I-Clade-4	Dino-Group-I-Clade-4_X	Dino-Group-I-Clade-4_X_sp.	ASV45181	Eukaryota	Prymnesiophyceae	Isochrysidales	Noelaerhabdaceae	Unknown Noelaerhabdaceae (Family)	Unknown Noelaerhabdaceae (Family)	0.100586	Pos	80m	Syndiniales-Prymnesiophyceae
ASV39663	Eukaryota	Mamiellophyceae	Mamiellales	Bathycoccaceae	Ostreococcus	Ostreococcus_clade_B	ASV45181	Eukaryota	Prymnesiophyceae	Isochrysidales	Noelaerhabdaceae	Unknown Noelaerhabdaceae (Family)	Unknown Noelaerhabdaceae (Family)	0.0236428	Pos	80m	Mamiellophyceae-Prymnesiophyceae
ASV9865	Eukaryota	Syndiniales	Dino-Group-II	Dino-Group-II-Clade-7	Dino-Group-II-Clade-7_X	Dino-Group-II-Clade-7_X_sp.	ASV45655	Eukaryota	Arthropoda	Crustacea	Maxillopoda	Paracalanus	Paracalanus_parvus	-0.0355279	Neg	80m	Syndiniales-Arthropoda
ASV8264	Eukaryota	Arthropoda	Crustacea	Maxillopoda	Paracalanus	Unknown Paracalanus (Genus)	ASV45655	Eukaryota	Arthropoda	Crustacea	Maxillopoda	Paracalanus	Paracalanus_parvus	0.0256866	Pos	80m	Arthropoda-Arthropoda
ASV27508	Eukaryota	RAD-A	RAD-A_X	RAD-A_Xa	RAD-A_Xa_X	RAD-A_Xa_X_sp.	ASV45752	Eukaryota	RAD-A	RAD-A_X	RAD-A_Xa	RAD-A_Xa_X	RAD-A_Xa_X_sp.	0.100818	Pos	80m	RAD-A-RAD-A
ASV39473	Eukaryota	RAD-A	RAD-A_X	RAD-A_Xa	RAD-A_Xa_X	RAD-A_Xa_X_sp.	ASV45752	Eukaryota	RAD-A	RAD-A_X	RAD-A_Xa	RAD-A_Xa_X	RAD-A_Xa_X_sp.	0.0621096	Pos	80m	RAD-A-RAD-A
ASV15287	Eukaryota	Syndiniales	Dino-Group-I	Dino-Group-I-Clade-1	Dino-Group-I-Clade-1_X	Dino-Group-I-Clade-1_X_sp.	ASV47551	Eukaryota	Syndiniales	Dino-Group-II	Dino-Group-II-Clade-22	Dino-Group-II-Clade-22_X	Dino-Group-II-Clade-22_X_sp.	0.011133	Pos	80m	Syndiniales-Syndiniales
ASV3012	Eukaryota	Syndiniales	Dino-Group-II	Dino-Group-II-Clade-10-and-11	Dino-Group-II-Clade-10-and-11_X	Dino-Group-II-Clade-10-and-11_X_sp.	ASV47551	Eukaryota	Syndiniales	Dino-Group-II	Dino-Group-II-Clade-22	Dino-Group-II-Clade-22_X	Dino-Group-II-Clade-22_X_sp.	0.0601229	Pos	80m	Syndiniales-Syndiniales
ASV35575	Eukaryota	Dinophyceae	Unknown Dinophyceae (Class)	Unknown Dinophyceae (Class)	Unknown Dinophyceae (Class)	Unknown Dinophyceae (Class)	ASV47551	Eukaryota	Syndiniales	Dino-Group-II	Dino-Group-II-Clade-22	Dino-Group-II-Clade-22_X	Dino-Group-II-Clade-22_X_sp.	-0.0832645	Neg	80m	Dinophyceae-Syndiniales
ASV19761	Eukaryota	Syndiniales	Dino-Group-I	Dino-Group-I-Clade-7	Dino-Group-I-Clade-7_X	Dino-Group-I-Clade-7_X_sp.	ASV47551	Eukaryota	Syndiniales	Dino-Group-II	Dino-Group-II-Clade-22	Dino-Group-II-Clade-22_X	Dino-Group-II-Clade-22_X_sp.	0.105509	Pos	80m	Syndiniales-Syndiniales
ASV44256	Eukaryota	Dinophyceae	Unknown Dinophyceae (Class)	Unknown Dinophyceae (Class)	Unknown Dinophyceae (Class)	Unknown Dinophyceae (Class)	ASV48373	Eukaryota	Dinophyceae	Gymnodiniales	Gymnodiniaceae	Gyrodinium	Unknown Gyrodinium (Genus)	0.087121	Pos	80m	Dinophyceae-Dinophyceae
ASV41177	Eukaryota	Syndiniales	Dino-Group-II	Dino-Group-II-Clade-22	Dino-Group-II-Clade-22_X	Dino-Group-II-Clade-22_X_sp.	ASV48626	Eukaryota	Syndiniales	Dino-Group-II	Dino-Group-II-Clade-10-and-11	Dino-Group-II-Clade-10-and-11_X	Dino-Group-II-Clade-10-and-11_X_sp.	-0.0123639	Neg	80m	Syndiniales-Syndiniales
ASV12252	Eukaryota	Mamiellophyceae	Mamiellales	Bathycoccaceae	Bathycoccus	Bathycoccus_prasinos	ASV48626	Eukaryota	Syndiniales	Dino-Group-II	Dino-Group-II-Clade-10-and-11	Dino-Group-II-Clade-10-and-11_X	Dino-Group-II-Clade-10-and-11_X_sp.	-0.0290243	Neg	80m	Mamiellophyceae-Syndiniales
ASV1204	Eukaryota	Syndiniales	Dino-Group-II	Dino-Group-II-Clade-6	Dino-Group-II-Clade-6_X	Dino-Group-II-Clade-6_X_sp.	ASV9099	Eukaryota	Syndiniales	Dino-Group-I	Dino-Group-I-Clade-1	Dino-Group-I-Clade-1_X	Dino-Group-I-Clade-1_X_sp.	0.0299368	Pos	80m	Syndiniales-Syndiniales
ASV5688	Eukaryota	Dinophyceae	Dinophyceae_X	Dinophyceae_XX	Dinophyceae_XXX	Dinophyceae_XXX_sp.	ASV9865	Eukaryota	Syndiniales	Dino-Group-II	Dino-Group-II-Clade-7	Dino-Group-II-Clade-7_X	Dino-Group-II-Clade-7_X_sp.	-0.055184	Neg	80m	Dinophyceae-Syndiniales
ASV2708	Eukaryota	Dinophyceae	Unknown Dinophyceae (Class)	Unknown Dinophyceae (Class)	Unknown Dinophyceae (Class)	Unknown Dinophyceae (Class)	ASV12203	Eukaryota	Acantharea	Acantharea_3	Acantharea_3a	Acantharea_3a_X	Acantharea_3a_X_sp.	0.0114887	Pos	120m	Dinophyceae-Acantharea
ASV12675	Eukaryota	RAD-A	RAD-A_X	RAD-A_Xa	RAD-A_Xa_X	RAD-A_Xa_X_sp.	ASV13984	Eukaryota	Sagenista	Labyrinthulomycetes	Labyrinthulomycetes_LAB15	Labyrinthulomycetes_LAB15_X	Labyrinthulomycetes_LAB15_X_sp.	0.043676	Pos	120m	RAD-A-Sagenista
ASV9099	Eukaryota	Syndiniales	Dino-Group-I	Dino-Group-I-Clade-1	Dino-Group-I-Clade-1_X	Dino-Group-I-Clade-1_X_sp.	ASV13984	Eukaryota	Sagenista	Labyrinthulomycetes	Labyrinthulomycetes_LAB15	Labyrinthulomycetes_LAB15_X	Labyrinthulomycetes_LAB15_X_sp.	-0.162726	Neg	120m	Syndiniales-Sagenista
ASV1122	Eukaryota	Syndiniales	Dino-Group-I	Dino-Group-I-Clade-7	Dino-Group-I-Clade-7_X	Dino-Group-I-Clade-7_X_sp.	ASV13984	Eukaryota	Sagenista	Labyrinthulomycetes	Labyrinthulomycetes_LAB15	Labyrinthulomycetes_LAB15_X	Labyrinthulomycetes_LAB15_X_sp.	0.214963	Pos	120m	Syndiniales-Sagenista
ASV13984	Eukaryota	Sagenista	Labyrinthulomycetes	Labyrinthulomycetes_LAB15	Labyrinthulomycetes_LAB15_X	Labyrinthulomycetes_LAB15_X_sp.	ASV14530	Eukaryota	Dinophyceae	Dinophyceae_X	Dinophyceae_XX	Abedinium	Abedinium_dasypus	-0.0264	Neg	120m	Sagenista-Dinophyceae
ASV8483	Eukaryota	Arthropoda	Crustacea	Maxillopoda	Calocalanus	Calocalanus_minutus	ASV14658	Eukaryota	Sagenista	Labyrinthulomycetes	Labyrinthulomycetes_LAB15	Labyrinthulomycetes_LAB15_X	Labyrinthulomycetes_LAB15_X_sp.	-0.182495	Neg	120m	Arthropoda-Sagenista
ASV9099	Eukaryota	Syndiniales	Dino-Group-I	Dino-Group-I-Clade-1	Dino-Group-I-Clade-1_X	Dino-Group-I-Clade-1_X_sp.	ASV14658	Eukaryota	Sagenista	Labyrinthulomycetes	Labyrinthulomycetes_LAB15	Labyrinthulomycetes_LAB15_X	Labyrinthulomycetes_LAB15_X_sp.	-0.0316619	Neg	120m	Syndiniales-Sagenista
ASV1122	Eukaryota	Syndiniales	Dino-Group-I	Dino-Group-I-Clade-7	Dino-Group-I-Clade-7_X	Dino-Group-I-Clade-7_X_sp.	ASV14658	Eukaryota	Sagenista	Labyrinthulomycetes	Labyrinthulomycetes_LAB15	Labyrinthulomycetes_LAB15_X	Labyrinthulomycetes_LAB15_X_sp.	0.0344761	Pos	120m	Syndiniales-Sagenista
ASV13984	Eukaryota	Sagenista	Labyrinthulomycetes	Labyrinthulomycetes_LAB15	Labyrinthulomycetes_LAB15_X	Labyrinthulomycetes_LAB15_X_sp.	ASV14658	Eukaryota	Sagenista	Labyrinthulomycetes	Labyrinthulomycetes_LAB15	Labyrinthulomycetes_LAB15_X	Labyrinthulomycetes_LAB15_X_sp.	0.0892087	Pos	120m	Sagenista-Sagenista
ASV11538	Eukaryota	Arthropoda	Crustacea	Maxillopoda	Mecynocera	Mecynocera_clausi	ASV15974	Eukaryota	Dinophyceae	Prorocentrales	Prorocentraceae	Prorocentrum	Prorocentrum_sp.	-0.105161	Neg	120m	Arthropoda-Dinophyceae
ASV9865	Eukaryota	Syndiniales	Dino-Group-II	Dino-Group-II-Clade-7	Dino-Group-II-Clade-7_X	Dino-Group-II-Clade-7_X_sp.	ASV15974	Eukaryota	Dinophyceae	Prorocentrales	Prorocentraceae	Prorocentrum	Prorocentrum_sp.	0.25843	Pos	120m	Syndiniales-Dinophyceae
ASV12203	Eukaryota	Acantharea	Acantharea_3	Acantharea_3a	Acantharea_3a_X	Acantharea_3a_X_sp.	ASV15998	Eukaryota	Syndiniales	Dino-Group-II	Dino-Group-II-Clade-6	Dino-Group-II-Clade-6_X	Dino-Group-II-Clade-6_X_sp.	4.19165e-05	Pos	120m	Acantharea-Syndiniales
ASV1307	Eukaryota	Arthropoda	Crustacea	Maxillopoda	Lucicutia	Lucicutia_flavicornis	ASV16245	Eukaryota	Syndiniales	Dino-Group-II	Dino-Group-II-Clade-7	Dino-Group-II-Clade-7_X	Dino-Group-II-Clade-7_X_sp.	-0.0108661	Neg	120m	Arthropoda-Syndiniales
ASV8483	Eukaryota	Arthropoda	Crustacea	Maxillopoda	Calocalanus	Calocalanus_minutus	ASV17289	Eukaryota	RAD-A	RAD-A_X	RAD-A_Xb	RAD-A_Xb_X	RAD-A_Xb_X_sp.	0.066631	Pos	120m	Arthropoda-RAD-A
ASV12252	Eukaryota	Mamiellophyceae	Mamiellales	Bathycoccaceae	Bathycoccus	Bathycoccus_prasinos	ASV17369	Eukaryota	Prymnesiophyceae	Phaeocystales	Phaeocystaceae	Phaeocystis	Phaeocystis_globosa	0.123162	Pos	120m	Mamiellophyceae-Prymnesiophyceae
ASV17289	Eukaryota	RAD-A	RAD-A_X	RAD-A_Xb	RAD-A_Xb_X	RAD-A_Xb_X_sp.	ASV17369	Eukaryota	Prymnesiophyceae	Phaeocystales	Phaeocystaceae	Phaeocystis	Phaeocystis_globosa	-0.0270461	Neg	120m	RAD-A-Prymnesiophyceae
ASV5003	Eukaryota	Syndiniales	Dino-Group-II	Dino-Group-II-Clade-10-and-11	Dino-Group-II-Clade-10-and-11_X	Dino-Group-II-Clade-10-and-11_X_sp.	ASV17369	Eukaryota	Prymnesiophyceae	Phaeocystales	Phaeocystaceae	Phaeocystis	Phaeocystis_globosa	-0.0063672	Neg	120m	Syndiniales-Prymnesiophyceae
ASV6266	Eukaryota	Dinophyceae	Prorocentrales	Prorocentraceae	Prorocentrum	Prorocentrum_sp.	ASV18732	Eukaryota	Syndiniales	Dino-Group-II	Dino-Group-II-Clade-26	Dino-Group-II-Clade-26_X	Dino-Group-II-Clade-26_X_sp.	0.0221424	Pos	120m	Dinophyceae-Syndiniales
ASV12675	Eukaryota	RAD-A	RAD-A_X	RAD-A_Xa	RAD-A_Xa_X	RAD-A_Xa_X_sp.	ASV18864	Eukaryota	RAD-B	RAD-B_X	RAD-B_X_Group-II	RAD-B_X_Group-II_X	RAD-B_X_Group-II_X_sp.	0.0961495	Pos	120m	RAD-A-RAD-B
ASV16245	Eukaryota	Syndiniales	Dino-Group-II	Dino-Group-II-Clade-7	Dino-Group-II-Clade-7_X	Dino-Group-II-Clade-7_X_sp.	ASV18905	Eukaryota	Syndiniales	Dino-Group-V	Dino-Group-V_X	Dino-Group-V_XX	Dino-Group-V_XX_sp.	0.0427581	Pos	120m	Syndiniales-Syndiniales
ASV6266	Eukaryota	Dinophyceae	Prorocentrales	Prorocentraceae	Prorocentrum	Prorocentrum_sp.	ASV18905	Eukaryota	Syndiniales	Dino-Group-V	Dino-Group-V_X	Dino-Group-V_XX	Dino-Group-V_XX_sp.	0.0989067	Pos	120m	Dinophyceae-Syndiniales
ASV5302	Eukaryota	Arthropoda	Crustacea	Maxillopoda	Lucicutia	Lucicutia_flavicornis	ASV18972	Eukaryota	Dinophyceae	Unknown Dinophyceae (Class)	Unknown Dinophyceae (Class)	Unknown Dinophyceae (Class)	Unknown Dinophyceae (Class)	-0.0674294	Neg	120m	Arthropoda-Dinophyceae
ASV2708	Eukaryota	Dinophyceae	Unknown Dinophyceae (Class)	Unknown Dinophyceae (Class)	Unknown Dinophyceae (Class)	Unknown Dinophyceae (Class)	ASV18972	Eukaryota	Dinophyceae	Unknown Dinophyceae (Class)	Unknown Dinophyceae (Class)	Unknown Dinophyceae (Class)	Unknown Dinophyceae (Class)	0.00216474	Pos	120m	Dinophyceae-Dinophyceae
ASV6266	Eukaryota	Dinophyceae	Prorocentrales	Prorocentraceae	Prorocentrum	Prorocentrum_sp.	ASV18972	Eukaryota	Dinophyceae	Unknown Dinophyceae (Class)	Unknown Dinophyceae (Class)	Unknown Dinophyceae (Class)	Unknown Dinophyceae (Class)	0.129359	Pos	120m	Dinophyceae-Dinophyceae
ASV4952	Eukaryota	Kathablepharidea	Kathablepharidida	Kathablepharidida_X	Kathablepharidida_XX	Kathablepharidida_XX_sp.	ASV18972	Eukaryota	Dinophyceae	Unknown Dinophyceae (Class)	Unknown Dinophyceae (Class)	Unknown Dinophyceae (Class)	Unknown Dinophyceae (Class)	0.140237	Pos	120m	Kathablepharidea-Dinophyceae
ASV1578	Eukaryota	Syndiniales	Dino-Group-II	Dino-Group-II-Clade-10-and-11	Dino-Group-II-Clade-10-and-11_X	Dino-Group-II-Clade-10-and-11_X_sp.	ASV18972	Eukaryota	Dinophyceae	Unknown Dinophyceae (Class)	Unknown Dinophyceae (Class)	Unknown Dinophyceae (Class)	Unknown Dinophyceae (Class)	0.092857	Pos	120m	Syndiniales-Dinophyceae
ASV1255	Eukaryota	Dinophyceae	Prorocentrales	Prorocentraceae	Prorocentrum	Prorocentrum_sp.	ASV18972	Eukaryota	Dinophyceae	Unknown Dinophyceae (Class)	Unknown Dinophyceae (Class)	Unknown Dinophyceae (Class)	Unknown Dinophyceae (Class)	0.0562758	Pos	120m	Dinophyceae-Dinophyceae
ASV15974	Eukaryota	Dinophyceae	Prorocentrales	Prorocentraceae	Prorocentrum	Prorocentrum_sp.	ASV18972	Eukaryota	Dinophyceae	Unknown Dinophyceae (Class)	Unknown Dinophyceae (Class)	Unknown Dinophyceae (Class)	Unknown Dinophyceae (Class)	0.116062	Pos	120m	Dinophyceae-Dinophyceae
ASV8483	Eukaryota	Arthropoda	Crustacea	Maxillopoda	Calocalanus	Calocalanus_minutus	ASV19570	Eukaryota	Arthropoda	Crustacea	Maxillopoda	Unknown Maxillopoda (Family)	Unknown Maxillopoda (Family)	0.0107668	Pos	120m	Arthropoda-Arthropoda
ASV18825	Eukaryota	Arthropoda	Crustacea	Maxillopoda	Oithona	Oithona_atlantica	ASV19570	Eukaryota	Arthropoda	Crustacea	Maxillopoda	Unknown Maxillopoda (Family)	Unknown Maxillopoda (Family)	0.1392	Pos	120m	Arthropoda-Arthropoda
ASV6266	Eukaryota	Dinophyceae	Prorocentrales	Prorocentraceae	Prorocentrum	Prorocentrum_sp.	ASV19761	Eukaryota	Syndiniales	Dino-Group-I	Dino-Group-I-Clade-7	Dino-Group-I-Clade-7_X	Dino-Group-I-Clade-7_X_sp.	0.0432799	Pos	120m	Dinophyceae-Syndiniales
ASV2025	Eukaryota	RAD-B	RAD-B_X	RAD-B_X_Group-Ib	RAD-B_X_Group-Ib_X	RAD-B_X_Group-Ib_X_sp.	ASV19761	Eukaryota	Syndiniales	Dino-Group-I	Dino-Group-I-Clade-7	Dino-Group-I-Clade-7_X	Dino-Group-I-Clade-7_X_sp.	0.000291104	Pos	120m	RAD-B-Syndiniales
ASV12203	Eukaryota	Acantharea	Acantharea_3	Acantharea_3a	Acantharea_3a_X	Acantharea_3a_X_sp.	ASV20354	Eukaryota	Syndiniales	Dino-Group-II	Dino-Group-II-Clade-10-and-11	Dino-Group-II-Clade-10-and-11_X	Dino-Group-II-Clade-10-and-11_X_sp.	0.0106942	Pos	120m	Acantharea-Syndiniales
ASV14658	Eukaryota	Sagenista	Labyrinthulomycetes	Labyrinthulomycetes_LAB15	Labyrinthulomycetes_LAB15_X	Labyrinthulomycetes_LAB15_X_sp.	ASV20354	Eukaryota	Syndiniales	Dino-Group-II	Dino-Group-II-Clade-10-and-11	Dino-Group-II-Clade-10-and-11_X	Dino-Group-II-Clade-10-and-11_X_sp.	0.00483589	Pos	120m	Sagenista-Syndiniales
ASV12675	Eukaryota	RAD-A	RAD-A_X	RAD-A_Xa	RAD-A_Xa_X	RAD-A_Xa_X_sp.	ASV20620	Eukaryota	RAD-A	RAD-A_X	RAD-A_Xc	RAD-A_Xc_X	RAD-A_Xc_X_sp.	0.023948	Pos	120m	RAD-A-RAD-A
ASV13984	Eukaryota	Sagenista	Labyrinthulomycetes	Labyrinthulomycetes_LAB15	Labyrinthulomycetes_LAB15_X	Labyrinthulomycetes_LAB15_X_sp.	ASV20620	Eukaryota	RAD-A	RAD-A_X	RAD-A_Xc	RAD-A_Xc_X	RAD-A_Xc_X_sp.	0.052179	Pos	120m	Sagenista-RAD-A
ASV14497	Eukaryota	RAD-B	RAD-B_X	Taxopodida	Sticholonche	Sticholonche_sp.	ASV21531	Eukaryota	RAD-B	RAD-B_X	Taxopodida	Sticholonche	Sticholonche_sp.	-0.00665119	Neg	120m	RAD-B-RAD-B
ASV13984	Eukaryota	Sagenista	Labyrinthulomycetes	Labyrinthulomycetes_LAB15	Labyrinthulomycetes_LAB15_X	Labyrinthulomycetes_LAB15_X_sp.	ASV21531	Eukaryota	RAD-B	RAD-B_X	Taxopodida	Sticholonche	Sticholonche_sp.	0.111631	Pos	120m	Sagenista-RAD-B
ASV18864	Eukaryota	RAD-B	RAD-B_X	RAD-B_X_Group-II	RAD-B_X_Group-II_X	RAD-B_X_Group-II_X_sp.	ASV21788	Eukaryota	Prymnesiophyceae	Prymnesiophyceae_Clade_D	Prymnesiophyceae_Clade_D_X	Prymnesiophyceae_Clade_D_XX	Prymnesiophyceae_Clade_D_XX_sp.	-0.12297	Neg	120m	RAD-B-Prymnesiophyceae
ASV18732	Eukaryota	Syndiniales	Dino-Group-II	Dino-Group-II-Clade-26	Dino-Group-II-Clade-26_X	Dino-Group-II-Clade-26_X_sp.	ASV22006	Eukaryota	RAD-A	RAD-A_X	RAD-A_Xg	RAD-A_Xg_X	RAD-A_Xg_X_sp.	-0.00776862	Neg	120m	Syndiniales-RAD-A
ASV12593	Eukaryota	Syndiniales	Dino-Group-I	Dino-Group-I-Clade-1	Dino-Group-I-Clade-1_X	Dino-Group-I-Clade-1_X_sp.	ASV22151	Eukaryota	Syndiniales	Dino-Group-I	Dino-Group-I-Clade-1	Dino-Group-I-Clade-1_X	Dino-Group-I-Clade-1_X_sp.	0.15283	Pos	120m	Syndiniales-Syndiniales
ASV1087	Eukaryota	Dinophyceae	Gymnodiniales	Warnowiaceae	Warnowia	Warnowia_sp.	ASV22402	Eukaryota	Prymnesiophyceae	Prymnesiales	Chrysochromulinaceae	Chrysochromulina	Chrysochromulina_sp.	0.0193556	Pos	120m	Dinophyceae-Prymnesiophyceae
ASV2889	Eukaryota	Syndiniales	Dino-Group-I	Dino-Group-I-Clade-1	Dino-Group-I-Clade-1_X	Dino-Group-I-Clade-1_X_sp.	ASV22402	Eukaryota	Prymnesiophyceae	Prymnesiales	Chrysochromulinaceae	Chrysochromulina	Chrysochromulina_sp.	-0.00264225	Neg	120m	Syndiniales-Prymnesiophyceae
ASV4952	Eukaryota	Kathablepharidea	Kathablepharidida	Kathablepharidida_X	Kathablepharidida_XX	Kathablepharidida_XX_sp.	ASV22402	Eukaryota	Prymnesiophyceae	Prymnesiales	Chrysochromulinaceae	Chrysochromulina	Chrysochromulina_sp.	0.0194787	Pos	120m	Kathablepharidea-Prymnesiophyceae
ASV1122	Eukaryota	Syndiniales	Dino-Group-I	Dino-Group-I-Clade-7	Dino-Group-I-Clade-7_X	Dino-Group-I-Clade-7_X_sp.	ASV22418	Eukaryota	Syndiniales	Dino-Group-II	Dino-Group-II-Clade-16	Dino-Group-II-Clade-16_X	Dino-Group-II-Clade-16_X_sp.	-0.038766	Neg	120m	Syndiniales-Syndiniales
ASV14658	Eukaryota	Sagenista	Labyrinthulomycetes	Labyrinthulomycetes_LAB15	Labyrinthulomycetes_LAB15_X	Labyrinthulomycetes_LAB15_X_sp.	ASV22418	Eukaryota	Syndiniales	Dino-Group-II	Dino-Group-II-Clade-16	Dino-Group-II-Clade-16_X	Dino-Group-II-Clade-16_X_sp.	-0.0914341	Neg	120m	Sagenista-Syndiniales
ASV5003	Eukaryota	Syndiniales	Dino-Group-II	Dino-Group-II-Clade-10-and-11	Dino-Group-II-Clade-10-and-11_X	Dino-Group-II-Clade-10-and-11_X_sp.	ASV22418	Eukaryota	Syndiniales	Dino-Group-II	Dino-Group-II-Clade-16	Dino-Group-II-Clade-16_X	Dino-Group-II-Clade-16_X_sp.	0.269813	Pos	120m	Syndiniales-Syndiniales
ASV18732	Eukaryota	Syndiniales	Dino-Group-II	Dino-Group-II-Clade-26	Dino-Group-II-Clade-26_X	Dino-Group-II-Clade-26_X_sp.	ASV22418	Eukaryota	Syndiniales	Dino-Group-II	Dino-Group-II-Clade-16	Dino-Group-II-Clade-16_X	Dino-Group-II-Clade-16_X_sp.	0.063234	Pos	120m	Syndiniales-Syndiniales
ASV15998	Eukaryota	Syndiniales	Dino-Group-II	Dino-Group-II-Clade-6	Dino-Group-II-Clade-6_X	Dino-Group-II-Clade-6_X_sp.	ASV22478	Eukaryota	RAD-B	RAD-B_X	RAD-B_X_Group-IVe	RAD-B_X_Group-IVe_X	RAD-B_X_Group-IVe_X_sp.	0.0110125	Pos	120m	Syndiniales-RAD-B
ASV20620	Eukaryota	RAD-A	RAD-A_X	RAD-A_Xc	RAD-A_Xc_X	RAD-A_Xc_X_sp.	ASV22478	Eukaryota	RAD-B	RAD-B_X	RAD-B_X_Group-IVe	RAD-B_X_Group-IVe_X	RAD-B_X_Group-IVe_X_sp.	-0.0269128	Neg	120m	RAD-A-RAD-B
ASV16245	Eukaryota	Syndiniales	Dino-Group-II	Dino-Group-II-Clade-7	Dino-Group-II-Clade-7_X	Dino-Group-II-Clade-7_X_sp.	ASV22485	Eukaryota	Arthropoda	Crustacea	Maxillopoda	Clausocalanus	Clausocalanus_furcatus	-0.069829	Neg	120m	Syndiniales-Arthropoda
ASV5302	Eukaryota	Arthropoda	Crustacea	Maxillopoda	Lucicutia	Lucicutia_flavicornis	ASV22485	Eukaryota	Arthropoda	Crustacea	Maxillopoda	Clausocalanus	Clausocalanus_furcatus	0.0150536	Pos	120m	Arthropoda-Arthropoda
ASV7799	Eukaryota	Dinophyceae	Gymnodiniales	Gymnodiniaceae	Gymnodinium	Gymnodinium_sp.	ASV22485	Eukaryota	Arthropoda	Crustacea	Maxillopoda	Clausocalanus	Clausocalanus_furcatus	0.00476857	Pos	120m	Dinophyceae-Arthropoda
ASV21531	Eukaryota	RAD-B	RAD-B_X	Taxopodida	Sticholonche	Sticholonche_sp.	ASV22946	Eukaryota	Dinophyceae	Gymnodiniales	Gymnodiniaceae	Gyrodinium	Unknown Gyrodinium (Genus)	-0.00033536	Neg	120m	RAD-B-Dinophyceae
ASV9840	Eukaryota	Polycystinea	Spumellaria	Astrosphaeridae	Cladococcus	Cladococcus_scoparius	ASV22946	Eukaryota	Dinophyceae	Gymnodiniales	Gymnodiniaceae	Gyrodinium	Unknown Gyrodinium (Genus)	-0.0438666	Neg	120m	Polycystinea-Dinophyceae
ASV12593	Eukaryota	Syndiniales	Dino-Group-I	Dino-Group-I-Clade-1	Dino-Group-I-Clade-1_X	Dino-Group-I-Clade-1_X_sp.	ASV23087	Eukaryota	Syndiniales	Dino-Group-II	Dino-Group-II-Clade-10-and-11	Dino-Group-II-Clade-10-and-11_X	Dino-Group-II-Clade-10-and-11_X_sp.	0.00155141	Pos	120m	Syndiniales-Syndiniales
ASV3614	Eukaryota	Syndiniales	Dino-Group-II	Dino-Group-II-Clade-10-and-11	Dino-Group-II-Clade-10-and-11_X	Dino-Group-II-Clade-10-and-11_X_sp.	ASV23698	Eukaryota	Syndiniales	Dino-Group-II	Dino-Group-II-Clade-10-and-11	Dino-Group-II-Clade-10-and-11_X	Dino-Group-II-Clade-10-and-11_X_sp.	0.221428	Pos	120m	Syndiniales-Syndiniales
ASV21531	Eukaryota	RAD-B	RAD-B_X	Taxopodida	Sticholonche	Sticholonche_sp.	ASV23723	Eukaryota	Dinophyceae	Dinophyceae_X	Dinophyceae_XX	Dinophyceae_XXX	Dinophyceae_XXX_sp.	-0.017536	Neg	120m	RAD-B-Dinophyceae
ASV7799	Eukaryota	Dinophyceae	Gymnodiniales	Gymnodiniaceae	Gymnodinium	Gymnodinium_sp.	ASV23723	Eukaryota	Dinophyceae	Dinophyceae_X	Dinophyceae_XX	Dinophyceae_XXX	Dinophyceae_XXX_sp.	0.300685	Pos	120m	Dinophyceae-Dinophyceae
ASV22946	Eukaryota	Dinophyceae	Gymnodiniales	Gymnodiniaceae	Gyrodinium	Unknown Gyrodinium (Genus)	ASV23723	Eukaryota	Dinophyceae	Dinophyceae_X	Dinophyceae_XX	Dinophyceae_XXX	Dinophyceae_XXX_sp.	0.136359	Pos	120m	Dinophyceae-Dinophyceae
ASV9099	Eukaryota	Syndiniales	Dino-Group-I	Dino-Group-I-Clade-1	Dino-Group-I-Clade-1_X	Dino-Group-I-Clade-1_X_sp.	ASV24160	Eukaryota	Syndiniales	Dino-Group-II	Dino-Group-II-Clade-20	Dino-Group-II-Clade-20_X	Dino-Group-II-Clade-20_X_sp.	-0.093375	Neg	120m	Syndiniales-Syndiniales
ASV22219	Eukaryota	Dinophyceae	Gymnodiniales	Gymnodiniaceae	Gymnodinium	Gymnodinium_sp.	ASV24497	Eukaryota	Dinophyceae	Prorocentrales	Prorocentraceae	Prorocentrum	Prorocentrum_sp.	0.0853207	Pos	120m	Dinophyceae-Dinophyceae
ASV15998	Eukaryota	Syndiniales	Dino-Group-II	Dino-Group-II-Clade-6	Dino-Group-II-Clade-6_X	Dino-Group-II-Clade-6_X_sp.	ASV24497	Eukaryota	Dinophyceae	Prorocentrales	Prorocentraceae	Prorocentrum	Prorocentrum_sp.	-0.042009	Neg	120m	Syndiniales-Dinophyceae
ASV14658	Eukaryota	Sagenista	Labyrinthulomycetes	Labyrinthulomycetes_LAB15	Labyrinthulomycetes_LAB15_X	Labyrinthulomycetes_LAB15_X_sp.	ASV24651	Eukaryota	Dinophyceae	Gymnodiniales	Gymnodiniaceae	Gyrodinium	Unknown Gyrodinium (Genus)	-0.00145929	Neg	120m	Sagenista-Dinophyceae
ASV9099	Eukaryota	Syndiniales	Dino-Group-I	Dino-Group-I-Clade-1	Dino-Group-I-Clade-1_X	Dino-Group-I-Clade-1_X_sp.	ASV24651	Eukaryota	Dinophyceae	Gymnodiniales	Gymnodiniaceae	Gyrodinium	Unknown Gyrodinium (Genus)	0.0735574	Pos	120m	Syndiniales-Dinophyceae
ASV22946	Eukaryota	Dinophyceae	Gymnodiniales	Gymnodiniaceae	Gyrodinium	Unknown Gyrodinium (Genus)	ASV24651	Eukaryota	Dinophyceae	Gymnodiniales	Gymnodiniaceae	Gyrodinium	Unknown Gyrodinium (Genus)	0.135775	Pos	120m	Dinophyceae-Dinophyceae
ASV20354	Eukaryota	Syndiniales	Dino-Group-II	Dino-Group-II-Clade-10-and-11	Dino-Group-II-Clade-10-and-11_X	Dino-Group-II-Clade-10-and-11_X_sp.	ASV26350	Eukaryota	Picozoa_XX	Picozoa_XXX	Picozoa_XXXX	Picozoa_XXXXX	Picozoa_XXXXX_sp.	0.341419	Pos	120m	Syndiniales-Picozoa_XX
ASV18825	Eukaryota	Arthropoda	Crustacea	Maxillopoda	Oithona	Oithona_atlantica	ASV26350	Eukaryota	Picozoa_XX	Picozoa_XXX	Picozoa_XXXX	Picozoa_XXXXX	Picozoa_XXXXX_sp.	-0.176406	Neg	120m	Arthropoda-Picozoa_XX
ASV18864	Eukaryota	RAD-B	RAD-B_X	RAD-B_X_Group-II	RAD-B_X_Group-II_X	RAD-B_X_Group-II_X_sp.	ASV26564	Eukaryota	RAD-B	RAD-B_X	Taxopodida	Sticholonche	Sticholonche_sp.	0.145502	Pos	120m	RAD-B-RAD-B
ASV764	Eukaryota	Dinophyceae	Unknown Dinophyceae (Class)	Unknown Dinophyceae (Class)	Unknown Dinophyceae (Class)	Unknown Dinophyceae (Class)	ASV26591	Eukaryota	Annelida	Annelida_X	Annelida_XX	Unknown Annelida_XX (Family)	Unknown Annelida_XX (Family)	0.00459223	Pos	120m	Dinophyceae-Annelida
ASV1526	Eukaryota	RAD-A	RAD-A_X	RAD-A_Xa	RAD-A_Xa_X	RAD-A_Xa_X_sp.	ASV26591	Eukaryota	Annelida	Annelida_X	Annelida_XX	Unknown Annelida_XX (Family)	Unknown Annelida_XX (Family)	0.153222	Pos	120m	RAD-A-Annelida
ASV22402	Eukaryota	Prymnesiophyceae	Prymnesiales	Chrysochromulinaceae	Chrysochromulina	Chrysochromulina_sp.	ASV26591	Eukaryota	Annelida	Annelida_X	Annelida_XX	Unknown Annelida_XX (Family)	Unknown Annelida_XX (Family)	-0.001864	Neg	120m	Prymnesiophyceae-Annelida
ASV24222	Eukaryota	Syndiniales	Dino-Group-I	Dino-Group-I-Clade-1	Dino-Group-I-Clade-1_X	Dino-Group-I-Clade-1_X_sp.	ASV26794	Eukaryota	Syndiniales	Dino-Group-I	Dino-Group-I-Clade-1	Dino-Group-I-Clade-1_X	Dino-Group-I-Clade-1_X_sp.	0.0589585	Pos	120m	Syndiniales-Syndiniales
ASV2889	Eukaryota	Syndiniales	Dino-Group-I	Dino-Group-I-Clade-1	Dino-Group-I-Clade-1_X	Dino-Group-I-Clade-1_X_sp.	ASV26794	Eukaryota	Syndiniales	Dino-Group-I	Dino-Group-I-Clade-1	Dino-Group-I-Clade-1_X	Dino-Group-I-Clade-1_X_sp.	0.155076	Pos	120m	Syndiniales-Syndiniales
ASV18972	Eukaryota	Dinophyceae	Unknown Dinophyceae (Class)	Unknown Dinophyceae (Class)	Unknown Dinophyceae (Class)	Unknown Dinophyceae (Class)	ASV26835	Eukaryota	Dinophyceae	Gymnodiniales	Gymnodiniaceae	Gymnodinium	Gymnodinium_sp.	0.28451	Pos	120m	Dinophyceae-Dinophyceae
ASV6266	Eukaryota	Dinophyceae	Prorocentrales	Prorocentraceae	Prorocentrum	Prorocentrum_sp.	ASV26835	Eukaryota	Dinophyceae	Gymnodiniales	Gymnodiniaceae	Gymnodinium	Gymnodinium_sp.	0.0103472	Pos	120m	Dinophyceae-Dinophyceae
ASV22485	Eukaryota	Arthropoda	Crustacea	Maxillopoda	Clausocalanus	Clausocalanus_furcatus	ASV26835	Eukaryota	Dinophyceae	Gymnodiniales	Gymnodiniaceae	Gymnodinium	Gymnodinium_sp.	-0.0487258	Neg	120m	Arthropoda-Dinophyceae
ASV15185	Eukaryota	Syndiniales	Dino-Group-I	Dino-Group-I-Clade-1	Dino-Group-I-Clade-1_X	Dino-Group-I-Clade-1_X_sp.	ASV27903	Eukaryota	Syndiniales	Dino-Group-II	Dino-Group-II-Clade-10-and-11	Dino-Group-II-Clade-10-and-11_X	Dino-Group-II-Clade-10-and-11_X_sp.	0.0193694	Pos	120m	Syndiniales-Syndiniales
ASV15998	Eukaryota	Syndiniales	Dino-Group-II	Dino-Group-II-Clade-6	Dino-Group-II-Clade-6_X	Dino-Group-II-Clade-6_X_sp.	ASV27903	Eukaryota	Syndiniales	Dino-Group-II	Dino-Group-II-Clade-10-and-11	Dino-Group-II-Clade-10-and-11_X	Dino-Group-II-Clade-10-and-11_X_sp.	0.116013	Pos	120m	Syndiniales-Syndiniales
ASV10723	Eukaryota	Dinophyceae	Unknown Dinophyceae (Class)	Unknown Dinophyceae (Class)	Unknown Dinophyceae (Class)	Unknown Dinophyceae (Class)	ASV29105	Eukaryota	Dinophyceae	Unknown Dinophyceae (Class)	Unknown Dinophyceae (Class)	Unknown Dinophyceae (Class)	Unknown Dinophyceae (Class)	0.0383688	Pos	120m	Dinophyceae-Dinophyceae
ASV2267	Eukaryota	Arthropoda	Crustacea	Maxillopoda	Neocalanus	Neocalanus_cristatus	ASV29105	Eukaryota	Dinophyceae	Unknown Dinophyceae (Class)	Unknown Dinophyceae (Class)	Unknown Dinophyceae (Class)	Unknown Dinophyceae (Class)	-0.0113729	Neg	120m	Arthropoda-Dinophyceae
ASV1307	Eukaryota	Arthropoda	Crustacea	Maxillopoda	Lucicutia	Lucicutia_flavicornis	ASV29105	Eukaryota	Dinophyceae	Unknown Dinophyceae (Class)	Unknown Dinophyceae (Class)	Unknown Dinophyceae (Class)	Unknown Dinophyceae (Class)	-0.050167	Neg	120m	Arthropoda-Dinophyceae
ASV23723	Eukaryota	Dinophyceae	Dinophyceae_X	Dinophyceae_XX	Dinophyceae_XXX	Dinophyceae_XXX_sp.	ASV29105	Eukaryota	Dinophyceae	Unknown Dinophyceae (Class)	Unknown Dinophyceae (Class)	Unknown Dinophyceae (Class)	Unknown Dinophyceae (Class)	0.0207844	Pos	120m	Dinophyceae-Dinophyceae
ASV26591	Eukaryota	Annelida	Annelida_X	Annelida_XX	Unknown Annelida_XX (Family)	Unknown Annelida_XX (Family)	ASV29217	Eukaryota	Pelagophyceae	Pelagomonadales	Pelagomonadaceae	Pelagomonas	Pelagomonas_calceolata	-0.0498638	Neg	120m	Annelida-Pelagophyceae
ASV22402	Eukaryota	Prymnesiophyceae	Prymnesiales	Chrysochromulinaceae	Chrysochromulina	Chrysochromulina_sp.	ASV29217	Eukaryota	Pelagophyceae	Pelagomonadales	Pelagomonadaceae	Pelagomonas	Pelagomonas_calceolata	0.00575702	Pos	120m	Prymnesiophyceae-Pelagophyceae
ASV1526	Eukaryota	RAD-A	RAD-A_X	RAD-A_Xa	RAD-A_Xa_X	RAD-A_Xa_X_sp.	ASV29217	Eukaryota	Pelagophyceae	Pelagomonadales	Pelagomonadaceae	Pelagomonas	Pelagomonas_calceolata	-0.0146596	Neg	120m	RAD-A-Pelagophyceae
ASV17289	Eukaryota	RAD-A	RAD-A_X	RAD-A_Xb	RAD-A_Xb_X	RAD-A_Xb_X_sp.	ASV29217	Eukaryota	Pelagophyceae	Pelagomonadales	Pelagomonadaceae	Pelagomonas	Pelagomonas_calceolata	-0.0376787	Neg	120m	RAD-A-Pelagophyceae
ASV21788	Eukaryota	Prymnesiophyceae	Prymnesiophyceae_Clade_D	Prymnesiophyceae_Clade_D_X	Prymnesiophyceae_Clade_D_XX	Prymnesiophyceae_Clade_D_XX_sp.	ASV29217	Eukaryota	Pelagophyceae	Pelagomonadales	Pelagomonadaceae	Pelagomonas	Pelagomonas_calceolata	0.158495	Pos	120m	Prymnesiophyceae-Pelagophyceae
ASV17369	Eukaryota	Prymnesiophyceae	Phaeocystales	Phaeocystaceae	Phaeocystis	Phaeocystis_globosa	ASV29217	Eukaryota	Pelagophyceae	Pelagomonadales	Pelagomonadaceae	Pelagomonas	Pelagomonas_calceolata	0.0690039	Pos	120m	Prymnesiophyceae-Pelagophyceae
ASV29217	Eukaryota	Pelagophyceae	Pelagomonadales	Pelagomonadaceae	Pelagomonas	Pelagomonas_calceolata	ASV29236	Eukaryota	Arthropoda	Crustacea	Maxillopoda	Calocalanus	Calocalanus_sp.	-0.0330182	Neg	120m	Pelagophyceae-Arthropoda
ASV25651	Eukaryota	Syndiniales	Dino-Group-II	Dino-Group-II-Clade-10-and-11	Dino-Group-II-Clade-10-and-11_X	Dino-Group-II-Clade-10-and-11_X_sp.	ASV29236	Eukaryota	Arthropoda	Crustacea	Maxillopoda	Calocalanus	Calocalanus_sp.	-0.0759286	Neg	120m	Syndiniales-Arthropoda
ASV26350	Eukaryota	Picozoa_XX	Picozoa_XXX	Picozoa_XXXX	Picozoa_XXXXX	Picozoa_XXXXX_sp.	ASV29302	Eukaryota	Syndiniales	Dino-Group-I	Dino-Group-I-Clade-4	Dino-Group-I-Clade-4_X	Dino-Group-I-Clade-4_X_sp.	-0.00250889	Neg	120m	Picozoa_XX-Syndiniales
ASV21531	Eukaryota	RAD-B	RAD-B_X	Taxopodida	Sticholonche	Sticholonche_sp.	ASV29302	Eukaryota	Syndiniales	Dino-Group-I	Dino-Group-I-Clade-4	Dino-Group-I-Clade-4_X	Dino-Group-I-Clade-4_X_sp.	-0.00774282	Neg	120m	RAD-B-Syndiniales
ASV19761	Eukaryota	Syndiniales	Dino-Group-I	Dino-Group-I-Clade-7	Dino-Group-I-Clade-7_X	Dino-Group-I-Clade-7_X_sp.	ASV29302	Eukaryota	Syndiniales	Dino-Group-I	Dino-Group-I-Clade-4	Dino-Group-I-Clade-4_X	Dino-Group-I-Clade-4_X_sp.	0.0505004	Pos	120m	Syndiniales-Syndiniales
ASV27903	Eukaryota	Syndiniales	Dino-Group-II	Dino-Group-II-Clade-10-and-11	Dino-Group-II-Clade-10-and-11_X	Dino-Group-II-Clade-10-and-11_X_sp.	ASV29644	Eukaryota	Syndiniales	Dino-Group-II	Dino-Group-II-Clade-10-and-11	Dino-Group-II-Clade-10-and-11_X	Dino-Group-II-Clade-10-and-11_X_sp.	0.128407	Pos	120m	Syndiniales-Syndiniales
ASV2889	Eukaryota	Syndiniales	Dino-Group-I	Dino-Group-I-Clade-1	Dino-Group-I-Clade-1_X	Dino-Group-I-Clade-1_X_sp.	ASV29644	Eukaryota	Syndiniales	Dino-Group-II	Dino-Group-II-Clade-10-and-11	Dino-Group-II-Clade-10-and-11_X	Dino-Group-II-Clade-10-and-11_X_sp.	0.044248	Pos	120m	Syndiniales-Syndiniales
ASV6016	Eukaryota	Arthropoda	Crustacea	Maxillopoda	Triconia	Triconia_borealis	ASV29680	Eukaryota	Arthropoda	Crustacea	Maxillopoda	Triconia	Triconia_borealis	-0.11709	Neg	120m	Arthropoda-Arthropoda
ASV19570	Eukaryota	Arthropoda	Crustacea	Maxillopoda	Unknown Maxillopoda (Family)	Unknown Maxillopoda (Family)	ASV30058	Eukaryota	RAD-B	RAD-B_X	RAD-B_X_Group-IV_X	RAD-B_X_Group-IV_XX	RAD-B_X_Group-IV_XX_sp.	-0.148479	Neg	120m	Arthropoda-RAD-B
ASV25889	Eukaryota	Prymnesiophyceae	Prymnesiales	Prymnesiophyceae_Clade_B3	Prymnesiophyceae_Clade_B3_X	Prymnesiophyceae_Clade_B3_X_sp.	ASV30058	Eukaryota	RAD-B	RAD-B_X	RAD-B_X_Group-IV_X	RAD-B_X_Group-IV_XX	RAD-B_X_Group-IV_XX_sp.	0.0999765	Pos	120m	Prymnesiophyceae-RAD-B
ASV24651	Eukaryota	Dinophyceae	Gymnodiniales	Gymnodiniaceae	Gyrodinium	Unknown Gyrodinium (Genus)	ASV30058	Eukaryota	RAD-B	RAD-B_X	RAD-B_X_Group-IV_X	RAD-B_X_Group-IV_XX	RAD-B_X_Group-IV_XX_sp.	-0.137763	Neg	120m	Dinophyceae-RAD-B
ASV9099	Eukaryota	Syndiniales	Dino-Group-I	Dino-Group-I-Clade-1	Dino-Group-I-Clade-1_X	Dino-Group-I-Clade-1_X_sp.	ASV30058	Eukaryota	RAD-B	RAD-B_X	RAD-B_X_Group-IV_X	RAD-B_X_Group-IV_XX	RAD-B_X_Group-IV_XX_sp.	-0.0660463	Neg	120m	Syndiniales-RAD-B
ASV19761	Eukaryota	Syndiniales	Dino-Group-I	Dino-Group-I-Clade-7	Dino-Group-I-Clade-7_X	Dino-Group-I-Clade-7_X_sp.	ASV30145	Eukaryota	Syndiniales	Dino-Group-I	Dino-Group-I-Clade-4	Dino-Group-I-Clade-4_X	Dino-Group-I-Clade-4_X_sp.	-0.018144	Neg	120m	Syndiniales-Syndiniales
ASV24157	Eukaryota	Arthropoda	Crustacea	Maxillopoda	Oithona	Unknown Oithona (Genus)	ASV30145	Eukaryota	Syndiniales	Dino-Group-I	Dino-Group-I-Clade-4	Dino-Group-I-Clade-4_X	Dino-Group-I-Clade-4_X_sp.	-0.102761	Neg	120m	Arthropoda-Syndiniales
ASV26835	Eukaryota	Dinophyceae	Gymnodiniales	Gymnodiniaceae	Gymnodinium	Gymnodinium_sp.	ASV30145	Eukaryota	Syndiniales	Dino-Group-I	Dino-Group-I-Clade-4	Dino-Group-I-Clade-4_X	Dino-Group-I-Clade-4_X_sp.	-0.00243392	Neg	120m	Dinophyceae-Syndiniales
ASV996	Eukaryota	Syndiniales	Dino-Group-I	Dino-Group-I-Clade-4	Dino-Group-I-Clade-4_X	Dino-Group-I-Clade-4_X_sp.	ASV30145	Eukaryota	Syndiniales	Dino-Group-I	Dino-Group-I-Clade-4	Dino-Group-I-Clade-4_X	Dino-Group-I-Clade-4_X_sp.	0.020081	Pos	120m	Syndiniales-Syndiniales
ASV24222	Eukaryota	Syndiniales	Dino-Group-I	Dino-Group-I-Clade-1	Dino-Group-I-Clade-1_X	Dino-Group-I-Clade-1_X_sp.	ASV30145	Eukaryota	Syndiniales	Dino-Group-I	Dino-Group-I-Clade-4	Dino-Group-I-Clade-4_X	Dino-Group-I-Clade-4_X_sp.	0.111075	Pos	120m	Syndiniales-Syndiniales
ASV2889	Eukaryota	Syndiniales	Dino-Group-I	Dino-Group-I-Clade-1	Dino-Group-I-Clade-1_X	Dino-Group-I-Clade-1_X_sp.	ASV30145	Eukaryota	Syndiniales	Dino-Group-I	Dino-Group-I-Clade-4	Dino-Group-I-Clade-4_X	Dino-Group-I-Clade-4_X_sp.	0.260238	Pos	120m	Syndiniales-Syndiniales
ASV26794	Eukaryota	Syndiniales	Dino-Group-I	Dino-Group-I-Clade-1	Dino-Group-I-Clade-1_X	Dino-Group-I-Clade-1_X_sp.	ASV30597	Eukaryota	Syndiniales	Dino-Group-II	Dino-Group-II-Clade-10-and-11	Dino-Group-II-Clade-10-and-11_X	Dino-Group-II-Clade-10-and-11_X_sp.	0.00594573	Pos	120m	Syndiniales-Syndiniales
ASV23723	Eukaryota	Dinophyceae	Dinophyceae_X	Dinophyceae_XX	Dinophyceae_XXX	Dinophyceae_XXX_sp.	ASV30597	Eukaryota	Syndiniales	Dino-Group-II	Dino-Group-II-Clade-10-and-11	Dino-Group-II-Clade-10-and-11_X	Dino-Group-II-Clade-10-and-11_X_sp.	0.00491797	Pos	120m	Dinophyceae-Syndiniales
ASV24222	Eukaryota	Syndiniales	Dino-Group-I	Dino-Group-I-Clade-1	Dino-Group-I-Clade-1_X	Dino-Group-I-Clade-1_X_sp.	ASV30597	Eukaryota	Syndiniales	Dino-Group-II	Dino-Group-II-Clade-10-and-11	Dino-Group-II-Clade-10-and-11_X	Dino-Group-II-Clade-10-and-11_X_sp.	0.148051	Pos	120m	Syndiniales-Syndiniales
ASV22478	Eukaryota	RAD-B	RAD-B_X	RAD-B_X_Group-IVe	RAD-B_X_Group-IVe_X	RAD-B_X_Group-IVe_X_sp.	ASV30853	Eukaryota	Syndiniales	Dino-Group-I	Dino-Group-I-Clade-1	Dino-Group-I-Clade-1_X	Dino-Group-I-Clade-1_X_sp.	0.0479657	Pos	120m	RAD-B-Syndiniales
ASV15998	Eukaryota	Syndiniales	Dino-Group-II	Dino-Group-II-Clade-6	Dino-Group-II-Clade-6_X	Dino-Group-II-Clade-6_X_sp.	ASV30853	Eukaryota	Syndiniales	Dino-Group-I	Dino-Group-I-Clade-1	Dino-Group-I-Clade-1_X	Dino-Group-I-Clade-1_X_sp.	0.119802	Pos	120m	Syndiniales-Syndiniales
ASV26564	Eukaryota	RAD-B	RAD-B_X	Taxopodida	Sticholonche	Sticholonche_sp.	ASV30853	Eukaryota	Syndiniales	Dino-Group-I	Dino-Group-I-Clade-1	Dino-Group-I-Clade-1_X	Dino-Group-I-Clade-1_X_sp.	-0.0406931	Neg	120m	RAD-B-Syndiniales
ASV12252	Eukaryota	Mamiellophyceae	Mamiellales	Bathycoccaceae	Bathycoccus	Bathycoccus_prasinos	ASV30853	Eukaryota	Syndiniales	Dino-Group-I	Dino-Group-I-Clade-1	Dino-Group-I-Clade-1_X	Dino-Group-I-Clade-1_X_sp.	0.253537	Pos	120m	Mamiellophyceae-Syndiniales
ASV24497	Eukaryota	Dinophyceae	Prorocentrales	Prorocentraceae	Prorocentrum	Prorocentrum_sp.	ASV31009	Eukaryota	Syndiniales	Dino-Group-I	Dino-Group-I-Clade-3	Dino-Group-I-Clade-3_X	Dino-Group-I-Clade-3_X_sp.	-0.0287509	Neg	120m	Dinophyceae-Syndiniales
ASV24651	Eukaryota	Dinophyceae	Gymnodiniales	Gymnodiniaceae	Gyrodinium	Unknown Gyrodinium (Genus)	ASV31076	Eukaryota	Arthropoda	Crustacea	Maxillopoda	Oncaea	Oncaea_notopus	-0.018442	Neg	120m	Dinophyceae-Arthropoda
ASV7799	Eukaryota	Dinophyceae	Gymnodiniales	Gymnodiniaceae	Gymnodinium	Gymnodinium_sp.	ASV31374	Eukaryota	Syndiniales	Dino-Group-III	Dino-Group-III_X	Dino-Group-III_XX	Dino-Group-III_XX_sp.	-0.0320126	Neg	120m	Dinophyceae-Syndiniales
ASV6266	Eukaryota	Dinophyceae	Prorocentrales	Prorocentraceae	Prorocentrum	Prorocentrum_sp.	ASV31374	Eukaryota	Syndiniales	Dino-Group-III	Dino-Group-III_X	Dino-Group-III_XX	Dino-Group-III_XX_sp.	0.0981674	Pos	120m	Dinophyceae-Syndiniales
ASV25889	Eukaryota	Prymnesiophyceae	Prymnesiales	Prymnesiophyceae_Clade_B3	Prymnesiophyceae_Clade_B3_X	Prymnesiophyceae_Clade_B3_X_sp.	ASV31374	Eukaryota	Syndiniales	Dino-Group-III	Dino-Group-III_X	Dino-Group-III_XX	Dino-Group-III_XX_sp.	-0.0796704	Neg	120m	Prymnesiophyceae-Syndiniales
ASV22402	Eukaryota	Prymnesiophyceae	Prymnesiales	Chrysochromulinaceae	Chrysochromulina	Chrysochromulina_sp.	ASV31379	Eukaryota	Dinophyceae	Gymnodiniales	Unknown Gymnodiniales (Order)	Unknown Gymnodiniales (Order)	Unknown Gymnodiniales (Order)	0.102452	Pos	120m	Prymnesiophyceae-Dinophyceae
ASV9099	Eukaryota	Syndiniales	Dino-Group-I	Dino-Group-I-Clade-1	Dino-Group-I-Clade-1_X	Dino-Group-I-Clade-1_X_sp.	ASV31890	Eukaryota	Dinophyceae	Dinophyceae_X	Dinophyceae_XX	Dinophyceae_XXX	Dinophyceae_XXX_sp.	0.00949749	Pos	120m	Syndiniales-Dinophyceae
ASV14530	Eukaryota	Dinophyceae	Dinophyceae_X	Dinophyceae_XX	Abedinium	Abedinium_dasypus	ASV32219	Eukaryota	Polycystinea	Spumellaria	Astrosphaeridae	Cladococcus	Unknown Cladococcus (Genus)	-0.0885878	Neg	120m	Dinophyceae-Polycystinea
ASV21788	Eukaryota	Prymnesiophyceae	Prymnesiophyceae_Clade_D	Prymnesiophyceae_Clade_D_X	Prymnesiophyceae_Clade_D_XX	Prymnesiophyceae_Clade_D_XX_sp.	ASV32219	Eukaryota	Polycystinea	Spumellaria	Astrosphaeridae	Cladococcus	Unknown Cladococcus (Genus)	-0.0838158	Neg	120m	Prymnesiophyceae-Polycystinea
ASV9840	Eukaryota	Polycystinea	Spumellaria	Astrosphaeridae	Cladococcus	Cladococcus_scoparius	ASV32219	Eukaryota	Polycystinea	Spumellaria	Astrosphaeridae	Cladococcus	Unknown Cladococcus (Genus)	0.0334611	Pos	120m	Polycystinea-Polycystinea
ASV20620	Eukaryota	RAD-A	RAD-A_X	RAD-A_Xc	RAD-A_Xc_X	RAD-A_Xc_X_sp.	ASV32219	Eukaryota	Polycystinea	Spumellaria	Astrosphaeridae	Cladococcus	Unknown Cladococcus (Genus)	0.102554	Pos	120m	RAD-A-Polycystinea
ASV9099	Eukaryota	Syndiniales	Dino-Group-I	Dino-Group-I-Clade-1	Dino-Group-I-Clade-1_X	Dino-Group-I-Clade-1_X_sp.	ASV32219	Eukaryota	Polycystinea	Spumellaria	Astrosphaeridae	Cladococcus	Unknown Cladococcus (Genus)	-0.153268	Neg	120m	Syndiniales-Polycystinea
ASV22006	Eukaryota	RAD-A	RAD-A_X	RAD-A_Xg	RAD-A_Xg_X	RAD-A_Xg_X_sp.	ASV32585	Eukaryota	RAD-A	RAD-A_X	RAD-A_Xc	RAD-A_Xc_X	RAD-A_Xc_X_sp.	0.144997	Pos	120m	RAD-A-RAD-A
ASV22418	Eukaryota	Syndiniales	Dino-Group-II	Dino-Group-II-Clade-16	Dino-Group-II-Clade-16_X	Dino-Group-II-Clade-16_X_sp.	ASV32585	Eukaryota	RAD-A	RAD-A_X	RAD-A_Xc	RAD-A_Xc_X	RAD-A_Xc_X_sp.	-0.0840605	Neg	120m	Syndiniales-RAD-A
ASV23698	Eukaryota	Syndiniales	Dino-Group-II	Dino-Group-II-Clade-10-and-11	Dino-Group-II-Clade-10-and-11_X	Dino-Group-II-Clade-10-and-11_X_sp.	ASV32585	Eukaryota	RAD-A	RAD-A_X	RAD-A_Xc	RAD-A_Xc_X	RAD-A_Xc_X_sp.	-0.108747	Neg	120m	Syndiniales-RAD-A
ASV5003	Eukaryota	Syndiniales	Dino-Group-II	Dino-Group-II-Clade-10-and-11	Dino-Group-II-Clade-10-and-11_X	Dino-Group-II-Clade-10-and-11_X_sp.	ASV32585	Eukaryota	RAD-A	RAD-A_X	RAD-A_Xc	RAD-A_Xc_X	RAD-A_Xc_X_sp.	-0.0283233	Neg	120m	Syndiniales-RAD-A
ASV32585	Eukaryota	RAD-A	RAD-A_X	RAD-A_Xc	RAD-A_Xc_X	RAD-A_Xc_X_sp.	ASV33338	Eukaryota	Arthropoda	Crustacea	Maxillopoda	Unknown Maxillopoda (Family)	Unknown Maxillopoda (Family)	-0.22435	Neg	120m	RAD-A-Arthropoda
ASV18825	Eukaryota	Arthropoda	Crustacea	Maxillopoda	Oithona	Oithona_atlantica	ASV33338	Eukaryota	Arthropoda	Crustacea	Maxillopoda	Unknown Maxillopoda (Family)	Unknown Maxillopoda (Family)	0.0299354	Pos	120m	Arthropoda-Arthropoda
ASV31379	Eukaryota	Dinophyceae	Gymnodiniales	Unknown Gymnodiniales (Order)	Unknown Gymnodiniales (Order)	Unknown Gymnodiniales (Order)	ASV34842	Eukaryota	Dinophyceae	Gymnodiniales	Unknown Gymnodiniales (Order)	Unknown Gymnodiniales (Order)	Unknown Gymnodiniales (Order)	0.188791	Pos	120m	Dinophyceae-Dinophyceae
ASV2267	Eukaryota	Arthropoda	Crustacea	Maxillopoda	Neocalanus	Neocalanus_cristatus	ASV34937	Eukaryota	Arthropoda	Crustacea	Maxillopoda	Unknown Maxillopoda (Family)	Unknown Maxillopoda (Family)	0.50795	Pos	120m	Arthropoda-Arthropoda
ASV32585	Eukaryota	RAD-A	RAD-A_X	RAD-A_Xc	RAD-A_Xc_X	RAD-A_Xc_X_sp.	ASV34974	Eukaryota	RAD-B	RAD-B_X	Taxopodida	Sticholonche	Sticholonche_sp.	0.385273	Pos	120m	RAD-A-RAD-B
ASV20620	Eukaryota	RAD-A	RAD-A_X	RAD-A_Xc	RAD-A_Xc_X	RAD-A_Xc_X_sp.	ASV34974	Eukaryota	RAD-B	RAD-B_X	Taxopodida	Sticholonche	Sticholonche_sp.	0.0885214	Pos	120m	RAD-A-RAD-B
ASV29302	Eukaryota	Syndiniales	Dino-Group-I	Dino-Group-I-Clade-4	Dino-Group-I-Clade-4_X	Dino-Group-I-Clade-4_X_sp.	ASV35539	Eukaryota	RAD-B	RAD-B_X	RAD-B_X_Group-II	RAD-B_X_Group-II_X	RAD-B_X_Group-II_X_sp.	-0.0245118	Neg	120m	Syndiniales-RAD-B
ASV21531	Eukaryota	RAD-B	RAD-B_X	Taxopodida	Sticholonche	Sticholonche_sp.	ASV35539	Eukaryota	RAD-B	RAD-B_X	RAD-B_X_Group-II	RAD-B_X_Group-II_X	RAD-B_X_Group-II_X_sp.	0.158606	Pos	120m	RAD-B-RAD-B
ASV23698	Eukaryota	Syndiniales	Dino-Group-II	Dino-Group-II-Clade-10-and-11	Dino-Group-II-Clade-10-and-11_X	Dino-Group-II-Clade-10-and-11_X_sp.	ASV35539	Eukaryota	RAD-B	RAD-B_X	RAD-B_X_Group-II	RAD-B_X_Group-II_X	RAD-B_X_Group-II_X_sp.	-0.0032482	Neg	120m	Syndiniales-RAD-B
ASV34842	Eukaryota	Dinophyceae	Gymnodiniales	Unknown Gymnodiniales (Order)	Unknown Gymnodiniales (Order)	Unknown Gymnodiniales (Order)	ASV35539	Eukaryota	RAD-B	RAD-B_X	RAD-B_X_Group-II	RAD-B_X_Group-II_X	RAD-B_X_Group-II_X_sp.	-0.0300288	Neg	120m	Dinophyceae-RAD-B
ASV2333	Eukaryota	Urochordata	Urochordata_X	Appendicularia	Oikopleura	Oikopleura_dioica	ASV36898	Eukaryota	Syndiniales	Dino-Group-V	Dino-Group-V_X	Dino-Group-V_XX	Dino-Group-V_XX_sp.	-0.0332418	Neg	120m	Urochordata-Syndiniales
ASV19761	Eukaryota	Syndiniales	Dino-Group-I	Dino-Group-I-Clade-7	Dino-Group-I-Clade-7_X	Dino-Group-I-Clade-7_X_sp.	ASV36898	Eukaryota	Syndiniales	Dino-Group-V	Dino-Group-V_X	Dino-Group-V_XX	Dino-Group-V_XX_sp.	0.036243	Pos	120m	Syndiniales-Syndiniales
ASV4952	Eukaryota	Kathablepharidea	Kathablepharidida	Kathablepharidida_X	Kathablepharidida_XX	Kathablepharidida_XX_sp.	ASV36898	Eukaryota	Syndiniales	Dino-Group-V	Dino-Group-V_X	Dino-Group-V_XX	Dino-Group-V_XX_sp.	0.0280378	Pos	120m	Kathablepharidea-Syndiniales
ASV18732	Eukaryota	Syndiniales	Dino-Group-II	Dino-Group-II-Clade-26	Dino-Group-II-Clade-26_X	Dino-Group-II-Clade-26_X_sp.	ASV37462	Eukaryota	Syndiniales	Dino-Group-II	Dino-Group-II-Clade-7	Dino-Group-II-Clade-7_X	Dino-Group-II-Clade-7_X_sp.	-0.092408	Neg	120m	Syndiniales-Syndiniales
ASV9079	Eukaryota	Dinophyceae	Gymnodiniales	Gymnodiniaceae	Gyrodinium	Gyrodinium_dominans	ASV37462	Eukaryota	Syndiniales	Dino-Group-II	Dino-Group-II-Clade-7	Dino-Group-II-Clade-7_X	Dino-Group-II-Clade-7_X_sp.	-0.00589924	Neg	120m	Dinophyceae-Syndiniales
ASV6266	Eukaryota	Dinophyceae	Prorocentrales	Prorocentraceae	Prorocentrum	Prorocentrum_sp.	ASV37462	Eukaryota	Syndiniales	Dino-Group-II	Dino-Group-II-Clade-7	Dino-Group-II-Clade-7_X	Dino-Group-II-Clade-7_X_sp.	-0.0285937	Neg	120m	Dinophyceae-Syndiniales
ASV29680	Eukaryota	Arthropoda	Crustacea	Maxillopoda	Triconia	Triconia_borealis	ASV38354	Eukaryota	Arthropoda	Crustacea	Maxillopoda	Triconia	Triconia_borealis	0.0470447	Pos	120m	Arthropoda-Arthropoda
ASV29236	Eukaryota	Arthropoda	Crustacea	Maxillopoda	Calocalanus	Calocalanus_sp.	ASV38354	Eukaryota	Arthropoda	Crustacea	Maxillopoda	Triconia	Triconia_borealis	-0.00892204	Neg	120m	Arthropoda-Arthropoda
ASV6016	Eukaryota	Arthropoda	Crustacea	Maxillopoda	Triconia	Triconia_borealis	ASV38354	Eukaryota	Arthropoda	Crustacea	Maxillopoda	Triconia	Triconia_borealis	-0.0836568	Neg	120m	Arthropoda-Arthropoda
ASV32585	Eukaryota	RAD-A	RAD-A_X	RAD-A_Xc	RAD-A_Xc_X	RAD-A_Xc_X_sp.	ASV39011	Eukaryota	RAD-A	RAD-A_X	RAD-A_Xb	RAD-A_Xb_X	RAD-A_Xb_X_sp.	0.033274	Pos	120m	RAD-A-RAD-A
ASV13984	Eukaryota	Sagenista	Labyrinthulomycetes	Labyrinthulomycetes_LAB15	Labyrinthulomycetes_LAB15_X	Labyrinthulomycetes_LAB15_X_sp.	ASV39011	Eukaryota	RAD-A	RAD-A_X	RAD-A_Xb	RAD-A_Xb_X	RAD-A_Xb_X_sp.	0.028441	Pos	120m	Sagenista-RAD-A
ASV32219	Eukaryota	Polycystinea	Spumellaria	Astrosphaeridae	Cladococcus	Unknown Cladococcus (Genus)	ASV39011	Eukaryota	RAD-A	RAD-A_X	RAD-A_Xb	RAD-A_Xb_X	RAD-A_Xb_X_sp.	0.0824256	Pos	120m	Polycystinea-RAD-A
ASV20620	Eukaryota	RAD-A	RAD-A_X	RAD-A_Xc	RAD-A_Xc_X	RAD-A_Xc_X_sp.	ASV39011	Eukaryota	RAD-A	RAD-A_X	RAD-A_Xb	RAD-A_Xb_X	RAD-A_Xb_X_sp.	0.0544385	Pos	120m	RAD-A-RAD-A
ASV3061	Eukaryota	Syndiniales	Dino-Group-II	Dino-Group-II-Clade-7	Dino-Group-II-Clade-7_X	Dino-Group-II-Clade-7_X_sp.	ASV39011	Eukaryota	RAD-A	RAD-A_X	RAD-A_Xb	RAD-A_Xb_X	RAD-A_Xb_X_sp.	0.153554	Pos	120m	Syndiniales-RAD-A
ASV2025	Eukaryota	RAD-B	RAD-B_X	RAD-B_X_Group-Ib	RAD-B_X_Group-Ib_X	RAD-B_X_Group-Ib_X_sp.	ASV39011	Eukaryota	RAD-A	RAD-A_X	RAD-A_Xb	RAD-A_Xb_X	RAD-A_Xb_X_sp.	-0.146895	Neg	120m	RAD-B-RAD-A
ASV34974	Eukaryota	RAD-B	RAD-B_X	Taxopodida	Sticholonche	Sticholonche_sp.	ASV39011	Eukaryota	RAD-A	RAD-A_X	RAD-A_Xb	RAD-A_Xb_X	RAD-A_Xb_X_sp.	0.0559851	Pos	120m	RAD-B-RAD-A
ASV15185	Eukaryota	Syndiniales	Dino-Group-I	Dino-Group-I-Clade-1	Dino-Group-I-Clade-1_X	Dino-Group-I-Clade-1_X_sp.	ASV39556	Eukaryota	Syndiniales	Dino-Group-II	Dino-Group-II-Clade-7	Dino-Group-II-Clade-7_X	Dino-Group-II-Clade-7_X_sp.	0.0732134	Pos	120m	Syndiniales-Syndiniales
ASV29680	Eukaryota	Arthropoda	Crustacea	Maxillopoda	Triconia	Triconia_borealis	ASV39556	Eukaryota	Syndiniales	Dino-Group-II	Dino-Group-II-Clade-7	Dino-Group-II-Clade-7_X	Dino-Group-II-Clade-7_X_sp.	-0.00297211	Neg	120m	Arthropoda-Syndiniales
ASV27903	Eukaryota	Syndiniales	Dino-Group-II	Dino-Group-II-Clade-10-and-11	Dino-Group-II-Clade-10-and-11_X	Dino-Group-II-Clade-10-and-11_X_sp.	ASV39556	Eukaryota	Syndiniales	Dino-Group-II	Dino-Group-II-Clade-7	Dino-Group-II-Clade-7_X	Dino-Group-II-Clade-7_X_sp.	0.0077244	Pos	120m	Syndiniales-Syndiniales
ASV12252	Eukaryota	Mamiellophyceae	Mamiellales	Bathycoccaceae	Bathycoccus	Bathycoccus_prasinos	ASV39663	Eukaryota	Mamiellophyceae	Mamiellales	Bathycoccaceae	Ostreococcus	Ostreococcus_clade_B	0.341701	Pos	120m	Mamiellophyceae-Mamiellophyceae
ASV18864	Eukaryota	RAD-B	RAD-B_X	RAD-B_X_Group-II	RAD-B_X_Group-II_X	RAD-B_X_Group-II_X_sp.	ASV39663	Eukaryota	Mamiellophyceae	Mamiellales	Bathycoccaceae	Ostreococcus	Ostreococcus_clade_B	-0.0287571	Neg	120m	RAD-B-Mamiellophyceae
ASV30853	Eukaryota	Syndiniales	Dino-Group-I	Dino-Group-I-Clade-1	Dino-Group-I-Clade-1_X	Dino-Group-I-Clade-1_X_sp.	ASV39663	Eukaryota	Mamiellophyceae	Mamiellales	Bathycoccaceae	Ostreococcus	Ostreococcus_clade_B	0.0245238	Pos	120m	Syndiniales-Mamiellophyceae
ASV26564	Eukaryota	RAD-B	RAD-B_X	Taxopodida	Sticholonche	Sticholonche_sp.	ASV39663	Eukaryota	Mamiellophyceae	Mamiellales	Bathycoccaceae	Ostreococcus	Ostreococcus_clade_B	-0.231679	Neg	120m	RAD-B-Mamiellophyceae
ASV2025	Eukaryota	RAD-B	RAD-B_X	RAD-B_X_Group-Ib	RAD-B_X_Group-Ib_X	RAD-B_X_Group-Ib_X_sp.	ASV39727	Eukaryota	Syndiniales	Dino-Group-II	Dino-Group-II-Clade-7	Dino-Group-II-Clade-7_X	Dino-Group-II-Clade-7_X_sp.	-0.100369	Neg	120m	RAD-B-Syndiniales
ASV12203	Eukaryota	Acantharea	Acantharea_3	Acantharea_3a	Acantharea_3a_X	Acantharea_3a_X_sp.	ASV39727	Eukaryota	Syndiniales	Dino-Group-II	Dino-Group-II-Clade-7	Dino-Group-II-Clade-7_X	Dino-Group-II-Clade-7_X_sp.	-0.0414401	Neg	120m	Acantharea-Syndiniales
ASV3061	Eukaryota	Syndiniales	Dino-Group-II	Dino-Group-II-Clade-7	Dino-Group-II-Clade-7_X	Dino-Group-II-Clade-7_X_sp.	ASV39727	Eukaryota	Syndiniales	Dino-Group-II	Dino-Group-II-Clade-7	Dino-Group-II-Clade-7_X	Dino-Group-II-Clade-7_X_sp.	0.149229	Pos	120m	Syndiniales-Syndiniales
ASV39011	Eukaryota	RAD-A	RAD-A_X	RAD-A_Xb	RAD-A_Xb_X	RAD-A_Xb_X_sp.	ASV39727	Eukaryota	Syndiniales	Dino-Group-II	Dino-Group-II-Clade-7	Dino-Group-II-Clade-7_X	Dino-Group-II-Clade-7_X_sp.	0.121325	Pos	120m	RAD-A-Syndiniales
ASV24651	Eukaryota	Dinophyceae	Gymnodiniales	Gymnodiniaceae	Gyrodinium	Unknown Gyrodinium (Genus)	ASV39871	Eukaryota	Syndiniales	Dino-Group-II	Dino-Group-II-Clade-7	Dino-Group-II-Clade-7_X	Dino-Group-II-Clade-7_X_sp.	-0.0408851	Neg	120m	Dinophyceae-Syndiniales
ASV1122	Eukaryota	Syndiniales	Dino-Group-I	Dino-Group-I-Clade-7	Dino-Group-I-Clade-7_X	Dino-Group-I-Clade-7_X_sp.	ASV39871	Eukaryota	Syndiniales	Dino-Group-II	Dino-Group-II-Clade-7	Dino-Group-II-Clade-7_X	Dino-Group-II-Clade-7_X_sp.	0.0857995	Pos	120m	Syndiniales-Syndiniales
ASV39727	Eukaryota	Syndiniales	Dino-Group-II	Dino-Group-II-Clade-7	Dino-Group-II-Clade-7_X	Dino-Group-II-Clade-7_X_sp.	ASV39871	Eukaryota	Syndiniales	Dino-Group-II	Dino-Group-II-Clade-7	Dino-Group-II-Clade-7_X	Dino-Group-II-Clade-7_X_sp.	0.116563	Pos	120m	Syndiniales-Syndiniales
ASV1526	Eukaryota	RAD-A	RAD-A_X	RAD-A_Xa	RAD-A_Xa_X	RAD-A_Xa_X_sp.	ASV40205	Eukaryota	Syndiniales	Dino-Group-II	Dino-Group-II-Clade-10-and-11	Dino-Group-II-Clade-10-and-11_X	Dino-Group-II-Clade-10-and-11_X_sp.	-0.0326041	Neg	120m	RAD-A-Syndiniales
ASV14658	Eukaryota	Sagenista	Labyrinthulomycetes	Labyrinthulomycetes_LAB15	Labyrinthulomycetes_LAB15_X	Labyrinthulomycetes_LAB15_X_sp.	ASV40205	Eukaryota	Syndiniales	Dino-Group-II	Dino-Group-II-Clade-10-and-11	Dino-Group-II-Clade-10-and-11_X	Dino-Group-II-Clade-10-and-11_X_sp.	0.016438	Pos	120m	Sagenista-Syndiniales
ASV39871	Eukaryota	Syndiniales	Dino-Group-II	Dino-Group-II-Clade-7	Dino-Group-II-Clade-7_X	Dino-Group-II-Clade-7_X_sp.	ASV40426	Eukaryota	Sagenista	Sagenista_X	MAST-4	MAST-4A	MAST-4A_sp.	-0.00690046	Neg	120m	Syndiniales-Sagenista
ASV9099	Eukaryota	Syndiniales	Dino-Group-I	Dino-Group-I-Clade-1	Dino-Group-I-Clade-1_X	Dino-Group-I-Clade-1_X_sp.	ASV40426	Eukaryota	Sagenista	Sagenista_X	MAST-4	MAST-4A	MAST-4A_sp.	0.0803654	Pos	120m	Syndiniales-Sagenista
ASV12907	Eukaryota	Arthropoda	Crustacea	Maxillopoda	Triconia	Triconia_borealis	ASV40426	Eukaryota	Sagenista	Sagenista_X	MAST-4	MAST-4A	MAST-4A_sp.	0.0624349	Pos	120m	Arthropoda-Sagenista
ASV39011	Eukaryota	RAD-A	RAD-A_X	RAD-A_Xb	RAD-A_Xb_X	RAD-A_Xb_X_sp.	ASV40426	Eukaryota	Sagenista	Sagenista_X	MAST-4	MAST-4A	MAST-4A_sp.	-0.0235212	Neg	120m	RAD-A-Sagenista
ASV1122	Eukaryota	Syndiniales	Dino-Group-I	Dino-Group-I-Clade-7	Dino-Group-I-Clade-7_X	Dino-Group-I-Clade-7_X_sp.	ASV40426	Eukaryota	Sagenista	Sagenista_X	MAST-4	MAST-4A	MAST-4A_sp.	-0.249575	Neg	120m	Syndiniales-Sagenista
ASV20354	Eukaryota	Syndiniales	Dino-Group-II	Dino-Group-II-Clade-10-and-11	Dino-Group-II-Clade-10-and-11_X	Dino-Group-II-Clade-10-and-11_X_sp.	ASV40507	Eukaryota	Dinophyceae	Gymnodiniales	Warnowiaceae	Warnowia	Warnowia_sp.	-0.00284059	Neg	120m	Syndiniales-Dinophyceae
ASV996	Eukaryota	Syndiniales	Dino-Group-I	Dino-Group-I-Clade-4	Dino-Group-I-Clade-4_X	Dino-Group-I-Clade-4_X_sp.	ASV40507	Eukaryota	Dinophyceae	Gymnodiniales	Warnowiaceae	Warnowia	Warnowia_sp.	0.0522001	Pos	120m	Syndiniales-Dinophyceae
ASV29236	Eukaryota	Arthropoda	Crustacea	Maxillopoda	Calocalanus	Calocalanus_sp.	ASV41177	Eukaryota	Syndiniales	Dino-Group-II	Dino-Group-II-Clade-22	Dino-Group-II-Clade-22_X	Dino-Group-II-Clade-22_X_sp.	-0.0541428	Neg	120m	Arthropoda-Syndiniales
ASV996	Eukaryota	Syndiniales	Dino-Group-I	Dino-Group-I-Clade-4	Dino-Group-I-Clade-4_X	Dino-Group-I-Clade-4_X_sp.	ASV41177	Eukaryota	Syndiniales	Dino-Group-II	Dino-Group-II-Clade-22	Dino-Group-II-Clade-22_X	Dino-Group-II-Clade-22_X_sp.	-0.012873	Neg	120m	Syndiniales-Syndiniales
ASV22402	Eukaryota	Prymnesiophyceae	Prymnesiales	Chrysochromulinaceae	Chrysochromulina	Chrysochromulina_sp.	ASV41283	Eukaryota	Dinophyceae	Unknown Dinophyceae (Class)	Unknown Dinophyceae (Class)	Unknown Dinophyceae (Class)	Unknown Dinophyceae (Class)	-0.0184031	Neg	120m	Prymnesiophyceae-Dinophyceae
ASV26591	Eukaryota	Annelida	Annelida_X	Annelida_XX	Unknown Annelida_XX (Family)	Unknown Annelida_XX (Family)	ASV41283	Eukaryota	Dinophyceae	Unknown Dinophyceae (Class)	Unknown Dinophyceae (Class)	Unknown Dinophyceae (Class)	Unknown Dinophyceae (Class)	0.540632	Pos	120m	Annelida-Dinophyceae
ASV8594	Eukaryota	Arthropoda	Crustacea	Maxillopoda	Unknown Maxillopoda (Family)	Unknown Maxillopoda (Family)	ASV41460	Eukaryota	Dinophyceae	Unknown Dinophyceae (Class)	Unknown Dinophyceae (Class)	Unknown Dinophyceae (Class)	Unknown Dinophyceae (Class)	0.496736	Pos	120m	Arthropoda-Dinophyceae
ASV29302	Eukaryota	Syndiniales	Dino-Group-I	Dino-Group-I-Clade-4	Dino-Group-I-Clade-4_X	Dino-Group-I-Clade-4_X_sp.	ASV42819	Eukaryota	Syndiniales	Syndiniales_X	Syndiniales_XX	Syndiniales_XXX	Syndiniales_XXX_sp.	0.150785	Pos	120m	Syndiniales-Syndiniales
ASV34842	Eukaryota	Dinophyceae	Gymnodiniales	Unknown Gymnodiniales (Order)	Unknown Gymnodiniales (Order)	Unknown Gymnodiniales (Order)	ASV42819	Eukaryota	Syndiniales	Syndiniales_X	Syndiniales_XX	Syndiniales_XXX	Syndiniales_XXX_sp.	0.0337854	Pos	120m	Dinophyceae-Syndiniales
ASV31374	Eukaryota	Syndiniales	Dino-Group-III	Dino-Group-III_X	Dino-Group-III_XX	Dino-Group-III_XX_sp.	ASV43077	Eukaryota	Syndiniales	Syndiniales_X	Syndiniales_XX	Syndiniales_XXX	Syndiniales_XXX_sp.	-0.0202337	Neg	120m	Syndiniales-Syndiniales
ASV25889	Eukaryota	Prymnesiophyceae	Prymnesiales	Prymnesiophyceae_Clade_B3	Prymnesiophyceae_Clade_B3_X	Prymnesiophyceae_Clade_B3_X_sp.	ASV43077	Eukaryota	Syndiniales	Syndiniales_X	Syndiniales_XX	Syndiniales_XXX	Syndiniales_XXX_sp.	0.0157475	Pos	120m	Prymnesiophyceae-Syndiniales
ASV35581	Eukaryota	Syndiniales	Dino-Group-II	Dino-Group-II-Clade-7	Dino-Group-II-Clade-7_X	Dino-Group-II-Clade-7_X_sp.	ASV43588	Eukaryota	Dinophyceae	Gymnodiniales	Warnowiaceae	Warnowia	Warnowia_sp.	-0.111068	Neg	120m	Syndiniales-Dinophyceae
ASV15968	Eukaryota	Arthropoda	Crustacea	Maxillopoda	Calocalanus	Calocalanus_sp.	ASV43987	Eukaryota	Arthropoda	Crustacea	Maxillopoda	Calocalanus	Calocalanus_sp.	0.0268649	Pos	120m	Arthropoda-Arthropoda
ASV20620	Eukaryota	RAD-A	RAD-A_X	RAD-A_Xc	RAD-A_Xc_X	RAD-A_Xc_X_sp.	ASV43987	Eukaryota	Arthropoda	Crustacea	Maxillopoda	Calocalanus	Calocalanus_sp.	-0.0431077	Neg	120m	RAD-A-Arthropoda
ASV15790	Eukaryota	Arthropoda	Crustacea	Maxillopoda	Calocalanus	Calocalanus_minutus	ASV44221	Eukaryota	Cnidaria	Cnidaria_X	Hydrozoa	Unknown Hydrozoa (Family)	Unknown Hydrozoa (Family)	0.0850167	Pos	120m	Arthropoda-Cnidaria
ASV22402	Eukaryota	Prymnesiophyceae	Prymnesiales	Chrysochromulinaceae	Chrysochromulina	Chrysochromulina_sp.	ASV44256	Eukaryota	Dinophyceae	Unknown Dinophyceae (Class)	Unknown Dinophyceae (Class)	Unknown Dinophyceae (Class)	Unknown Dinophyceae (Class)	0.0383215	Pos	120m	Prymnesiophyceae-Dinophyceae
ASV1912	Eukaryota	Arthropoda	Crustacea	Maxillopoda	Pleuromamma	Unknown Pleuromamma (Genus)	ASV44473	Eukaryota	Arthropoda	Crustacea	Maxillopoda	Neocalanus	Neocalanus_cristatus	0.189629	Pos	120m	Arthropoda-Arthropoda
ASV34937	Eukaryota	Arthropoda	Crustacea	Maxillopoda	Unknown Maxillopoda (Family)	Unknown Maxillopoda (Family)	ASV44473	Eukaryota	Arthropoda	Crustacea	Maxillopoda	Neocalanus	Neocalanus_cristatus	0.340218	Pos	120m	Arthropoda-Arthropoda
ASV24651	Eukaryota	Dinophyceae	Gymnodiniales	Gymnodiniaceae	Gyrodinium	Unknown Gyrodinium (Genus)	ASV44525	Eukaryota	RAD-B	RAD-B_X	RAD-B_X_Group-IV_X	RAD-B_X_Group-IV_XX	RAD-B_X_Group-IV_XX_sp.	-0.0700171	Neg	120m	Dinophyceae-RAD-B
ASV22946	Eukaryota	Dinophyceae	Gymnodiniales	Gymnodiniaceae	Gyrodinium	Unknown Gyrodinium (Genus)	ASV44525	Eukaryota	RAD-B	RAD-B_X	RAD-B_X_Group-IV_X	RAD-B_X_Group-IV_XX	RAD-B_X_Group-IV_XX_sp.	-0.00138519	Neg	120m	Dinophyceae-RAD-B
ASV19570	Eukaryota	Arthropoda	Crustacea	Maxillopoda	Unknown Maxillopoda (Family)	Unknown Maxillopoda (Family)	ASV44525	Eukaryota	RAD-B	RAD-B_X	RAD-B_X_Group-IV_X	RAD-B_X_Group-IV_XX	RAD-B_X_Group-IV_XX_sp.	-0.0958115	Neg	120m	Arthropoda-RAD-B
ASV32585	Eukaryota	RAD-A	RAD-A_X	RAD-A_Xc	RAD-A_Xc_X	RAD-A_Xc_X_sp.	ASV44525	Eukaryota	RAD-B	RAD-B_X	RAD-B_X_Group-IV_X	RAD-B_X_Group-IV_XX	RAD-B_X_Group-IV_XX_sp.	0.00552168	Pos	120m	RAD-A-RAD-B
ASV3061	Eukaryota	Syndiniales	Dino-Group-II	Dino-Group-II-Clade-7	Dino-Group-II-Clade-7_X	Dino-Group-II-Clade-7_X_sp.	ASV44860	Eukaryota	Syndiniales	Dino-Group-II	Dino-Group-II-Clade-7	Dino-Group-II-Clade-7_X	Dino-Group-II-Clade-7_X_sp.	0.180798	Pos	120m	Syndiniales-Syndiniales
ASV3061	Eukaryota	Syndiniales	Dino-Group-II	Dino-Group-II-Clade-7	Dino-Group-II-Clade-7_X	Dino-Group-II-Clade-7_X_sp.	ASV44883	Eukaryota	Dinophyceae	Unknown Dinophyceae (Class)	Unknown Dinophyceae (Class)	Unknown Dinophyceae (Class)	Unknown Dinophyceae (Class)	0.0991684	Pos	120m	Syndiniales-Dinophyceae
ASV39011	Eukaryota	RAD-A	RAD-A_X	RAD-A_Xb	RAD-A_Xb_X	RAD-A_Xb_X_sp.	ASV44883	Eukaryota	Dinophyceae	Unknown Dinophyceae (Class)	Unknown Dinophyceae (Class)	Unknown Dinophyceae (Class)	Unknown Dinophyceae (Class)	0.0300487	Pos	120m	RAD-A-Dinophyceae
ASV6016	Eukaryota	Arthropoda	Crustacea	Maxillopoda	Triconia	Triconia_borealis	ASV44883	Eukaryota	Dinophyceae	Unknown Dinophyceae (Class)	Unknown Dinophyceae (Class)	Unknown Dinophyceae (Class)	Unknown Dinophyceae (Class)	-0.156153	Neg	120m	Arthropoda-Dinophyceae
ASV34974	Eukaryota	RAD-B	RAD-B_X	Taxopodida	Sticholonche	Sticholonche_sp.	ASV44883	Eukaryota	Dinophyceae	Unknown Dinophyceae (Class)	Unknown Dinophyceae (Class)	Unknown Dinophyceae (Class)	Unknown Dinophyceae (Class)	0.090133	Pos	120m	RAD-B-Dinophyceae
ASV22418	Eukaryota	Syndiniales	Dino-Group-II	Dino-Group-II-Clade-16	Dino-Group-II-Clade-16_X	Dino-Group-II-Clade-16_X_sp.	ASV44883	Eukaryota	Dinophyceae	Unknown Dinophyceae (Class)	Unknown Dinophyceae (Class)	Unknown Dinophyceae (Class)	Unknown Dinophyceae (Class)	-0.0320079	Neg	120m	Syndiniales-Dinophyceae
ASV42819	Eukaryota	Syndiniales	Syndiniales_X	Syndiniales_XX	Syndiniales_XXX	Syndiniales_XXX_sp.	ASV45181	Eukaryota	Prymnesiophyceae	Isochrysidales	Noelaerhabdaceae	Unknown Noelaerhabdaceae (Family)	Unknown Noelaerhabdaceae (Family)	-0.0831989	Neg	120m	Syndiniales-Prymnesiophyceae
ASV24651	Eukaryota	Dinophyceae	Gymnodiniales	Gymnodiniaceae	Gyrodinium	Unknown Gyrodinium (Genus)	ASV45181	Eukaryota	Prymnesiophyceae	Isochrysidales	Noelaerhabdaceae	Unknown Noelaerhabdaceae (Family)	Unknown Noelaerhabdaceae (Family)	0.0186576	Pos	120m	Dinophyceae-Prymnesiophyceae
ASV1526	Eukaryota	RAD-A	RAD-A_X	RAD-A_Xa	RAD-A_Xa_X	RAD-A_Xa_X_sp.	ASV45181	Eukaryota	Prymnesiophyceae	Isochrysidales	Noelaerhabdaceae	Unknown Noelaerhabdaceae (Family)	Unknown Noelaerhabdaceae (Family)	0.067537	Pos	120m	RAD-A-Prymnesiophyceae
ASV39556	Eukaryota	Syndiniales	Dino-Group-II	Dino-Group-II-Clade-7	Dino-Group-II-Clade-7_X	Dino-Group-II-Clade-7_X_sp.	ASV45181	Eukaryota	Prymnesiophyceae	Isochrysidales	Noelaerhabdaceae	Unknown Noelaerhabdaceae (Family)	Unknown Noelaerhabdaceae (Family)	0.0229554	Pos	120m	Syndiniales-Prymnesiophyceae
ASV30145	Eukaryota	Syndiniales	Dino-Group-I	Dino-Group-I-Clade-4	Dino-Group-I-Clade-4_X	Dino-Group-I-Clade-4_X_sp.	ASV45181	Eukaryota	Prymnesiophyceae	Isochrysidales	Noelaerhabdaceae	Unknown Noelaerhabdaceae (Family)	Unknown Noelaerhabdaceae (Family)	0.00200436	Pos	120m	Syndiniales-Prymnesiophyceae
ASV14497	Eukaryota	RAD-B	RAD-B_X	Taxopodida	Sticholonche	Sticholonche_sp.	ASV45181	Eukaryota	Prymnesiophyceae	Isochrysidales	Noelaerhabdaceae	Unknown Noelaerhabdaceae (Family)	Unknown Noelaerhabdaceae (Family)	-0.0688491	Neg	120m	RAD-B-Prymnesiophyceae
ASV996	Eukaryota	Syndiniales	Dino-Group-I	Dino-Group-I-Clade-4	Dino-Group-I-Clade-4_X	Dino-Group-I-Clade-4_X_sp.	ASV45181	Eukaryota	Prymnesiophyceae	Isochrysidales	Noelaerhabdaceae	Unknown Noelaerhabdaceae (Family)	Unknown Noelaerhabdaceae (Family)	0.212844	Pos	120m	Syndiniales-Prymnesiophyceae
ASV35328	Eukaryota	Cnidaria	Cnidaria_X	Hydrozoa	Aglaura	Aglaura_hemistoma	ASV45655	Eukaryota	Arthropoda	Crustacea	Maxillopoda	Paracalanus	Paracalanus_parvus	0.0284971	Pos	120m	Cnidaria-Arthropoda
ASV8594	Eukaryota	Arthropoda	Crustacea	Maxillopoda	Unknown Maxillopoda (Family)	Unknown Maxillopoda (Family)	ASV45655	Eukaryota	Arthropoda	Crustacea	Maxillopoda	Paracalanus	Paracalanus_parvus	0.255337	Pos	120m	Arthropoda-Arthropoda
ASV15790	Eukaryota	Arthropoda	Crustacea	Maxillopoda	Calocalanus	Calocalanus_minutus	ASV45655	Eukaryota	Arthropoda	Crustacea	Maxillopoda	Paracalanus	Paracalanus_parvus	0.298666	Pos	120m	Arthropoda-Arthropoda
ASV34937	Eukaryota	Arthropoda	Crustacea	Maxillopoda	Unknown Maxillopoda (Family)	Unknown Maxillopoda (Family)	ASV46695	Eukaryota	Arthropoda	Crustacea	Maxillopoda	Unknown Maxillopoda (Family)	Unknown Maxillopoda (Family)	0.122947	Pos	120m	Arthropoda-Arthropoda
ASV13984	Eukaryota	Sagenista	Labyrinthulomycetes	Labyrinthulomycetes_LAB15	Labyrinthulomycetes_LAB15_X	Labyrinthulomycetes_LAB15_X_sp.	ASV46831	Eukaryota	Telonemia_XX	Telonemia_XXX	Telonemia-Group-2	Telonemia-Group-2_X	Telonemia-Group-2_X_sp.	0.0599413	Pos	120m	Sagenista-Telonemia_XX
ASV26350	Eukaryota	Picozoa_XX	Picozoa_XXX	Picozoa_XXXX	Picozoa_XXXXX	Picozoa_XXXXX_sp.	ASV46831	Eukaryota	Telonemia_XX	Telonemia_XXX	Telonemia-Group-2	Telonemia-Group-2_X	Telonemia-Group-2_X_sp.	0.0238324	Pos	120m	Picozoa_XX-Telonemia_XX
ASV24497	Eukaryota	Dinophyceae	Prorocentrales	Prorocentraceae	Prorocentrum	Prorocentrum_sp.	ASV46831	Eukaryota	Telonemia_XX	Telonemia_XXX	Telonemia-Group-2	Telonemia-Group-2_X	Telonemia-Group-2_X_sp.	0.0300299	Pos	120m	Dinophyceae-Telonemia_XX
ASV1122	Eukaryota	Syndiniales	Dino-Group-I	Dino-Group-I-Clade-7	Dino-Group-I-Clade-7_X	Dino-Group-I-Clade-7_X_sp.	ASV46831	Eukaryota	Telonemia_XX	Telonemia_XXX	Telonemia-Group-2	Telonemia-Group-2_X	Telonemia-Group-2_X_sp.	0.0813291	Pos	120m	Syndiniales-Telonemia_XX
ASV36898	Eukaryota	Syndiniales	Dino-Group-V	Dino-Group-V_X	Dino-Group-V_XX	Dino-Group-V_XX_sp.	ASV47551	Eukaryota	Syndiniales	Dino-Group-II	Dino-Group-II-Clade-22	Dino-Group-II-Clade-22_X	Dino-Group-II-Clade-22_X_sp.	0.141652	Pos	120m	Syndiniales-Syndiniales
ASV6266	Eukaryota	Dinophyceae	Prorocentrales	Prorocentraceae	Prorocentrum	Prorocentrum_sp.	ASV47551	Eukaryota	Syndiniales	Dino-Group-II	Dino-Group-II-Clade-22	Dino-Group-II-Clade-22_X	Dino-Group-II-Clade-22_X_sp.	0.0564463	Pos	120m	Dinophyceae-Syndiniales
ASV996	Eukaryota	Syndiniales	Dino-Group-I	Dino-Group-I-Clade-4	Dino-Group-I-Clade-4_X	Dino-Group-I-Clade-4_X_sp.	ASV47551	Eukaryota	Syndiniales	Dino-Group-II	Dino-Group-II-Clade-22	Dino-Group-II-Clade-22_X	Dino-Group-II-Clade-22_X_sp.	-0.0294328	Neg	120m	Syndiniales-Syndiniales
ASV32585	Eukaryota	RAD-A	RAD-A_X	RAD-A_Xc	RAD-A_Xc_X	RAD-A_Xc_X_sp.	ASV47551	Eukaryota	Syndiniales	Dino-Group-II	Dino-Group-II-Clade-22	Dino-Group-II-Clade-22_X	Dino-Group-II-Clade-22_X_sp.	-0.00217859	Neg	120m	RAD-A-Syndiniales
ASV22006	Eukaryota	RAD-A	RAD-A_X	RAD-A_Xg	RAD-A_Xg_X	RAD-A_Xg_X_sp.	ASV47551	Eukaryota	Syndiniales	Dino-Group-II	Dino-Group-II-Clade-22	Dino-Group-II-Clade-22_X	Dino-Group-II-Clade-22_X_sp.	-0.0380321	Neg	120m	RAD-A-Syndiniales
ASV18905	Eukaryota	Syndiniales	Dino-Group-V	Dino-Group-V_X	Dino-Group-V_XX	Dino-Group-V_XX_sp.	ASV48082	Eukaryota	Cnidaria	Cnidaria_X	Hydrozoa	Unknown Hydrozoa (Family)	Unknown Hydrozoa (Family)	-0.00981469	Neg	120m	Syndiniales-Cnidaria
ASV29105	Eukaryota	Dinophyceae	Unknown Dinophyceae (Class)	Unknown Dinophyceae (Class)	Unknown Dinophyceae (Class)	Unknown Dinophyceae (Class)	ASV48373	Eukaryota	Dinophyceae	Gymnodiniales	Gymnodiniaceae	Gyrodinium	Unknown Gyrodinium (Genus)	0.0658721	Pos	120m	Dinophyceae-Dinophyceae
ASV22946	Eukaryota	Dinophyceae	Gymnodiniales	Gymnodiniaceae	Gyrodinium	Unknown Gyrodinium (Genus)	ASV48373	Eukaryota	Dinophyceae	Gymnodiniales	Gymnodiniaceae	Gyrodinium	Unknown Gyrodinium (Genus)	0.016304	Pos	120m	Dinophyceae-Dinophyceae
ASV23723	Eukaryota	Dinophyceae	Dinophyceae_X	Dinophyceae_XX	Dinophyceae_XXX	Dinophyceae_XXX_sp.	ASV48373	Eukaryota	Dinophyceae	Gymnodiniales	Gymnodiniaceae	Gyrodinium	Unknown Gyrodinium (Genus)	0.239058	Pos	120m	Dinophyceae-Dinophyceae
ASV35581	Eukaryota	Syndiniales	Dino-Group-II	Dino-Group-II-Clade-7	Dino-Group-II-Clade-7_X	Dino-Group-II-Clade-7_X_sp.	ASV48739	Eukaryota	Dinophyceae	Prorocentrales	Prorocentraceae	Prorocentrum	Prorocentrum_sp.	0.057714	Pos	120m	Syndiniales-Dinophyceae
ASV6266	Eukaryota	Dinophyceae	Prorocentrales	Prorocentraceae	Prorocentrum	Prorocentrum_sp.	ASV48739	Eukaryota	Dinophyceae	Prorocentrales	Prorocentraceae	Prorocentrum	Prorocentrum_sp.	0.285346	Pos	120m	Dinophyceae-Dinophyceae
ASV39556	Eukaryota	Syndiniales	Dino-Group-II	Dino-Group-II-Clade-7	Dino-Group-II-Clade-7_X	Dino-Group-II-Clade-7_X_sp.	ASV48739	Eukaryota	Dinophyceae	Prorocentrales	Prorocentraceae	Prorocentrum	Prorocentrum_sp.	0.0701147	Pos	120m	Syndiniales-Dinophyceae
ASV22485	Eukaryota	Arthropoda	Crustacea	Maxillopoda	Clausocalanus	Clausocalanus_furcatus	ASV48739	Eukaryota	Dinophyceae	Prorocentrales	Prorocentraceae	Prorocentrum	Prorocentrum_sp.	-0.0131078	Neg	120m	Arthropoda-Dinophyceae
ASV38354	Eukaryota	Arthropoda	Crustacea	Maxillopoda	Triconia	Triconia_borealis	ASV48739	Eukaryota	Dinophyceae	Prorocentrales	Prorocentraceae	Prorocentrum	Prorocentrum_sp.	-0.0243051	Neg	120m	Arthropoda-Dinophyceae
ASV12203	Eukaryota	Acantharea	Acantharea_3	Acantharea_3a	Acantharea_3a_X	Acantharea_3a_X_sp.	ASV48739	Eukaryota	Dinophyceae	Prorocentrales	Prorocentraceae	Prorocentrum	Prorocentrum_sp.	0.0347692	Pos	120m	Acantharea-Dinophyceae
ASV2708	Eukaryota	Dinophyceae	Unknown Dinophyceae (Class)	Unknown Dinophyceae (Class)	Unknown Dinophyceae (Class)	Unknown Dinophyceae (Class)	ASV4952	Eukaryota	Kathablepharidea	Kathablepharidida	Kathablepharidida_X	Kathablepharidida_XX	Kathablepharidida_XX_sp.	0.0402498	Pos	120m	Dinophyceae-Kathablepharidea
ASV1526	Eukaryota	RAD-A	RAD-A_X	RAD-A_Xa	RAD-A_Xa_X	RAD-A_Xa_X_sp.	ASV4952	Eukaryota	Kathablepharidea	Kathablepharidida	Kathablepharidida_X	Kathablepharidida_XX	Kathablepharidida_XX_sp.	-0.0971413	Neg	120m	RAD-A-Kathablepharidea
ASV4952	Eukaryota	Kathablepharidea	Kathablepharidida	Kathablepharidida_X	Kathablepharidida_XX	Kathablepharidida_XX_sp.	ASV5302	Eukaryota	Arthropoda	Crustacea	Maxillopoda	Lucicutia	Lucicutia_flavicornis	-0.104305	Neg	120m	Kathablepharidea-Arthropoda
ASV5302	Eukaryota	Arthropoda	Crustacea	Maxillopoda	Lucicutia	Lucicutia_flavicornis	ASV6763	Eukaryota	Arthropoda	Crustacea	Maxillopoda	Oithona	Oithona_atlantica	0.0217831	Pos	120m	Arthropoda-Arthropoda
ASV1307	Eukaryota	Arthropoda	Crustacea	Maxillopoda	Lucicutia	Lucicutia_flavicornis	ASV6763	Eukaryota	Arthropoda	Crustacea	Maxillopoda	Oithona	Oithona_atlantica	0.0999015	Pos	120m	Arthropoda-Arthropoda
ASV1526	Eukaryota	RAD-A	RAD-A_X	RAD-A_Xa	RAD-A_Xa_X	RAD-A_Xa_X_sp.	ASV10723	Eukaryota	Dinophyceae	Unknown Dinophyceae (Class)	Unknown Dinophyceae (Class)	Unknown Dinophyceae (Class)	Unknown Dinophyceae (Class)	0.16583	Pos	160m	RAD-A-Dinophyceae
ASV3603	Eukaryota	Syndiniales	Dino-Group-II	Dino-Group-II-Clade-6	Dino-Group-II-Clade-6_X	Dino-Group-II-Clade-6_X_sp.	ASV10723	Eukaryota	Dinophyceae	Unknown Dinophyceae (Class)	Unknown Dinophyceae (Class)	Unknown Dinophyceae (Class)	Unknown Dinophyceae (Class)	-0.0265239	Neg	160m	Syndiniales-Dinophyceae
ASV794	Eukaryota	Syndiniales	Dino-Group-II	Dino-Group-II-Clade-6	Dino-Group-II-Clade-6_X	Dino-Group-II-Clade-6_X_sp.	ASV11278	Eukaryota	Syndiniales	Dino-Group-II	Dino-Group-II-Clade-4	Dino-Group-II-Clade-4_X	Dino-Group-II-Clade-4_X_sp.	0.0425582	Pos	160m	Syndiniales-Syndiniales
ASV1043	Eukaryota	Radiolaria_X	Radiolaria_XX	Radiolaria_XXX	Radiolaria_XXXX	Radiolaria_XXXX_sp.	ASV12252	Eukaryota	Mamiellophyceae	Mamiellales	Bathycoccaceae	Bathycoccus	Bathycoccus_prasinos	-0.0785668	Neg	160m	Radiolaria_X-Mamiellophyceae
ASV6391	Eukaryota	Acantharea	Acantharea_1	Acantharea_1_X	Acantharea_1_XX	Acantharea_1_XX_sp.	ASV12558	Eukaryota	Polycystinea	Spumellaria	Liosphaeroidea_X	Liosphaeroidea_XX	Liosphaeroidea_XX_sp.	0.0322148	Pos	160m	Acantharea-Polycystinea
ASV12252	Eukaryota	Mamiellophyceae	Mamiellales	Bathycoccaceae	Bathycoccus	Bathycoccus_prasinos	ASV12907	Eukaryota	Arthropoda	Crustacea	Maxillopoda	Triconia	Triconia_borealis	0.0405534	Pos	160m	Mamiellophyceae-Arthropoda
ASV794	Eukaryota	Syndiniales	Dino-Group-II	Dino-Group-II-Clade-6	Dino-Group-II-Clade-6_X	Dino-Group-II-Clade-6_X_sp.	ASV13009	Eukaryota	Polycystinea	Spumellaria	Astrosphaeridae	Cladococcus	Unknown Cladococcus (Genus)	0.0642328	Pos	160m	Syndiniales-Polycystinea
ASV7799	Eukaryota	Dinophyceae	Gymnodiniales	Gymnodiniaceae	Gymnodinium	Gymnodinium_sp.	ASV13009	Eukaryota	Polycystinea	Spumellaria	Astrosphaeridae	Cladococcus	Unknown Cladococcus (Genus)	-0.0811599	Neg	160m	Dinophyceae-Polycystinea
ASV10723	Eukaryota	Dinophyceae	Unknown Dinophyceae (Class)	Unknown Dinophyceae (Class)	Unknown Dinophyceae (Class)	Unknown Dinophyceae (Class)	ASV13410	Eukaryota	Syndiniales	Dino-Group-II	Dino-Group-II-Clade-6	Dino-Group-II-Clade-6_X	Dino-Group-II-Clade-6_X_sp.	-0.0399993	Neg	160m	Dinophyceae-Syndiniales
ASV13009	Eukaryota	Polycystinea	Spumellaria	Astrosphaeridae	Cladococcus	Unknown Cladococcus (Genus)	ASV13446	Eukaryota	Polycystinea	Spumellaria	Astrosphaeridae	Heliosphaera	Heliosphaera_sp.	0.0954703	Pos	160m	Polycystinea-Polycystinea
ASV794	Eukaryota	Syndiniales	Dino-Group-II	Dino-Group-II-Clade-6	Dino-Group-II-Clade-6_X	Dino-Group-II-Clade-6_X_sp.	ASV13446	Eukaryota	Polycystinea	Spumellaria	Astrosphaeridae	Heliosphaera	Heliosphaera_sp.	0.276273	Pos	160m	Syndiniales-Polycystinea
ASV6016	Eukaryota	Arthropoda	Crustacea	Maxillopoda	Triconia	Triconia_borealis	ASV13984	Eukaryota	Sagenista	Labyrinthulomycetes	Labyrinthulomycetes_LAB15	Labyrinthulomycetes_LAB15_X	Labyrinthulomycetes_LAB15_X_sp.	-0.0658225	Neg	160m	Arthropoda-Sagenista
ASV3438	Eukaryota	Syndiniales	Dino-Group-II	Dino-Group-II-Clade-10-and-11	Dino-Group-II-Clade-10-and-11_X	Dino-Group-II-Clade-10-and-11_X_sp.	ASV14030	Eukaryota	Syndiniales	Dino-Group-II	Dino-Group-II-Clade-1	Dino-Group-II-Clade-1_X	Dino-Group-II-Clade-1_X_sp.	0.0216621	Pos	160m	Syndiniales-Syndiniales
ASV12252	Eukaryota	Mamiellophyceae	Mamiellales	Bathycoccaceae	Bathycoccus	Bathycoccus_prasinos	ASV14061	Eukaryota	Acantharea	Acantharea_1	Acantharea_1_X	Acantharea_1_XX	Acantharea_1_XX_sp.	-0.102814	Neg	160m	Mamiellophyceae-Acantharea
ASV1199	Eukaryota	Acantharea	Acantharea_C	Acantharea_C4	Unknown Acantharea_C4 (Family)	Unknown Acantharea_C4 (Family)	ASV14061	Eukaryota	Acantharea	Acantharea_1	Acantharea_1_X	Acantharea_1_XX	Acantharea_1_XX_sp.	0.0254692	Pos	160m	Acantharea-Acantharea
ASV794	Eukaryota	Syndiniales	Dino-Group-II	Dino-Group-II-Clade-6	Dino-Group-II-Clade-6_X	Dino-Group-II-Clade-6_X_sp.	ASV14497	Eukaryota	RAD-B	RAD-B_X	Taxopodida	Sticholonche	Sticholonche_sp.	-0.0530363	Neg	160m	Syndiniales-RAD-B
ASV3438	Eukaryota	Syndiniales	Dino-Group-II	Dino-Group-II-Clade-10-and-11	Dino-Group-II-Clade-10-and-11_X	Dino-Group-II-Clade-10-and-11_X_sp.	ASV14497	Eukaryota	RAD-B	RAD-B_X	Taxopodida	Sticholonche	Sticholonche_sp.	0.0617824	Pos	160m	Syndiniales-RAD-B
ASV13984	Eukaryota	Sagenista	Labyrinthulomycetes	Labyrinthulomycetes_LAB15	Labyrinthulomycetes_LAB15_X	Labyrinthulomycetes_LAB15_X_sp.	ASV14658	Eukaryota	Sagenista	Labyrinthulomycetes	Labyrinthulomycetes_LAB15	Labyrinthulomycetes_LAB15_X	Labyrinthulomycetes_LAB15_X_sp.	0.416797	Pos	160m	Sagenista-Sagenista
ASV3504	Eukaryota	Dinophyceae	Prorocentrales	Prorocentraceae	Prorocentrum	Prorocentrum_sp.	ASV15974	Eukaryota	Dinophyceae	Prorocentrales	Prorocentraceae	Prorocentrum	Prorocentrum_sp.	0.164436	Pos	160m	Dinophyceae-Dinophyceae
ASV13009	Eukaryota	Polycystinea	Spumellaria	Astrosphaeridae	Cladococcus	Unknown Cladococcus (Genus)	ASV16721	Eukaryota	Polycystinea	Spumellaria	Unknown Spumellaria (Order)	Unknown Spumellaria (Order)	Unknown Spumellaria (Order)	0.016031	Pos	160m	Polycystinea-Polycystinea
ASV15245	Eukaryota	Acantharea	Acantharea_A	Acantharea_A_X	Acanthoplegma	Acanthoplegma_sp.	ASV16721	Eukaryota	Polycystinea	Spumellaria	Unknown Spumellaria (Order)	Unknown Spumellaria (Order)	Unknown Spumellaria (Order)	0.00502444	Pos	160m	Acantharea-Polycystinea
ASV2896	Eukaryota	RAD-C	RAD-C_X	RAD-C_Xb	RAD-C_Xb_X	RAD-C_Xb_X_sp.	ASV16721	Eukaryota	Polycystinea	Spumellaria	Unknown Spumellaria (Order)	Unknown Spumellaria (Order)	Unknown Spumellaria (Order)	-0.0881413	Neg	160m	RAD-C-Polycystinea
ASV5645	Eukaryota	Syndiniales	Dino-Group-I	Dino-Group-I-Clade-7	Dino-Group-I-Clade-7_X	Dino-Group-I-Clade-7_X_sp.	ASV17172	Eukaryota	Polycystinea	Spumellaria	Liosphaeroidea_X	Liosphaeroidea_XX	Liosphaeroidea_XX_sp.	-0.0354824	Neg	160m	Syndiniales-Polycystinea
ASV12558	Eukaryota	Polycystinea	Spumellaria	Liosphaeroidea_X	Liosphaeroidea_XX	Liosphaeroidea_XX_sp.	ASV17172	Eukaryota	Polycystinea	Spumellaria	Liosphaeroidea_X	Liosphaeroidea_XX	Liosphaeroidea_XX_sp.	0.194393	Pos	160m	Polycystinea-Polycystinea
ASV8483	Eukaryota	Arthropoda	Crustacea	Maxillopoda	Calocalanus	Calocalanus_minutus	ASV17289	Eukaryota	RAD-A	RAD-A_X	RAD-A_Xb	RAD-A_Xb_X	RAD-A_Xb_X_sp.	0.335462	Pos	160m	Arthropoda-RAD-A
ASV1526	Eukaryota	RAD-A	RAD-A_X	RAD-A_Xa	RAD-A_Xa_X	RAD-A_Xa_X_sp.	ASV17289	Eukaryota	RAD-A	RAD-A_X	RAD-A_Xb	RAD-A_Xb_X	RAD-A_Xb_X_sp.	0.0872619	Pos	160m	RAD-A-RAD-A
ASV12252	Eukaryota	Mamiellophyceae	Mamiellales	Bathycoccaceae	Bathycoccus	Bathycoccus_prasinos	ASV17369	Eukaryota	Prymnesiophyceae	Phaeocystales	Phaeocystaceae	Phaeocystis	Phaeocystis_globosa	0.218994	Pos	160m	Mamiellophyceae-Prymnesiophyceae
ASV13446	Eukaryota	Polycystinea	Spumellaria	Astrosphaeridae	Heliosphaera	Heliosphaera_sp.	ASV17369	Eukaryota	Prymnesiophyceae	Phaeocystales	Phaeocystaceae	Phaeocystis	Phaeocystis_globosa	-0.0541451	Neg	160m	Polycystinea-Prymnesiophyceae
ASV6391	Eukaryota	Acantharea	Acantharea_1	Acantharea_1_X	Acantharea_1_XX	Acantharea_1_XX_sp.	ASV17369	Eukaryota	Prymnesiophyceae	Phaeocystales	Phaeocystaceae	Phaeocystis	Phaeocystis_globosa	-0.11672	Neg	160m	Acantharea-Prymnesiophyceae
ASV6016	Eukaryota	Arthropoda	Crustacea	Maxillopoda	Triconia	Triconia_borealis	ASV18202	Eukaryota	Arthropoda	Crustacea	Maxillopoda	Delibus	Unknown Delibus (Genus)	0.0427209	Pos	160m	Arthropoda-Arthropoda
ASV1255	Eukaryota	Dinophyceae	Prorocentrales	Prorocentraceae	Prorocentrum	Prorocentrum_sp.	ASV18202	Eukaryota	Arthropoda	Crustacea	Maxillopoda	Delibus	Unknown Delibus (Genus)	-0.00858063	Neg	160m	Dinophyceae-Arthropoda
ASV3504	Eukaryota	Dinophyceae	Prorocentrales	Prorocentraceae	Prorocentrum	Prorocentrum_sp.	ASV18972	Eukaryota	Dinophyceae	Unknown Dinophyceae (Class)	Unknown Dinophyceae (Class)	Unknown Dinophyceae (Class)	Unknown Dinophyceae (Class)	0.34467	Pos	160m	Dinophyceae-Dinophyceae
ASV1255	Eukaryota	Dinophyceae	Prorocentrales	Prorocentraceae	Prorocentrum	Prorocentrum_sp.	ASV18972	Eukaryota	Dinophyceae	Unknown Dinophyceae (Class)	Unknown Dinophyceae (Class)	Unknown Dinophyceae (Class)	Unknown Dinophyceae (Class)	0.275072	Pos	160m	Dinophyceae-Dinophyceae
ASV17172	Eukaryota	Polycystinea	Spumellaria	Liosphaeroidea_X	Liosphaeroidea_XX	Liosphaeroidea_XX_sp.	ASV19431	Eukaryota	Polycystinea	Spumellaria	Liosphaeroidea_X	Liosphaeroidea_XX	Liosphaeroidea_XX_sp.	0.333728	Pos	160m	Polycystinea-Polycystinea
ASV14061	Eukaryota	Acantharea	Acantharea_1	Acantharea_1_X	Acantharea_1_XX	Acantharea_1_XX_sp.	ASV19431	Eukaryota	Polycystinea	Spumellaria	Liosphaeroidea_X	Liosphaeroidea_XX	Liosphaeroidea_XX_sp.	0.00847886	Pos	160m	Acantharea-Polycystinea
ASV12558	Eukaryota	Polycystinea	Spumellaria	Liosphaeroidea_X	Liosphaeroidea_XX	Liosphaeroidea_XX_sp.	ASV19431	Eukaryota	Polycystinea	Spumellaria	Liosphaeroidea_X	Liosphaeroidea_XX	Liosphaeroidea_XX_sp.	0.332857	Pos	160m	Polycystinea-Polycystinea
ASV13446	Eukaryota	Polycystinea	Spumellaria	Astrosphaeridae	Heliosphaera	Heliosphaera_sp.	ASV19431	Eukaryota	Polycystinea	Spumellaria	Liosphaeroidea_X	Liosphaeroidea_XX	Liosphaeroidea_XX_sp.	0.125684	Pos	160m	Polycystinea-Polycystinea
ASV16721	Eukaryota	Polycystinea	Spumellaria	Unknown Spumellaria (Order)	Unknown Spumellaria (Order)	Unknown Spumellaria (Order)	ASV19431	Eukaryota	Polycystinea	Spumellaria	Liosphaeroidea_X	Liosphaeroidea_XX	Liosphaeroidea_XX_sp.	0.463707	Pos	160m	Polycystinea-Polycystinea
ASV3061	Eukaryota	Syndiniales	Dino-Group-II	Dino-Group-II-Clade-7	Dino-Group-II-Clade-7_X	Dino-Group-II-Clade-7_X_sp.	ASV21531	Eukaryota	RAD-B	RAD-B_X	Taxopodida	Sticholonche	Sticholonche_sp.	-0.150196	Neg	160m	Syndiniales-RAD-B
ASV12252	Eukaryota	Mamiellophyceae	Mamiellales	Bathycoccaceae	Bathycoccus	Bathycoccus_prasinos	ASV21788	Eukaryota	Prymnesiophyceae	Prymnesiophyceae_Clade_D	Prymnesiophyceae_Clade_D_X	Prymnesiophyceae_Clade_D_XX	Prymnesiophyceae_Clade_D_XX_sp.	0.193735	Pos	160m	Mamiellophyceae-Prymnesiophyceae
ASV11278	Eukaryota	Syndiniales	Dino-Group-II	Dino-Group-II-Clade-4	Dino-Group-II-Clade-4_X	Dino-Group-II-Clade-4_X_sp.	ASV21788	Eukaryota	Prymnesiophyceae	Prymnesiophyceae_Clade_D	Prymnesiophyceae_Clade_D_X	Prymnesiophyceae_Clade_D_XX	Prymnesiophyceae_Clade_D_XX_sp.	-0.0273101	Neg	160m	Syndiniales-Prymnesiophyceae
ASV17369	Eukaryota	Prymnesiophyceae	Phaeocystales	Phaeocystaceae	Phaeocystis	Phaeocystis_globosa	ASV21788	Eukaryota	Prymnesiophyceae	Prymnesiophyceae_Clade_D	Prymnesiophyceae_Clade_D_X	Prymnesiophyceae_Clade_D_XX	Prymnesiophyceae_Clade_D_XX_sp.	0.0399845	Pos	160m	Prymnesiophyceae-Prymnesiophyceae
ASV13446	Eukaryota	Polycystinea	Spumellaria	Astrosphaeridae	Heliosphaera	Heliosphaera_sp.	ASV21788	Eukaryota	Prymnesiophyceae	Prymnesiophyceae_Clade_D	Prymnesiophyceae_Clade_D_X	Prymnesiophyceae_Clade_D_XX	Prymnesiophyceae_Clade_D_XX_sp.	-0.0725024	Neg	160m	Polycystinea-Prymnesiophyceae
ASV6229	Eukaryota	RAD-B	RAD-B_X	RAD-B_X_Group-IVe	RAD-B_X_Group-IVe_X	RAD-B_X_Group-IVe_X_sp.	ASV21847	Eukaryota	Polycystinea	Nassellaria	Pterocorythidae	Pterocorys	Pterocorys_sp.	0.0239489	Pos	160m	RAD-B-Polycystinea
ASV7799	Eukaryota	Dinophyceae	Gymnodiniales	Gymnodiniaceae	Gymnodinium	Gymnodinium_sp.	ASV22219	Eukaryota	Dinophyceae	Gymnodiniales	Gymnodiniaceae	Gymnodinium	Gymnodinium_sp.	0.0879638	Pos	160m	Dinophyceae-Dinophyceae
ASV9079	Eukaryota	Dinophyceae	Gymnodiniales	Gymnodiniaceae	Gyrodinium	Gyrodinium_dominans	ASV22402	Eukaryota	Prymnesiophyceae	Prymnesiales	Chrysochromulinaceae	Chrysochromulina	Chrysochromulina_sp.	0.0362137	Pos	160m	Dinophyceae-Prymnesiophyceae
ASV5706	Eukaryota	Polycystinea	Spumellaria	Astrosphaeridae	Cladococcus	Cladococcus_scoparius	ASV22485	Eukaryota	Arthropoda	Crustacea	Maxillopoda	Clausocalanus	Clausocalanus_furcatus	0.00717749	Pos	160m	Polycystinea-Arthropoda
ASV18864	Eukaryota	RAD-B	RAD-B_X	RAD-B_X_Group-II	RAD-B_X_Group-II_X	RAD-B_X_Group-II_X_sp.	ASV22485	Eukaryota	Arthropoda	Crustacea	Maxillopoda	Clausocalanus	Clausocalanus_furcatus	-0.00970114	Neg	160m	RAD-B-Arthropoda
ASV1912	Eukaryota	Arthropoda	Crustacea	Maxillopoda	Pleuromamma	Unknown Pleuromamma (Genus)	ASV2267	Eukaryota	Arthropoda	Crustacea	Maxillopoda	Neocalanus	Neocalanus_cristatus	0.319534	Pos	160m	Arthropoda-Arthropoda
ASV7799	Eukaryota	Dinophyceae	Gymnodiniales	Gymnodiniaceae	Gymnodinium	Gymnodinium_sp.	ASV22946	Eukaryota	Dinophyceae	Gymnodiniales	Gymnodiniaceae	Gyrodinium	Unknown Gyrodinium (Genus)	0.0804581	Pos	160m	Dinophyceae-Dinophyceae
ASV1043	Eukaryota	Radiolaria_X	Radiolaria_XX	Radiolaria_XXX	Radiolaria_XXXX	Radiolaria_XXXX_sp.	ASV23087	Eukaryota	Syndiniales	Dino-Group-II	Dino-Group-II-Clade-10-and-11	Dino-Group-II-Clade-10-and-11_X	Dino-Group-II-Clade-10-and-11_X_sp.	0.106569	Pos	160m	Radiolaria_X-Syndiniales
ASV22006	Eukaryota	RAD-A	RAD-A_X	RAD-A_Xg	RAD-A_Xg_X	RAD-A_Xg_X_sp.	ASV23087	Eukaryota	Syndiniales	Dino-Group-II	Dino-Group-II-Clade-10-and-11	Dino-Group-II-Clade-10-and-11_X	Dino-Group-II-Clade-10-and-11_X_sp.	-0.0215189	Neg	160m	RAD-A-Syndiniales
ASV13984	Eukaryota	Sagenista	Labyrinthulomycetes	Labyrinthulomycetes_LAB15	Labyrinthulomycetes_LAB15_X	Labyrinthulomycetes_LAB15_X_sp.	ASV23087	Eukaryota	Syndiniales	Dino-Group-II	Dino-Group-II-Clade-10-and-11	Dino-Group-II-Clade-10-and-11_X	Dino-Group-II-Clade-10-and-11_X_sp.	0.140022	Pos	160m	Sagenista-Syndiniales
ASV21531	Eukaryota	RAD-B	RAD-B_X	Taxopodida	Sticholonche	Sticholonche_sp.	ASV24160	Eukaryota	Syndiniales	Dino-Group-II	Dino-Group-II-Clade-20	Dino-Group-II-Clade-20_X	Dino-Group-II-Clade-20_X_sp.	0.0512116	Pos	160m	RAD-B-Syndiniales
ASV2889	Eukaryota	Syndiniales	Dino-Group-I	Dino-Group-I-Clade-1	Dino-Group-I-Clade-1_X	Dino-Group-I-Clade-1_X_sp.	ASV24222	Eukaryota	Syndiniales	Dino-Group-I	Dino-Group-I-Clade-1	Dino-Group-I-Clade-1_X	Dino-Group-I-Clade-1_X_sp.	0.164115	Pos	160m	Syndiniales-Syndiniales
ASV5706	Eukaryota	Polycystinea	Spumellaria	Astrosphaeridae	Cladococcus	Cladococcus_scoparius	ASV24227	Eukaryota	Polycystinea	Spumellaria	Astrosphaeridae	Cladococcus	Cladococcus_scoparius	0.326726	Pos	160m	Polycystinea-Polycystinea
ASV794	Eukaryota	Syndiniales	Dino-Group-II	Dino-Group-II-Clade-6	Dino-Group-II-Clade-6_X	Dino-Group-II-Clade-6_X_sp.	ASV24407	Eukaryota	RAD-B	RAD-B_X	RAD-B_X_Group-III	RAD-B_X_Group-III_X	RAD-B_X_Group-III_X_sp.	0.122788	Pos	160m	Syndiniales-RAD-B
ASV22006	Eukaryota	RAD-A	RAD-A_X	RAD-A_Xg	RAD-A_Xg_X	RAD-A_Xg_X_sp.	ASV24407	Eukaryota	RAD-B	RAD-B_X	RAD-B_X_Group-III	RAD-B_X_Group-III_X	RAD-B_X_Group-III_X_sp.	-0.0509695	Neg	160m	RAD-A-RAD-B
ASV1043	Eukaryota	Radiolaria_X	Radiolaria_XX	Radiolaria_XXX	Radiolaria_XXXX	Radiolaria_XXXX_sp.	ASV24650	Eukaryota	Syndiniales	Dino-Group-II	Dino-Group-II-Clade-24	Dino-Group-II-Clade-24_X	Dino-Group-II-Clade-24_X_sp.	0.162489	Pos	160m	Radiolaria_X-Syndiniales
ASV12252	Eukaryota	Mamiellophyceae	Mamiellales	Bathycoccaceae	Bathycoccus	Bathycoccus_prasinos	ASV24650	Eukaryota	Syndiniales	Dino-Group-II	Dino-Group-II-Clade-24	Dino-Group-II-Clade-24_X	Dino-Group-II-Clade-24_X_sp.	-0.161159	Neg	160m	Mamiellophyceae-Syndiniales
ASV794	Eukaryota	Syndiniales	Dino-Group-II	Dino-Group-II-Clade-6	Dino-Group-II-Clade-6_X	Dino-Group-II-Clade-6_X_sp.	ASV25546	Eukaryota	Urochordata	Urochordata_X	Appendicularia	Unknown Appendicularia (Family)	Unknown Appendicularia (Family)	0.1663	Pos	160m	Syndiniales-Urochordata
ASV24160	Eukaryota	Syndiniales	Dino-Group-II	Dino-Group-II-Clade-20	Dino-Group-II-Clade-20_X	Dino-Group-II-Clade-20_X_sp.	ASV25889	Eukaryota	Prymnesiophyceae	Prymnesiales	Prymnesiophyceae_Clade_B3	Prymnesiophyceae_Clade_B3_X	Prymnesiophyceae_Clade_B3_X_sp.	0.0329868	Pos	160m	Syndiniales-Prymnesiophyceae
ASV14497	Eukaryota	RAD-B	RAD-B_X	Taxopodida	Sticholonche	Sticholonche_sp.	ASV25889	Eukaryota	Prymnesiophyceae	Prymnesiales	Prymnesiophyceae_Clade_B3	Prymnesiophyceae_Clade_B3_X	Prymnesiophyceae_Clade_B3_X_sp.	0.0826829	Pos	160m	RAD-B-Prymnesiophyceae
ASV3438	Eukaryota	Syndiniales	Dino-Group-II	Dino-Group-II-Clade-10-and-11	Dino-Group-II-Clade-10-and-11_X	Dino-Group-II-Clade-10-and-11_X_sp.	ASV25889	Eukaryota	Prymnesiophyceae	Prymnesiales	Prymnesiophyceae_Clade_B3	Prymnesiophyceae_Clade_B3_X	Prymnesiophyceae_Clade_B3_X_sp.	0.0152946	Pos	160m	Syndiniales-Prymnesiophyceae
ASV24497	Eukaryota	Dinophyceae	Prorocentrales	Prorocentraceae	Prorocentrum	Prorocentrum_sp.	ASV26350	Eukaryota	Picozoa_XX	Picozoa_XXX	Picozoa_XXXX	Picozoa_XXXXX	Picozoa_XXXXX_sp.	0.153481	Pos	160m	Dinophyceae-Picozoa_XX
ASV22219	Eukaryota	Dinophyceae	Gymnodiniales	Gymnodiniaceae	Gymnodinium	Gymnodinium_sp.	ASV26350	Eukaryota	Picozoa_XX	Picozoa_XXX	Picozoa_XXXX	Picozoa_XXXXX	Picozoa_XXXXX_sp.	0.105601	Pos	160m	Dinophyceae-Picozoa_XX
ASV24650	Eukaryota	Syndiniales	Dino-Group-II	Dino-Group-II-Clade-24	Dino-Group-II-Clade-24_X	Dino-Group-II-Clade-24_X_sp.	ASV26564	Eukaryota	RAD-B	RAD-B_X	Taxopodida	Sticholonche	Sticholonche_sp.	0.00758115	Pos	160m	Syndiniales-RAD-B
ASV8483	Eukaryota	Arthropoda	Crustacea	Maxillopoda	Calocalanus	Calocalanus_minutus	ASV26794	Eukaryota	Syndiniales	Dino-Group-I	Dino-Group-I-Clade-1	Dino-Group-I-Clade-1_X	Dino-Group-I-Clade-1_X_sp.	0.000479989	Pos	160m	Arthropoda-Syndiniales
ASV22006	Eukaryota	RAD-A	RAD-A_X	RAD-A_Xg	RAD-A_Xg_X	RAD-A_Xg_X_sp.	ASV26794	Eukaryota	Syndiniales	Dino-Group-I	Dino-Group-I-Clade-1	Dino-Group-I-Clade-1_X	Dino-Group-I-Clade-1_X_sp.	0.191956	Pos	160m	RAD-A-Syndiniales
ASV15245	Eukaryota	Acantharea	Acantharea_A	Acantharea_A_X	Acanthoplegma	Acanthoplegma_sp.	ASV26835	Eukaryota	Dinophyceae	Gymnodiniales	Gymnodiniaceae	Gymnodinium	Gymnodinium_sp.	-0.109725	Neg	160m	Acantharea-Dinophyceae
ASV18972	Eukaryota	Dinophyceae	Unknown Dinophyceae (Class)	Unknown Dinophyceae (Class)	Unknown Dinophyceae (Class)	Unknown Dinophyceae (Class)	ASV26835	Eukaryota	Dinophyceae	Gymnodiniales	Gymnodiniaceae	Gymnodinium	Gymnodinium_sp.	0.216621	Pos	160m	Dinophyceae-Dinophyceae
ASV25889	Eukaryota	Prymnesiophyceae	Prymnesiales	Prymnesiophyceae_Clade_B3	Prymnesiophyceae_Clade_B3_X	Prymnesiophyceae_Clade_B3_X_sp.	ASV27393	Eukaryota	Polycystinea	Nassellaria	Pterocorythidae	Pterocorys	Pterocorys_sp.	0.0138903	Pos	160m	Prymnesiophyceae-Polycystinea
ASV18864	Eukaryota	RAD-B	RAD-B_X	RAD-B_X_Group-II	RAD-B_X_Group-II_X	RAD-B_X_Group-II_X_sp.	ASV27393	Eukaryota	Polycystinea	Nassellaria	Pterocorythidae	Pterocorys	Pterocorys_sp.	0.0336044	Pos	160m	RAD-B-Polycystinea
ASV1829	Eukaryota	Syndiniales	Dino-Group-II	Dino-Group-II-Clade-7	Dino-Group-II-Clade-7_X	Dino-Group-II-Clade-7_X_sp.	ASV27610	Eukaryota	RAD-B	RAD-B_X	RAD-B_X_Group-Ie	RAD-B_X_Group-Ie_X	RAD-B_X_Group-Ie_X_sp.	0.229159	Pos	160m	Syndiniales-RAD-B
ASV26020	Eukaryota	Syndiniales	Dino-Group-I	Dino-Group-I-Clade-2	Dino-Group-I-Clade-2_X	Dino-Group-I-Clade-2_X_sp.	ASV27610	Eukaryota	RAD-B	RAD-B_X	RAD-B_X_Group-Ie	RAD-B_X_Group-Ie_X	RAD-B_X_Group-Ie_X_sp.	0.15542	Pos	160m	Syndiniales-RAD-B
ASV14030	Eukaryota	Syndiniales	Dino-Group-II	Dino-Group-II-Clade-1	Dino-Group-II-Clade-1_X	Dino-Group-II-Clade-1_X_sp.	ASV27610	Eukaryota	RAD-B	RAD-B_X	RAD-B_X_Group-Ie	RAD-B_X_Group-Ie_X	RAD-B_X_Group-Ie_X_sp.	0.173836	Pos	160m	Syndiniales-RAD-B
ASV27610	Eukaryota	RAD-B	RAD-B_X	RAD-B_X_Group-Ie	RAD-B_X_Group-Ie_X	RAD-B_X_Group-Ie_X_sp.	ASV27913	Eukaryota	Acantharea	Acantharea_B	Acantharea_B1	Acanthochiasma	Acanthochiasma_sp.	0.0309914	Pos	160m	RAD-B-Acantharea
ASV22006	Eukaryota	RAD-A	RAD-A_X	RAD-A_Xg	RAD-A_Xg_X	RAD-A_Xg_X_sp.	ASV28180	Eukaryota	Syndiniales	Dino-Group-II	Dino-Group-II-Clade-6	Dino-Group-II-Clade-6_X	Dino-Group-II-Clade-6_X_sp.	-0.00399534	Neg	160m	RAD-A-Syndiniales
ASV13410	Eukaryota	Syndiniales	Dino-Group-II	Dino-Group-II-Clade-6	Dino-Group-II-Clade-6_X	Dino-Group-II-Clade-6_X_sp.	ASV28180	Eukaryota	Syndiniales	Dino-Group-II	Dino-Group-II-Clade-6	Dino-Group-II-Clade-6_X	Dino-Group-II-Clade-6_X_sp.	0.0514905	Pos	160m	Syndiniales-Syndiniales
ASV5645	Eukaryota	Syndiniales	Dino-Group-I	Dino-Group-I-Clade-7	Dino-Group-I-Clade-7_X	Dino-Group-I-Clade-7_X_sp.	ASV28778	Eukaryota	Syndiniales	Dino-Group-I	Dino-Group-I-Clade-5	Dino-Group-I-Clade-5_X	Dino-Group-I-Clade-5_X_sp.	0.10139	Pos	160m	Syndiniales-Syndiniales
ASV996	Eukaryota	Syndiniales	Dino-Group-I	Dino-Group-I-Clade-4	Dino-Group-I-Clade-4_X	Dino-Group-I-Clade-4_X_sp.	ASV2889	Eukaryota	Syndiniales	Dino-Group-I	Dino-Group-I-Clade-1	Dino-Group-I-Clade-1_X	Dino-Group-I-Clade-1_X_sp.	0.0195754	Pos	160m	Syndiniales-Syndiniales
ASV13984	Eukaryota	Sagenista	Labyrinthulomycetes	Labyrinthulomycetes_LAB15	Labyrinthulomycetes_LAB15_X	Labyrinthulomycetes_LAB15_X_sp.	ASV29025	Eukaryota	Opalozoa	Nanomonadea	MAST-3	Unknown MAST-3 (Family)	Unknown MAST-3 (Family)	0.00196881	Pos	160m	Sagenista-Opalozoa
ASV17289	Eukaryota	RAD-A	RAD-A_X	RAD-A_Xb	RAD-A_Xb_X	RAD-A_Xb_X_sp.	ASV29032	Eukaryota	Syndiniales	Dino-Group-II	Dino-Group-II-Clade-6	Dino-Group-II-Clade-6_X	Dino-Group-II-Clade-6_X_sp.	-0.0297637	Neg	160m	RAD-A-Syndiniales
ASV13984	Eukaryota	Sagenista	Labyrinthulomycetes	Labyrinthulomycetes_LAB15	Labyrinthulomycetes_LAB15_X	Labyrinthulomycetes_LAB15_X_sp.	ASV29032	Eukaryota	Syndiniales	Dino-Group-II	Dino-Group-II-Clade-6	Dino-Group-II-Clade-6_X	Dino-Group-II-Clade-6_X_sp.	0.0189912	Pos	160m	Sagenista-Syndiniales
ASV29025	Eukaryota	Opalozoa	Nanomonadea	MAST-3	Unknown MAST-3 (Family)	Unknown MAST-3 (Family)	ASV29032	Eukaryota	Syndiniales	Dino-Group-II	Dino-Group-II-Clade-6	Dino-Group-II-Clade-6_X	Dino-Group-II-Clade-6_X_sp.	0.129539	Pos	160m	Opalozoa-Syndiniales
ASV22219	Eukaryota	Dinophyceae	Gymnodiniales	Gymnodiniaceae	Gymnodinium	Gymnodinium_sp.	ASV29105	Eukaryota	Dinophyceae	Unknown Dinophyceae (Class)	Unknown Dinophyceae (Class)	Unknown Dinophyceae (Class)	Unknown Dinophyceae (Class)	0.0601765	Pos	160m	Dinophyceae-Dinophyceae
ASV12907	Eukaryota	Arthropoda	Crustacea	Maxillopoda	Triconia	Triconia_borealis	ASV29105	Eukaryota	Dinophyceae	Unknown Dinophyceae (Class)	Unknown Dinophyceae (Class)	Unknown Dinophyceae (Class)	Unknown Dinophyceae (Class)	0.172701	Pos	160m	Arthropoda-Dinophyceae
ASV22946	Eukaryota	Dinophyceae	Gymnodiniales	Gymnodiniaceae	Gyrodinium	Unknown Gyrodinium (Genus)	ASV29105	Eukaryota	Dinophyceae	Unknown Dinophyceae (Class)	Unknown Dinophyceae (Class)	Unknown Dinophyceae (Class)	Unknown Dinophyceae (Class)	0.311416	Pos	160m	Dinophyceae-Dinophyceae
ASV25889	Eukaryota	Prymnesiophyceae	Prymnesiales	Prymnesiophyceae_Clade_B3	Prymnesiophyceae_Clade_B3_X	Prymnesiophyceae_Clade_B3_X_sp.	ASV29217	Eukaryota	Pelagophyceae	Pelagomonadales	Pelagomonadaceae	Pelagomonas	Pelagomonas_calceolata	0.0172912	Pos	160m	Prymnesiophyceae-Pelagophyceae
ASV21788	Eukaryota	Prymnesiophyceae	Prymnesiophyceae_Clade_D	Prymnesiophyceae_Clade_D_X	Prymnesiophyceae_Clade_D_XX	Prymnesiophyceae_Clade_D_XX_sp.	ASV29217	Eukaryota	Pelagophyceae	Pelagomonadales	Pelagomonadaceae	Pelagomonas	Pelagomonas_calceolata	0.351043	Pos	160m	Prymnesiophyceae-Pelagophyceae
ASV17369	Eukaryota	Prymnesiophyceae	Phaeocystales	Phaeocystaceae	Phaeocystis	Phaeocystis_globosa	ASV29217	Eukaryota	Pelagophyceae	Pelagomonadales	Pelagomonadaceae	Pelagomonas	Pelagomonas_calceolata	0.193851	Pos	160m	Prymnesiophyceae-Pelagophyceae
ASV25546	Eukaryota	Urochordata	Urochordata_X	Appendicularia	Unknown Appendicularia (Family)	Unknown Appendicularia (Family)	ASV29217	Eukaryota	Pelagophyceae	Pelagomonadales	Pelagomonadaceae	Pelagomonas	Pelagomonas_calceolata	-0.0859804	Neg	160m	Urochordata-Pelagophyceae
ASV22402	Eukaryota	Prymnesiophyceae	Prymnesiales	Chrysochromulinaceae	Chrysochromulina	Chrysochromulina_sp.	ASV29217	Eukaryota	Pelagophyceae	Pelagomonadales	Pelagomonadaceae	Pelagomonas	Pelagomonas_calceolata	0.0413165	Pos	160m	Prymnesiophyceae-Pelagophyceae
ASV15974	Eukaryota	Dinophyceae	Prorocentrales	Prorocentraceae	Prorocentrum	Prorocentrum_sp.	ASV29293	Eukaryota	Dinophyceae	Unknown Dinophyceae (Class)	Unknown Dinophyceae (Class)	Unknown Dinophyceae (Class)	Unknown Dinophyceae (Class)	0.0592688	Pos	160m	Dinophyceae-Dinophyceae
ASV6391	Eukaryota	Acantharea	Acantharea_1	Acantharea_1_X	Acantharea_1_XX	Acantharea_1_XX_sp.	ASV29644	Eukaryota	Syndiniales	Dino-Group-II	Dino-Group-II-Clade-10-and-11	Dino-Group-II-Clade-10-and-11_X	Dino-Group-II-Clade-10-and-11_X_sp.	-0.0102037	Neg	160m	Acantharea-Syndiniales
ASV2889	Eukaryota	Syndiniales	Dino-Group-I	Dino-Group-I-Clade-1	Dino-Group-I-Clade-1_X	Dino-Group-I-Clade-1_X_sp.	ASV29644	Eukaryota	Syndiniales	Dino-Group-II	Dino-Group-II-Clade-10-and-11	Dino-Group-II-Clade-10-and-11_X	Dino-Group-II-Clade-10-and-11_X_sp.	0.223502	Pos	160m	Syndiniales-Syndiniales
ASV1526	Eukaryota	RAD-A	RAD-A_X	RAD-A_Xa	RAD-A_Xa_X	RAD-A_Xa_X_sp.	ASV30058	Eukaryota	RAD-B	RAD-B_X	RAD-B_X_Group-IV_X	RAD-B_X_Group-IV_XX	RAD-B_X_Group-IV_XX_sp.	-0.1179	Neg	160m	RAD-A-RAD-B
ASV1912	Eukaryota	Arthropoda	Crustacea	Maxillopoda	Pleuromamma	Unknown Pleuromamma (Genus)	ASV30058	Eukaryota	RAD-B	RAD-B_X	RAD-B_X_Group-IV_X	RAD-B_X_Group-IV_XX	RAD-B_X_Group-IV_XX_sp.	-0.0212092	Neg	160m	Arthropoda-RAD-B
ASV22946	Eukaryota	Dinophyceae	Gymnodiniales	Gymnodiniaceae	Gyrodinium	Unknown Gyrodinium (Genus)	ASV30058	Eukaryota	RAD-B	RAD-B_X	RAD-B_X_Group-IV_X	RAD-B_X_Group-IV_XX	RAD-B_X_Group-IV_XX_sp.	-0.0182826	Neg	160m	Dinophyceae-RAD-B
ASV2896	Eukaryota	RAD-C	RAD-C_X	RAD-C_Xb	RAD-C_Xb_X	RAD-C_Xb_X_sp.	ASV30058	Eukaryota	RAD-B	RAD-B_X	RAD-B_X_Group-IV_X	RAD-B_X_Group-IV_XX	RAD-B_X_Group-IV_XX_sp.	0.1346	Pos	160m	RAD-C-RAD-B
ASV8483	Eukaryota	Arthropoda	Crustacea	Maxillopoda	Calocalanus	Calocalanus_minutus	ASV30058	Eukaryota	RAD-B	RAD-B_X	RAD-B_X_Group-IV_X	RAD-B_X_Group-IV_XX	RAD-B_X_Group-IV_XX_sp.	-0.0501864	Neg	160m	Arthropoda-RAD-B
ASV23087	Eukaryota	Syndiniales	Dino-Group-II	Dino-Group-II-Clade-10-and-11	Dino-Group-II-Clade-10-and-11_X	Dino-Group-II-Clade-10-and-11_X_sp.	ASV30058	Eukaryota	RAD-B	RAD-B_X	RAD-B_X_Group-IV_X	RAD-B_X_Group-IV_XX	RAD-B_X_Group-IV_XX_sp.	0.00648945	Pos	160m	Syndiniales-RAD-B
ASV13984	Eukaryota	Sagenista	Labyrinthulomycetes	Labyrinthulomycetes_LAB15	Labyrinthulomycetes_LAB15_X	Labyrinthulomycetes_LAB15_X_sp.	ASV30109	Eukaryota	Prymnesiophyceae	Prymnesiophyceae_Clade_E	Prymnesiophyceae_Clade_E_X	Prymnesiophyceae_Clade_E_XX	Prymnesiophyceae_Clade_E_XX_sp.	0.147131	Pos	160m	Sagenista-Prymnesiophyceae
ASV2889	Eukaryota	Syndiniales	Dino-Group-I	Dino-Group-I-Clade-1	Dino-Group-I-Clade-1_X	Dino-Group-I-Clade-1_X_sp.	ASV30145	Eukaryota	Syndiniales	Dino-Group-I	Dino-Group-I-Clade-4	Dino-Group-I-Clade-4_X	Dino-Group-I-Clade-4_X_sp.	0.110363	Pos	160m	Syndiniales-Syndiniales
ASV7799	Eukaryota	Dinophyceae	Gymnodiniales	Gymnodiniaceae	Gymnodinium	Gymnodinium_sp.	ASV30145	Eukaryota	Syndiniales	Dino-Group-I	Dino-Group-I-Clade-4	Dino-Group-I-Clade-4_X	Dino-Group-I-Clade-4_X_sp.	0.0293278	Pos	160m	Dinophyceae-Syndiniales
ASV996	Eukaryota	Syndiniales	Dino-Group-I	Dino-Group-I-Clade-4	Dino-Group-I-Clade-4_X	Dino-Group-I-Clade-4_X_sp.	ASV30145	Eukaryota	Syndiniales	Dino-Group-I	Dino-Group-I-Clade-4	Dino-Group-I-Clade-4_X	Dino-Group-I-Clade-4_X_sp.	0.256182	Pos	160m	Syndiniales-Syndiniales
ASV5706	Eukaryota	Polycystinea	Spumellaria	Astrosphaeridae	Cladococcus	Cladococcus_scoparius	ASV30145	Eukaryota	Syndiniales	Dino-Group-I	Dino-Group-I-Clade-4	Dino-Group-I-Clade-4_X	Dino-Group-I-Clade-4_X_sp.	-0.0367606	Neg	160m	Polycystinea-Syndiniales
ASV2889	Eukaryota	Syndiniales	Dino-Group-I	Dino-Group-I-Clade-1	Dino-Group-I-Clade-1_X	Dino-Group-I-Clade-1_X_sp.	ASV30853	Eukaryota	Syndiniales	Dino-Group-I	Dino-Group-I-Clade-1	Dino-Group-I-Clade-1_X	Dino-Group-I-Clade-1_X_sp.	0.0859941	Pos	160m	Syndiniales-Syndiniales
ASV26564	Eukaryota	RAD-B	RAD-B_X	Taxopodida	Sticholonche	Sticholonche_sp.	ASV30853	Eukaryota	Syndiniales	Dino-Group-I	Dino-Group-I-Clade-1	Dino-Group-I-Clade-1_X	Dino-Group-I-Clade-1_X_sp.	-0.0213277	Neg	160m	RAD-B-Syndiniales
ASV12252	Eukaryota	Mamiellophyceae	Mamiellales	Bathycoccaceae	Bathycoccus	Bathycoccus_prasinos	ASV30853	Eukaryota	Syndiniales	Dino-Group-I	Dino-Group-I-Clade-1	Dino-Group-I-Clade-1_X	Dino-Group-I-Clade-1_X_sp.	0.0848264	Pos	160m	Mamiellophyceae-Syndiniales
ASV1526	Eukaryota	RAD-A	RAD-A_X	RAD-A_Xa	RAD-A_Xa_X	RAD-A_Xa_X_sp.	ASV31009	Eukaryota	Syndiniales	Dino-Group-I	Dino-Group-I-Clade-3	Dino-Group-I-Clade-3_X	Dino-Group-I-Clade-3_X_sp.	0.0585612	Pos	160m	RAD-A-Syndiniales
ASV30058	Eukaryota	RAD-B	RAD-B_X	RAD-B_X_Group-IV_X	RAD-B_X_Group-IV_XX	RAD-B_X_Group-IV_XX_sp.	ASV31009	Eukaryota	Syndiniales	Dino-Group-I	Dino-Group-I-Clade-3	Dino-Group-I-Clade-3_X	Dino-Group-I-Clade-3_X_sp.	-0.0640034	Neg	160m	RAD-B-Syndiniales
ASV2948	Eukaryota	Polycystinea	Spumellaria	Astrosphaeridae	Heliosphaera	Heliosphaera_sp.	ASV3116	Eukaryota	Acantharea	Acantharea_1	Acantharea_1_X	Acantharea_1_XX	Acantharea_1_XX_sp.	0.0837083	Pos	160m	Polycystinea-Acantharea
ASV22402	Eukaryota	Prymnesiophyceae	Prymnesiales	Chrysochromulinaceae	Chrysochromulina	Chrysochromulina_sp.	ASV31379	Eukaryota	Dinophyceae	Gymnodiniales	Unknown Gymnodiniales (Order)	Unknown Gymnodiniales (Order)	Unknown Gymnodiniales (Order)	0.0430172	Pos	160m	Prymnesiophyceae-Dinophyceae
ASV9079	Eukaryota	Dinophyceae	Gymnodiniales	Gymnodiniaceae	Gyrodinium	Gyrodinium_dominans	ASV31379	Eukaryota	Dinophyceae	Gymnodiniales	Unknown Gymnodiniales (Order)	Unknown Gymnodiniales (Order)	Unknown Gymnodiniales (Order)	0.143698	Pos	160m	Dinophyceae-Dinophyceae
ASV6391	Eukaryota	Acantharea	Acantharea_1	Acantharea_1_X	Acantharea_1_XX	Acantharea_1_XX_sp.	ASV31887	Eukaryota	Syndiniales	Dino-Group-IV	Dino-Group-IV-Hematodinium-Group	Hematodinium	Hematodinium_sp.	0.220654	Pos	160m	Acantharea-Syndiniales
ASV29644	Eukaryota	Syndiniales	Dino-Group-II	Dino-Group-II-Clade-10-and-11	Dino-Group-II-Clade-10-and-11_X	Dino-Group-II-Clade-10-and-11_X_sp.	ASV31887	Eukaryota	Syndiniales	Dino-Group-IV	Dino-Group-IV-Hematodinium-Group	Hematodinium	Hematodinium_sp.	-0.0859512	Neg	160m	Syndiniales-Syndiniales
ASV22006	Eukaryota	RAD-A	RAD-A_X	RAD-A_Xg	RAD-A_Xg_X	RAD-A_Xg_X_sp.	ASV31887	Eukaryota	Syndiniales	Dino-Group-IV	Dino-Group-IV-Hematodinium-Group	Hematodinium	Hematodinium_sp.	-0.334516	Neg	160m	RAD-A-Syndiniales
ASV13446	Eukaryota	Polycystinea	Spumellaria	Astrosphaeridae	Heliosphaera	Heliosphaera_sp.	ASV31887	Eukaryota	Syndiniales	Dino-Group-IV	Dino-Group-IV-Hematodinium-Group	Hematodinium	Hematodinium_sp.	0.115203	Pos	160m	Polycystinea-Syndiniales
ASV1043	Eukaryota	Radiolaria_X	Radiolaria_XX	Radiolaria_XXX	Radiolaria_XXXX	Radiolaria_XXXX_sp.	ASV31887	Eukaryota	Syndiniales	Dino-Group-IV	Dino-Group-IV-Hematodinium-Group	Hematodinium	Hematodinium_sp.	0.104341	Pos	160m	Radiolaria_X-Syndiniales
ASV24407	Eukaryota	RAD-B	RAD-B_X	RAD-B_X_Group-III	RAD-B_X_Group-III_X	RAD-B_X_Group-III_X_sp.	ASV31887	Eukaryota	Syndiniales	Dino-Group-IV	Dino-Group-IV-Hematodinium-Group	Hematodinium	Hematodinium_sp.	0.220593	Pos	160m	RAD-B-Syndiniales
ASV21788	Eukaryota	Prymnesiophyceae	Prymnesiophyceae_Clade_D	Prymnesiophyceae_Clade_D_X	Prymnesiophyceae_Clade_D_XX	Prymnesiophyceae_Clade_D_XX_sp.	ASV31887	Eukaryota	Syndiniales	Dino-Group-IV	Dino-Group-IV-Hematodinium-Group	Hematodinium	Hematodinium_sp.	-0.00858587	Neg	160m	Prymnesiophyceae-Syndiniales
ASV30058	Eukaryota	RAD-B	RAD-B_X	RAD-B_X_Group-IV_X	RAD-B_X_Group-IV_XX	RAD-B_X_Group-IV_XX_sp.	ASV32058	Eukaryota	RAD-B	RAD-B_X	RAD-B_X_Group-Ib	RAD-B_X_Group-Ib_X	RAD-B_X_Group-Ib_X_sp.	0.129518	Pos	160m	RAD-B-RAD-B
ASV22402	Eukaryota	Prymnesiophyceae	Prymnesiales	Chrysochromulinaceae	Chrysochromulina	Chrysochromulina_sp.	ASV32058	Eukaryota	RAD-B	RAD-B_X	RAD-B_X_Group-Ib	RAD-B_X_Group-Ib_X	RAD-B_X_Group-Ib_X_sp.	-0.028262	Neg	160m	Prymnesiophyceae-RAD-B
ASV1043	Eukaryota	Radiolaria_X	Radiolaria_XX	Radiolaria_XXX	Radiolaria_XXXX	Radiolaria_XXXX_sp.	ASV32058	Eukaryota	RAD-B	RAD-B_X	RAD-B_X_Group-Ib	RAD-B_X_Group-Ib_X	RAD-B_X_Group-Ib_X_sp.	0.151736	Pos	160m	Radiolaria_X-RAD-B
ASV31379	Eukaryota	Dinophyceae	Gymnodiniales	Unknown Gymnodiniales (Order)	Unknown Gymnodiniales (Order)	Unknown Gymnodiniales (Order)	ASV32058	Eukaryota	RAD-B	RAD-B_X	RAD-B_X_Group-Ib	RAD-B_X_Group-Ib_X	RAD-B_X_Group-Ib_X_sp.	-0.0363054	Neg	160m	Dinophyceae-RAD-B
ASV18864	Eukaryota	RAD-B	RAD-B_X	RAD-B_X_Group-II	RAD-B_X_Group-II_X	RAD-B_X_Group-II_X_sp.	ASV32058	Eukaryota	RAD-B	RAD-B_X	RAD-B_X_Group-Ib	RAD-B_X_Group-Ib_X	RAD-B_X_Group-Ib_X_sp.	0.0571378	Pos	160m	RAD-B-RAD-B
ASV1122	Eukaryota	Syndiniales	Dino-Group-I	Dino-Group-I-Clade-7	Dino-Group-I-Clade-7_X	Dino-Group-I-Clade-7_X_sp.	ASV32140	Eukaryota	Arthropoda	Crustacea	Maxillopoda	Sapphirina	Sapphirina_sp.	-0.119569	Neg	160m	Syndiniales-Arthropoda
ASV23087	Eukaryota	Syndiniales	Dino-Group-II	Dino-Group-II-Clade-10-and-11	Dino-Group-II-Clade-10-and-11_X	Dino-Group-II-Clade-10-and-11_X_sp.	ASV32140	Eukaryota	Arthropoda	Crustacea	Maxillopoda	Sapphirina	Sapphirina_sp.	-0.00835737	Neg	160m	Syndiniales-Arthropoda
ASV3061	Eukaryota	Syndiniales	Dino-Group-II	Dino-Group-II-Clade-7	Dino-Group-II-Clade-7_X	Dino-Group-II-Clade-7_X_sp.	ASV32140	Eukaryota	Arthropoda	Crustacea	Maxillopoda	Sapphirina	Sapphirina_sp.	-0.0421394	Neg	160m	Syndiniales-Arthropoda
ASV12252	Eukaryota	Mamiellophyceae	Mamiellales	Bathycoccaceae	Bathycoccus	Bathycoccus_prasinos	ASV32585	Eukaryota	RAD-A	RAD-A_X	RAD-A_Xc	RAD-A_Xc_X	RAD-A_Xc_X_sp.	0.0353277	Pos	160m	Mamiellophyceae-RAD-A
ASV14061	Eukaryota	Acantharea	Acantharea_1	Acantharea_1_X	Acantharea_1_XX	Acantharea_1_XX_sp.	ASV32585	Eukaryota	RAD-A	RAD-A_X	RAD-A_Xc	RAD-A_Xc_X	RAD-A_Xc_X_sp.	-0.0758021	Neg	160m	Acantharea-RAD-A
ASV22006	Eukaryota	RAD-A	RAD-A_X	RAD-A_Xg	RAD-A_Xg_X	RAD-A_Xg_X_sp.	ASV32585	Eukaryota	RAD-A	RAD-A_X	RAD-A_Xc	RAD-A_Xc_X	RAD-A_Xc_X_sp.	0.122806	Pos	160m	RAD-A-RAD-A
ASV2948	Eukaryota	Polycystinea	Spumellaria	Astrosphaeridae	Heliosphaera	Heliosphaera_sp.	ASV32585	Eukaryota	RAD-A	RAD-A_X	RAD-A_Xc	RAD-A_Xc_X	RAD-A_Xc_X_sp.	-0.022487	Neg	160m	Polycystinea-RAD-A
ASV2889	Eukaryota	Syndiniales	Dino-Group-I	Dino-Group-I-Clade-1	Dino-Group-I-Clade-1_X	Dino-Group-I-Clade-1_X_sp.	ASV3438	Eukaryota	Syndiniales	Dino-Group-II	Dino-Group-II-Clade-10-and-11	Dino-Group-II-Clade-10-and-11_X	Dino-Group-II-Clade-10-and-11_X_sp.	-0.0535435	Neg	160m	Syndiniales-Syndiniales
ASV32219	Eukaryota	Polycystinea	Spumellaria	Astrosphaeridae	Cladococcus	Unknown Cladococcus (Genus)	ASV34530	Eukaryota	Polycystinea	Spumellaria	Astrosphaeridae	Cladococcus	Cladococcus_scoparius	0.545537	Pos	160m	Polycystinea-Polycystinea
ASV24227	Eukaryota	Polycystinea	Spumellaria	Astrosphaeridae	Cladococcus	Cladococcus_scoparius	ASV34530	Eukaryota	Polycystinea	Spumellaria	Astrosphaeridae	Cladococcus	Cladococcus_scoparius	0.199869	Pos	160m	Polycystinea-Polycystinea
ASV1043	Eukaryota	Radiolaria_X	Radiolaria_XX	Radiolaria_XXX	Radiolaria_XXXX	Radiolaria_XXXX_sp.	ASV34667	Eukaryota	Syndiniales	Dino-Group-II	Unknown Dino-Group-II (Order)	Unknown Dino-Group-II (Order)	Unknown Dino-Group-II (Order)	0.110901	Pos	160m	Radiolaria_X-Syndiniales
ASV12252	Eukaryota	Mamiellophyceae	Mamiellales	Bathycoccaceae	Bathycoccus	Bathycoccus_prasinos	ASV34667	Eukaryota	Syndiniales	Dino-Group-II	Unknown Dino-Group-II (Order)	Unknown Dino-Group-II (Order)	Unknown Dino-Group-II (Order)	-0.0762492	Neg	160m	Mamiellophyceae-Syndiniales
ASV32585	Eukaryota	RAD-A	RAD-A_X	RAD-A_Xc	RAD-A_Xc_X	RAD-A_Xc_X_sp.	ASV34667	Eukaryota	Syndiniales	Dino-Group-II	Unknown Dino-Group-II (Order)	Unknown Dino-Group-II (Order)	Unknown Dino-Group-II (Order)	-0.0351587	Neg	160m	RAD-A-Syndiniales
ASV3504	Eukaryota	Dinophyceae	Prorocentrales	Prorocentraceae	Prorocentrum	Prorocentrum_sp.	ASV34667	Eukaryota	Syndiniales	Dino-Group-II	Unknown Dino-Group-II (Order)	Unknown Dino-Group-II (Order)	Unknown Dino-Group-II (Order)	0.0271424	Pos	160m	Dinophyceae-Syndiniales
ASV24650	Eukaryota	Syndiniales	Dino-Group-II	Dino-Group-II-Clade-24	Dino-Group-II-Clade-24_X	Dino-Group-II-Clade-24_X_sp.	ASV34667	Eukaryota	Syndiniales	Dino-Group-II	Unknown Dino-Group-II (Order)	Unknown Dino-Group-II (Order)	Unknown Dino-Group-II (Order)	0.0511548	Pos	160m	Syndiniales-Syndiniales
ASV22402	Eukaryota	Prymnesiophyceae	Prymnesiales	Chrysochromulinaceae	Chrysochromulina	Chrysochromulina_sp.	ASV34842	Eukaryota	Dinophyceae	Gymnodiniales	Unknown Gymnodiniales (Order)	Unknown Gymnodiniales (Order)	Unknown Gymnodiniales (Order)	0.00608272	Pos	160m	Prymnesiophyceae-Dinophyceae
ASV12252	Eukaryota	Mamiellophyceae	Mamiellales	Bathycoccaceae	Bathycoccus	Bathycoccus_prasinos	ASV34842	Eukaryota	Dinophyceae	Gymnodiniales	Unknown Gymnodiniales (Order)	Unknown Gymnodiniales (Order)	Unknown Gymnodiniales (Order)	0.147811	Pos	160m	Mamiellophyceae-Dinophyceae
ASV2267	Eukaryota	Arthropoda	Crustacea	Maxillopoda	Neocalanus	Neocalanus_cristatus	ASV34937	Eukaryota	Arthropoda	Crustacea	Maxillopoda	Unknown Maxillopoda (Family)	Unknown Maxillopoda (Family)	0.558364	Pos	160m	Arthropoda-Arthropoda
ASV32585	Eukaryota	RAD-A	RAD-A_X	RAD-A_Xc	RAD-A_Xc_X	RAD-A_Xc_X_sp.	ASV34974	Eukaryota	RAD-B	RAD-B_X	Taxopodida	Sticholonche	Sticholonche_sp.	0.14397	Pos	160m	RAD-A-RAD-B
ASV30058	Eukaryota	RAD-B	RAD-B_X	RAD-B_X_Group-IV_X	RAD-B_X_Group-IV_XX	RAD-B_X_Group-IV_XX_sp.	ASV35328	Eukaryota	Cnidaria	Cnidaria_X	Hydrozoa	Aglaura	Aglaura_hemistoma	-0.269529	Neg	160m	RAD-B-Cnidaria
ASV21531	Eukaryota	RAD-B	RAD-B_X	Taxopodida	Sticholonche	Sticholonche_sp.	ASV35539	Eukaryota	RAD-B	RAD-B_X	RAD-B_X_Group-II	RAD-B_X_Group-II_X	RAD-B_X_Group-II_X_sp.	0.0513815	Pos	160m	RAD-B-RAD-B
ASV32585	Eukaryota	RAD-A	RAD-A_X	RAD-A_Xc	RAD-A_Xc_X	RAD-A_Xc_X_sp.	ASV35539	Eukaryota	RAD-B	RAD-B_X	RAD-B_X_Group-II	RAD-B_X_Group-II_X	RAD-B_X_Group-II_X_sp.	0.0563751	Pos	160m	RAD-A-RAD-B
ASV32058	Eukaryota	RAD-B	RAD-B_X	RAD-B_X_Group-Ib	RAD-B_X_Group-Ib_X	RAD-B_X_Group-Ib_X_sp.	ASV35539	Eukaryota	RAD-B	RAD-B_X	RAD-B_X_Group-II	RAD-B_X_Group-II_X	RAD-B_X_Group-II_X_sp.	-0.0126869	Neg	160m	RAD-B-RAD-B
ASV23087	Eukaryota	Syndiniales	Dino-Group-II	Dino-Group-II-Clade-10-and-11	Dino-Group-II-Clade-10-and-11_X	Dino-Group-II-Clade-10-and-11_X_sp.	ASV35539	Eukaryota	RAD-B	RAD-B_X	RAD-B_X_Group-II	RAD-B_X_Group-II_X	RAD-B_X_Group-II_X_sp.	-0.0321994	Neg	160m	Syndiniales-RAD-B
ASV24650	Eukaryota	Syndiniales	Dino-Group-II	Dino-Group-II-Clade-24	Dino-Group-II-Clade-24_X	Dino-Group-II-Clade-24_X_sp.	ASV35539	Eukaryota	RAD-B	RAD-B_X	RAD-B_X_Group-II	RAD-B_X_Group-II_X	RAD-B_X_Group-II_X_sp.	-0.117346	Neg	160m	Syndiniales-RAD-B
ASV30853	Eukaryota	Syndiniales	Dino-Group-I	Dino-Group-I-Clade-1	Dino-Group-I-Clade-1_X	Dino-Group-I-Clade-1_X_sp.	ASV36843	Eukaryota	Syndiniales	Dino-Group-II	Dino-Group-II-Clade-6	Dino-Group-II-Clade-6_X	Dino-Group-II-Clade-6_X_sp.	-0.271261	Neg	160m	Syndiniales-Syndiniales
ASV24650	Eukaryota	Syndiniales	Dino-Group-II	Dino-Group-II-Clade-24	Dino-Group-II-Clade-24_X	Dino-Group-II-Clade-24_X_sp.	ASV38237	Eukaryota	Urochordata	Urochordata_X	Appendicularia	Oikopleura	Oikopleura_labradoriensis	0.0591469	Pos	160m	Syndiniales-Urochordata
ASV30853	Eukaryota	Syndiniales	Dino-Group-I	Dino-Group-I-Clade-1	Dino-Group-I-Clade-1_X	Dino-Group-I-Clade-1_X_sp.	ASV38333	Eukaryota	Syndiniales	Dino-Group-I	Dino-Group-I-Clade-2	Dino-Group-I-Clade-2_X	Dino-Group-I-Clade-2_X_sp.	-0.0320562	Neg	160m	Syndiniales-Syndiniales
ASV6229	Eukaryota	RAD-B	RAD-B_X	RAD-B_X_Group-IVe	RAD-B_X_Group-IVe_X	RAD-B_X_Group-IVe_X_sp.	ASV38333	Eukaryota	Syndiniales	Dino-Group-I	Dino-Group-I-Clade-2	Dino-Group-I-Clade-2_X	Dino-Group-I-Clade-2_X_sp.	0.136356	Pos	160m	RAD-B-Syndiniales
ASV29025	Eukaryota	Opalozoa	Nanomonadea	MAST-3	Unknown MAST-3 (Family)	Unknown MAST-3 (Family)	ASV38333	Eukaryota	Syndiniales	Dino-Group-I	Dino-Group-I-Clade-2	Dino-Group-I-Clade-2_X	Dino-Group-I-Clade-2_X_sp.	0.0551279	Pos	160m	Opalozoa-Syndiniales
ASV14030	Eukaryota	Syndiniales	Dino-Group-II	Dino-Group-II-Clade-1	Dino-Group-II-Clade-1_X	Dino-Group-II-Clade-1_X_sp.	ASV38333	Eukaryota	Syndiniales	Dino-Group-I	Dino-Group-I-Clade-2	Dino-Group-I-Clade-2_X	Dino-Group-I-Clade-2_X_sp.	0.00835825	Pos	160m	Syndiniales-Syndiniales
ASV25889	Eukaryota	Prymnesiophyceae	Prymnesiales	Prymnesiophyceae_Clade_B3	Prymnesiophyceae_Clade_B3_X	Prymnesiophyceae_Clade_B3_X_sp.	ASV38333	Eukaryota	Syndiniales	Dino-Group-I	Dino-Group-I-Clade-2	Dino-Group-I-Clade-2_X	Dino-Group-I-Clade-2_X_sp.	0.265524	Pos	160m	Prymnesiophyceae-Syndiniales
ASV12252	Eukaryota	Mamiellophyceae	Mamiellales	Bathycoccaceae	Bathycoccus	Bathycoccus_prasinos	ASV38354	Eukaryota	Arthropoda	Crustacea	Maxillopoda	Triconia	Triconia_borealis	0.0337309	Pos	160m	Mamiellophyceae-Arthropoda
ASV27913	Eukaryota	Acantharea	Acantharea_B	Acantharea_B1	Acanthochiasma	Acanthochiasma_sp.	ASV38570	Eukaryota	Polycystinea	Spumellaria	Astrosphaeridae	Astrosphaeridae_X	Astrosphaeridae_X_sp.	-0.0394498	Neg	160m	Acantharea-Polycystinea
ASV31379	Eukaryota	Dinophyceae	Gymnodiniales	Unknown Gymnodiniales (Order)	Unknown Gymnodiniales (Order)	Unknown Gymnodiniales (Order)	ASV39011	Eukaryota	RAD-A	RAD-A_X	RAD-A_Xb	RAD-A_Xb_X	RAD-A_Xb_X_sp.	-0.0647121	Neg	160m	Dinophyceae-RAD-A
ASV27913	Eukaryota	Acantharea	Acantharea_B	Acantharea_B1	Acanthochiasma	Acanthochiasma_sp.	ASV39011	Eukaryota	RAD-A	RAD-A_X	RAD-A_Xb	RAD-A_Xb_X	RAD-A_Xb_X_sp.	0.0998897	Pos	160m	Acantharea-RAD-A
ASV2896	Eukaryota	RAD-C	RAD-C_X	RAD-C_Xb	RAD-C_Xb_X	RAD-C_Xb_X_sp.	ASV39119	Eukaryota	Syndiniales	Dino-Group-I	Dino-Group-I-Clade-2	Dino-Group-I-Clade-2_X	Dino-Group-I-Clade-2_X_sp.	0.0824145	Pos	160m	RAD-C-Syndiniales
ASV26017	Eukaryota	Polycystinea	Spumellaria	Astrosphaeridae	Cladococcus	Unknown Cladococcus (Genus)	ASV39119	Eukaryota	Syndiniales	Dino-Group-I	Dino-Group-I-Clade-2	Dino-Group-I-Clade-2_X	Dino-Group-I-Clade-2_X_sp.	0.0130697	Pos	160m	Polycystinea-Syndiniales
ASV30058	Eukaryota	RAD-B	RAD-B_X	RAD-B_X_Group-IV_X	RAD-B_X_Group-IV_XX	RAD-B_X_Group-IV_XX_sp.	ASV39663	Eukaryota	Mamiellophyceae	Mamiellales	Bathycoccaceae	Ostreococcus	Ostreococcus_clade_B	-0.119167	Neg	160m	RAD-B-Mamiellophyceae
ASV26794	Eukaryota	Syndiniales	Dino-Group-I	Dino-Group-I-Clade-1	Dino-Group-I-Clade-1_X	Dino-Group-I-Clade-1_X_sp.	ASV39663	Eukaryota	Mamiellophyceae	Mamiellales	Bathycoccaceae	Ostreococcus	Ostreococcus_clade_B	0.00820997	Pos	160m	Syndiniales-Mamiellophyceae
ASV30853	Eukaryota	Syndiniales	Dino-Group-I	Dino-Group-I-Clade-1	Dino-Group-I-Clade-1_X	Dino-Group-I-Clade-1_X_sp.	ASV39663	Eukaryota	Mamiellophyceae	Mamiellales	Bathycoccaceae	Ostreococcus	Ostreococcus_clade_B	0.0666001	Pos	160m	Syndiniales-Mamiellophyceae
ASV12252	Eukaryota	Mamiellophyceae	Mamiellales	Bathycoccaceae	Bathycoccus	Bathycoccus_prasinos	ASV39663	Eukaryota	Mamiellophyceae	Mamiellales	Bathycoccaceae	Ostreococcus	Ostreococcus_clade_B	0.314331	Pos	160m	Mamiellophyceae-Mamiellophyceae
ASV26564	Eukaryota	RAD-B	RAD-B_X	Taxopodida	Sticholonche	Sticholonche_sp.	ASV39663	Eukaryota	Mamiellophyceae	Mamiellales	Bathycoccaceae	Ostreococcus	Ostreococcus_clade_B	-0.0698942	Neg	160m	RAD-B-Mamiellophyceae
ASV14061	Eukaryota	Acantharea	Acantharea_1	Acantharea_1_X	Acantharea_1_XX	Acantharea_1_XX_sp.	ASV39663	Eukaryota	Mamiellophyceae	Mamiellales	Bathycoccaceae	Ostreococcus	Ostreococcus_clade_B	-0.0431425	Neg	160m	Acantharea-Mamiellophyceae
ASV2896	Eukaryota	RAD-C	RAD-C_X	RAD-C_Xb	RAD-C_Xb_X	RAD-C_Xb_X_sp.	ASV39727	Eukaryota	Syndiniales	Dino-Group-II	Dino-Group-II-Clade-7	Dino-Group-II-Clade-7_X	Dino-Group-II-Clade-7_X_sp.	0.0917801	Pos	160m	RAD-C-Syndiniales
ASV13446	Eukaryota	Polycystinea	Spumellaria	Astrosphaeridae	Heliosphaera	Heliosphaera_sp.	ASV39727	Eukaryota	Syndiniales	Dino-Group-II	Dino-Group-II-Clade-7	Dino-Group-II-Clade-7_X	Dino-Group-II-Clade-7_X_sp.	-0.0401298	Neg	160m	Polycystinea-Syndiniales
ASV3061	Eukaryota	Syndiniales	Dino-Group-II	Dino-Group-II-Clade-7	Dino-Group-II-Clade-7_X	Dino-Group-II-Clade-7_X_sp.	ASV39727	Eukaryota	Syndiniales	Dino-Group-II	Dino-Group-II-Clade-7	Dino-Group-II-Clade-7_X	Dino-Group-II-Clade-7_X_sp.	0.0220278	Pos	160m	Syndiniales-Syndiniales
ASV24407	Eukaryota	RAD-B	RAD-B_X	RAD-B_X_Group-III	RAD-B_X_Group-III_X	RAD-B_X_Group-III_X_sp.	ASV39727	Eukaryota	Syndiniales	Dino-Group-II	Dino-Group-II-Clade-7	Dino-Group-II-Clade-7_X	Dino-Group-II-Clade-7_X_sp.	-0.0454135	Neg	160m	RAD-B-Syndiniales
ASV21531	Eukaryota	RAD-B	RAD-B_X	Taxopodida	Sticholonche	Sticholonche_sp.	ASV39727	Eukaryota	Syndiniales	Dino-Group-II	Dino-Group-II-Clade-7	Dino-Group-II-Clade-7_X	Dino-Group-II-Clade-7_X_sp.	-0.0199435	Neg	160m	RAD-B-Syndiniales
ASV39119	Eukaryota	Syndiniales	Dino-Group-I	Dino-Group-I-Clade-2	Dino-Group-I-Clade-2_X	Dino-Group-I-Clade-2_X_sp.	ASV39727	Eukaryota	Syndiniales	Dino-Group-II	Dino-Group-II-Clade-7	Dino-Group-II-Clade-7_X	Dino-Group-II-Clade-7_X_sp.	0.125498	Pos	160m	Syndiniales-Syndiniales
ASV39727	Eukaryota	Syndiniales	Dino-Group-II	Dino-Group-II-Clade-7	Dino-Group-II-Clade-7_X	Dino-Group-II-Clade-7_X_sp.	ASV39871	Eukaryota	Syndiniales	Dino-Group-II	Dino-Group-II-Clade-7	Dino-Group-II-Clade-7_X	Dino-Group-II-Clade-7_X_sp.	0.0062332	Pos	160m	Syndiniales-Syndiniales
ASV18864	Eukaryota	RAD-B	RAD-B_X	RAD-B_X_Group-II	RAD-B_X_Group-II_X	RAD-B_X_Group-II_X_sp.	ASV39871	Eukaryota	Syndiniales	Dino-Group-II	Dino-Group-II-Clade-7	Dino-Group-II-Clade-7_X	Dino-Group-II-Clade-7_X_sp.	0.167394	Pos	160m	RAD-B-Syndiniales
ASV13446	Eukaryota	Polycystinea	Spumellaria	Astrosphaeridae	Heliosphaera	Heliosphaera_sp.	ASV40205	Eukaryota	Syndiniales	Dino-Group-II	Dino-Group-II-Clade-10-and-11	Dino-Group-II-Clade-10-and-11_X	Dino-Group-II-Clade-10-and-11_X_sp.	-0.00532515	Neg	160m	Polycystinea-Syndiniales
ASV17172	Eukaryota	Polycystinea	Spumellaria	Liosphaeroidea_X	Liosphaeroidea_XX	Liosphaeroidea_XX_sp.	ASV40205	Eukaryota	Syndiniales	Dino-Group-II	Dino-Group-II-Clade-10-and-11	Dino-Group-II-Clade-10-and-11_X	Dino-Group-II-Clade-10-and-11_X_sp.	-0.0844588	Neg	160m	Polycystinea-Syndiniales
ASV15974	Eukaryota	Dinophyceae	Prorocentrales	Prorocentraceae	Prorocentrum	Prorocentrum_sp.	ASV40205	Eukaryota	Syndiniales	Dino-Group-II	Dino-Group-II-Clade-10-and-11	Dino-Group-II-Clade-10-and-11_X	Dino-Group-II-Clade-10-and-11_X_sp.	0.0274412	Pos	160m	Dinophyceae-Syndiniales
ASV29293	Eukaryota	Dinophyceae	Unknown Dinophyceae (Class)	Unknown Dinophyceae (Class)	Unknown Dinophyceae (Class)	Unknown Dinophyceae (Class)	ASV40205	Eukaryota	Syndiniales	Dino-Group-II	Dino-Group-II-Clade-10-and-11	Dino-Group-II-Clade-10-and-11_X	Dino-Group-II-Clade-10-and-11_X_sp.	0.253299	Pos	160m	Dinophyceae-Syndiniales
ASV29032	Eukaryota	Syndiniales	Dino-Group-II	Dino-Group-II-Clade-6	Dino-Group-II-Clade-6_X	Dino-Group-II-Clade-6_X_sp.	ASV40426	Eukaryota	Sagenista	Sagenista_X	MAST-4	MAST-4A	MAST-4A_sp.	-0.0398837	Neg	160m	Syndiniales-Sagenista
ASV35328	Eukaryota	Cnidaria	Cnidaria_X	Hydrozoa	Aglaura	Aglaura_hemistoma	ASV40426	Eukaryota	Sagenista	Sagenista_X	MAST-4	MAST-4A	MAST-4A_sp.	0.117623	Pos	160m	Cnidaria-Sagenista
ASV13410	Eukaryota	Syndiniales	Dino-Group-II	Dino-Group-II-Clade-6	Dino-Group-II-Clade-6_X	Dino-Group-II-Clade-6_X_sp.	ASV40426	Eukaryota	Sagenista	Sagenista_X	MAST-4	MAST-4A	MAST-4A_sp.	-0.026179	Neg	160m	Syndiniales-Sagenista
ASV11278	Eukaryota	Syndiniales	Dino-Group-II	Dino-Group-II-Clade-4	Dino-Group-II-Clade-4_X	Dino-Group-II-Clade-4_X_sp.	ASV40426	Eukaryota	Sagenista	Sagenista_X	MAST-4	MAST-4A	MAST-4A_sp.	-0.163886	Neg	160m	Syndiniales-Sagenista
ASV23087	Eukaryota	Syndiniales	Dino-Group-II	Dino-Group-II-Clade-10-and-11	Dino-Group-II-Clade-10-and-11_X	Dino-Group-II-Clade-10-and-11_X_sp.	ASV40426	Eukaryota	Sagenista	Sagenista_X	MAST-4	MAST-4A	MAST-4A_sp.	-0.038556	Neg	160m	Syndiniales-Sagenista
ASV15245	Eukaryota	Acantharea	Acantharea_A	Acantharea_A_X	Acanthoplegma	Acanthoplegma_sp.	ASV40426	Eukaryota	Sagenista	Sagenista_X	MAST-4	MAST-4A	MAST-4A_sp.	-0.0478407	Neg	160m	Acantharea-Sagenista
ASV6229	Eukaryota	RAD-B	RAD-B_X	RAD-B_X_Group-IVe	RAD-B_X_Group-IVe_X	RAD-B_X_Group-IVe_X_sp.	ASV40510	Eukaryota	RAD-B	RAD-B_X	RAD-B_X_Group-II	RAD-B_X_Group-II_X	RAD-B_X_Group-II_X_sp.	0.0991646	Pos	160m	RAD-B-RAD-B
ASV24160	Eukaryota	Syndiniales	Dino-Group-II	Dino-Group-II-Clade-20	Dino-Group-II-Clade-20_X	Dino-Group-II-Clade-20_X_sp.	ASV40510	Eukaryota	RAD-B	RAD-B_X	RAD-B_X_Group-II	RAD-B_X_Group-II_X	RAD-B_X_Group-II_X_sp.	0.0148522	Pos	160m	Syndiniales-RAD-B
ASV14030	Eukaryota	Syndiniales	Dino-Group-II	Dino-Group-II-Clade-1	Dino-Group-II-Clade-1_X	Dino-Group-II-Clade-1_X_sp.	ASV40510	Eukaryota	RAD-B	RAD-B_X	RAD-B_X_Group-II	RAD-B_X_Group-II_X	RAD-B_X_Group-II_X_sp.	0.0299104	Pos	160m	Syndiniales-RAD-B
ASV24407	Eukaryota	RAD-B	RAD-B_X	RAD-B_X_Group-III	RAD-B_X_Group-III_X	RAD-B_X_Group-III_X_sp.	ASV40510	Eukaryota	RAD-B	RAD-B_X	RAD-B_X_Group-II	RAD-B_X_Group-II_X	RAD-B_X_Group-II_X_sp.	-0.0565386	Neg	160m	RAD-B-RAD-B
ASV9865	Eukaryota	Syndiniales	Dino-Group-II	Dino-Group-II-Clade-7	Dino-Group-II-Clade-7_X	Dino-Group-II-Clade-7_X_sp.	ASV41283	Eukaryota	Dinophyceae	Unknown Dinophyceae (Class)	Unknown Dinophyceae (Class)	Unknown Dinophyceae (Class)	Unknown Dinophyceae (Class)	-0.0433604	Neg	160m	Syndiniales-Dinophyceae
ASV8483	Eukaryota	Arthropoda	Crustacea	Maxillopoda	Calocalanus	Calocalanus_minutus	ASV41283	Eukaryota	Dinophyceae	Unknown Dinophyceae (Class)	Unknown Dinophyceae (Class)	Unknown Dinophyceae (Class)	Unknown Dinophyceae (Class)	0.0834129	Pos	160m	Arthropoda-Dinophyceae
ASV1526	Eukaryota	RAD-A	RAD-A_X	RAD-A_Xa	RAD-A_Xa_X	RAD-A_Xa_X_sp.	ASV41283	Eukaryota	Dinophyceae	Unknown Dinophyceae (Class)	Unknown Dinophyceae (Class)	Unknown Dinophyceae (Class)	Unknown Dinophyceae (Class)	0.369244	Pos	160m	RAD-A-Dinophyceae
ASV794	Eukaryota	Syndiniales	Dino-Group-II	Dino-Group-II-Clade-6	Dino-Group-II-Clade-6_X	Dino-Group-II-Clade-6_X_sp.	ASV42338	Eukaryota	Syndiniales	Dino-Group-II	Dino-Group-II-Clade-7	Dino-Group-II-Clade-7_X	Dino-Group-II-Clade-7_X_sp.	0.0797759	Pos	160m	Syndiniales-Syndiniales
ASV26020	Eukaryota	Syndiniales	Dino-Group-I	Dino-Group-I-Clade-2	Dino-Group-I-Clade-2_X	Dino-Group-I-Clade-2_X_sp.	ASV42338	Eukaryota	Syndiniales	Dino-Group-II	Dino-Group-II-Clade-7	Dino-Group-II-Clade-7_X	Dino-Group-II-Clade-7_X_sp.	-0.0597215	Neg	160m	Syndiniales-Syndiniales
ASV3061	Eukaryota	Syndiniales	Dino-Group-II	Dino-Group-II-Clade-7	Dino-Group-II-Clade-7_X	Dino-Group-II-Clade-7_X_sp.	ASV42338	Eukaryota	Syndiniales	Dino-Group-II	Dino-Group-II-Clade-7	Dino-Group-II-Clade-7_X	Dino-Group-II-Clade-7_X_sp.	0.00457435	Pos	160m	Syndiniales-Syndiniales
ASV24160	Eukaryota	Syndiniales	Dino-Group-II	Dino-Group-II-Clade-20	Dino-Group-II-Clade-20_X	Dino-Group-II-Clade-20_X_sp.	ASV42338	Eukaryota	Syndiniales	Dino-Group-II	Dino-Group-II-Clade-7	Dino-Group-II-Clade-7_X	Dino-Group-II-Clade-7_X_sp.	-0.121595	Neg	160m	Syndiniales-Syndiniales
ASV40426	Eukaryota	Sagenista	Sagenista_X	MAST-4	MAST-4A	MAST-4A_sp.	ASV42338	Eukaryota	Syndiniales	Dino-Group-II	Dino-Group-II-Clade-7	Dino-Group-II-Clade-7_X	Dino-Group-II-Clade-7_X_sp.	-0.112328	Neg	160m	Sagenista-Syndiniales
ASV18202	Eukaryota	Arthropoda	Crustacea	Maxillopoda	Delibus	Unknown Delibus (Genus)	ASV42504	Eukaryota	Polycystinea	Spumellaria	Astrosphaeridae	Heliosphaera	Heliosphaera_aff_actinota	-0.0781571	Neg	160m	Arthropoda-Polycystinea
ASV15974	Eukaryota	Dinophyceae	Prorocentrales	Prorocentraceae	Prorocentrum	Prorocentrum_sp.	ASV42504	Eukaryota	Polycystinea	Spumellaria	Astrosphaeridae	Heliosphaera	Heliosphaera_aff_actinota	0.0127581	Pos	160m	Dinophyceae-Polycystinea
ASV8483	Eukaryota	Arthropoda	Crustacea	Maxillopoda	Calocalanus	Calocalanus_minutus	ASV42504	Eukaryota	Polycystinea	Spumellaria	Astrosphaeridae	Heliosphaera	Heliosphaera_aff_actinota	-0.00271351	Neg	160m	Arthropoda-Polycystinea
ASV19242	Eukaryota	Arthropoda	Crustacea	Maxillopoda	Lucicutia	Lucicutia_flavicornis	ASV42504	Eukaryota	Polycystinea	Spumellaria	Astrosphaeridae	Heliosphaera	Heliosphaera_aff_actinota	-0.0864997	Neg	160m	Arthropoda-Polycystinea
ASV13446	Eukaryota	Polycystinea	Spumellaria	Astrosphaeridae	Heliosphaera	Heliosphaera_sp.	ASV43419	Eukaryota	Syndiniales	Dino-Group-II	Dino-Group-II-Clade-7	Dino-Group-II-Clade-7_X	Dino-Group-II-Clade-7_X_sp.	0.00840523	Pos	160m	Polycystinea-Syndiniales
ASV17369	Eukaryota	Prymnesiophyceae	Phaeocystales	Phaeocystaceae	Phaeocystis	Phaeocystis_globosa	ASV43419	Eukaryota	Syndiniales	Dino-Group-II	Dino-Group-II-Clade-7	Dino-Group-II-Clade-7_X	Dino-Group-II-Clade-7_X_sp.	-0.2151	Neg	160m	Prymnesiophyceae-Syndiniales
ASV31887	Eukaryota	Syndiniales	Dino-Group-IV	Dino-Group-IV-Hematodinium-Group	Hematodinium	Hematodinium_sp.	ASV43419	Eukaryota	Syndiniales	Dino-Group-II	Dino-Group-II-Clade-7	Dino-Group-II-Clade-7_X	Dino-Group-II-Clade-7_X_sp.	0.0136526	Pos	160m	Syndiniales-Syndiniales
ASV13410	Eukaryota	Syndiniales	Dino-Group-II	Dino-Group-II-Clade-6	Dino-Group-II-Clade-6_X	Dino-Group-II-Clade-6_X_sp.	ASV43419	Eukaryota	Syndiniales	Dino-Group-II	Dino-Group-II-Clade-7	Dino-Group-II-Clade-7_X	Dino-Group-II-Clade-7_X_sp.	0.0175534	Pos	160m	Syndiniales-Syndiniales
ASV32219	Eukaryota	Polycystinea	Spumellaria	Astrosphaeridae	Cladococcus	Unknown Cladococcus (Genus)	ASV43588	Eukaryota	Dinophyceae	Gymnodiniales	Warnowiaceae	Warnowia	Warnowia_sp.	-0.0474138	Neg	160m	Polycystinea-Dinophyceae
ASV28778	Eukaryota	Syndiniales	Dino-Group-I	Dino-Group-I-Clade-5	Dino-Group-I-Clade-5_X	Dino-Group-I-Clade-5_X_sp.	ASV43987	Eukaryota	Arthropoda	Crustacea	Maxillopoda	Calocalanus	Calocalanus_sp.	-0.0284666	Neg	160m	Syndiniales-Arthropoda
ASV29032	Eukaryota	Syndiniales	Dino-Group-II	Dino-Group-II-Clade-6	Dino-Group-II-Clade-6_X	Dino-Group-II-Clade-6_X_sp.	ASV43987	Eukaryota	Arthropoda	Crustacea	Maxillopoda	Calocalanus	Calocalanus_sp.	-0.133509	Neg	160m	Syndiniales-Arthropoda
ASV15968	Eukaryota	Arthropoda	Crustacea	Maxillopoda	Calocalanus	Calocalanus_sp.	ASV43987	Eukaryota	Arthropoda	Crustacea	Maxillopoda	Calocalanus	Calocalanus_sp.	0.124186	Pos	160m	Arthropoda-Arthropoda
ASV1043	Eukaryota	Radiolaria_X	Radiolaria_XX	Radiolaria_XXX	Radiolaria_XXXX	Radiolaria_XXXX_sp.	ASV44221	Eukaryota	Cnidaria	Cnidaria_X	Hydrozoa	Unknown Hydrozoa (Family)	Unknown Hydrozoa (Family)	0.0440128	Pos	160m	Radiolaria_X-Cnidaria
ASV31887	Eukaryota	Syndiniales	Dino-Group-IV	Dino-Group-IV-Hematodinium-Group	Hematodinium	Hematodinium_sp.	ASV44221	Eukaryota	Cnidaria	Cnidaria_X	Hydrozoa	Unknown Hydrozoa (Family)	Unknown Hydrozoa (Family)	0.0828737	Pos	160m	Syndiniales-Cnidaria
ASV34937	Eukaryota	Arthropoda	Crustacea	Maxillopoda	Unknown Maxillopoda (Family)	Unknown Maxillopoda (Family)	ASV44473	Eukaryota	Arthropoda	Crustacea	Maxillopoda	Neocalanus	Neocalanus_cristatus	0.389335	Pos	160m	Arthropoda-Arthropoda
ASV30058	Eukaryota	RAD-B	RAD-B_X	RAD-B_X_Group-IV_X	RAD-B_X_Group-IV_XX	RAD-B_X_Group-IV_XX_sp.	ASV44525	Eukaryota	RAD-B	RAD-B_X	RAD-B_X_Group-IV_X	RAD-B_X_Group-IV_XX	RAD-B_X_Group-IV_XX_sp.	0.257854	Pos	160m	RAD-B-RAD-B
ASV42504	Eukaryota	Polycystinea	Spumellaria	Astrosphaeridae	Heliosphaera	Heliosphaera_aff_actinota	ASV44525	Eukaryota	RAD-B	RAD-B_X	RAD-B_X_Group-IV_X	RAD-B_X_Group-IV_XX	RAD-B_X_Group-IV_XX_sp.	0.00621215	Pos	160m	Polycystinea-RAD-B
ASV34667	Eukaryota	Syndiniales	Dino-Group-II	Unknown Dino-Group-II (Order)	Unknown Dino-Group-II (Order)	Unknown Dino-Group-II (Order)	ASV45150	Eukaryota	Syndiniales	Dino-Group-II	Dino-Group-II-Clade-10-and-11	Dino-Group-II-Clade-10-and-11_X	Dino-Group-II-Clade-10-and-11_X_sp.	0.00897689	Pos	160m	Syndiniales-Syndiniales
ASV14658	Eukaryota	Sagenista	Labyrinthulomycetes	Labyrinthulomycetes_LAB15	Labyrinthulomycetes_LAB15_X	Labyrinthulomycetes_LAB15_X_sp.	ASV45150	Eukaryota	Syndiniales	Dino-Group-II	Dino-Group-II-Clade-10-and-11	Dino-Group-II-Clade-10-and-11_X	Dino-Group-II-Clade-10-and-11_X_sp.	0.160962	Pos	160m	Sagenista-Syndiniales
ASV17289	Eukaryota	RAD-A	RAD-A_X	RAD-A_Xb	RAD-A_Xb_X	RAD-A_Xb_X_sp.	ASV45181	Eukaryota	Prymnesiophyceae	Isochrysidales	Noelaerhabdaceae	Unknown Noelaerhabdaceae (Family)	Unknown Noelaerhabdaceae (Family)	0.0332851	Pos	160m	RAD-A-Prymnesiophyceae
ASV38333	Eukaryota	Syndiniales	Dino-Group-I	Dino-Group-I-Clade-2	Dino-Group-I-Clade-2_X	Dino-Group-I-Clade-2_X_sp.	ASV45181	Eukaryota	Prymnesiophyceae	Isochrysidales	Noelaerhabdaceae	Unknown Noelaerhabdaceae (Family)	Unknown Noelaerhabdaceae (Family)	-0.0431715	Neg	160m	Syndiniales-Prymnesiophyceae
ASV30058	Eukaryota	RAD-B	RAD-B_X	RAD-B_X_Group-IV_X	RAD-B_X_Group-IV_XX	RAD-B_X_Group-IV_XX_sp.	ASV45181	Eukaryota	Prymnesiophyceae	Isochrysidales	Noelaerhabdaceae	Unknown Noelaerhabdaceae (Family)	Unknown Noelaerhabdaceae (Family)	-0.309768	Neg	160m	RAD-B-Prymnesiophyceae
ASV43987	Eukaryota	Arthropoda	Crustacea	Maxillopoda	Calocalanus	Calocalanus_sp.	ASV45181	Eukaryota	Prymnesiophyceae	Isochrysidales	Noelaerhabdaceae	Unknown Noelaerhabdaceae (Family)	Unknown Noelaerhabdaceae (Family)	0.036471	Pos	160m	Arthropoda-Prymnesiophyceae
ASV29293	Eukaryota	Dinophyceae	Unknown Dinophyceae (Class)	Unknown Dinophyceae (Class)	Unknown Dinophyceae (Class)	Unknown Dinophyceae (Class)	ASV46831	Eukaryota	Telonemia_XX	Telonemia_XXX	Telonemia-Group-2	Telonemia-Group-2_X	Telonemia-Group-2_X_sp.	0.0427191	Pos	160m	Dinophyceae-Telonemia_XX
ASV3504	Eukaryota	Dinophyceae	Prorocentrales	Prorocentraceae	Prorocentrum	Prorocentrum_sp.	ASV46831	Eukaryota	Telonemia_XX	Telonemia_XXX	Telonemia-Group-2	Telonemia-Group-2_X	Telonemia-Group-2_X_sp.	0.0204312	Pos	160m	Dinophyceae-Telonemia_XX
ASV14030	Eukaryota	Syndiniales	Dino-Group-II	Dino-Group-II-Clade-1	Dino-Group-II-Clade-1_X	Dino-Group-II-Clade-1_X_sp.	ASV47551	Eukaryota	Syndiniales	Dino-Group-II	Dino-Group-II-Clade-22	Dino-Group-II-Clade-22_X	Dino-Group-II-Clade-22_X_sp.	0.0161891	Pos	160m	Syndiniales-Syndiniales
ASV28180	Eukaryota	Syndiniales	Dino-Group-II	Dino-Group-II-Clade-6	Dino-Group-II-Clade-6_X	Dino-Group-II-Clade-6_X_sp.	ASV47551	Eukaryota	Syndiniales	Dino-Group-II	Dino-Group-II-Clade-22	Dino-Group-II-Clade-22_X	Dino-Group-II-Clade-22_X_sp.	-0.0356923	Neg	160m	Syndiniales-Syndiniales
ASV24160	Eukaryota	Syndiniales	Dino-Group-II	Dino-Group-II-Clade-20	Dino-Group-II-Clade-20_X	Dino-Group-II-Clade-20_X_sp.	ASV47551	Eukaryota	Syndiniales	Dino-Group-II	Dino-Group-II-Clade-22	Dino-Group-II-Clade-22_X	Dino-Group-II-Clade-22_X_sp.	0.0122442	Pos	160m	Syndiniales-Syndiniales
ASV996	Eukaryota	Syndiniales	Dino-Group-I	Dino-Group-I-Clade-4	Dino-Group-I-Clade-4_X	Dino-Group-I-Clade-4_X_sp.	ASV47551	Eukaryota	Syndiniales	Dino-Group-II	Dino-Group-II-Clade-22	Dino-Group-II-Clade-22_X	Dino-Group-II-Clade-22_X_sp.	-0.135271	Neg	160m	Syndiniales-Syndiniales
ASV10723	Eukaryota	Dinophyceae	Unknown Dinophyceae (Class)	Unknown Dinophyceae (Class)	Unknown Dinophyceae (Class)	Unknown Dinophyceae (Class)	ASV47914	Eukaryota	RAD-B	RAD-B_X	RAD-B_X_Group-IV_X	RAD-B_X_Group-IV_XX	RAD-B_X_Group-IV_XX_sp.	-0.109791	Neg	160m	Dinophyceae-RAD-B
ASV32219	Eukaryota	Polycystinea	Spumellaria	Astrosphaeridae	Cladococcus	Unknown Cladococcus (Genus)	ASV47914	Eukaryota	RAD-B	RAD-B_X	RAD-B_X_Group-IV_X	RAD-B_X_Group-IV_XX	RAD-B_X_Group-IV_XX_sp.	0.124176	Pos	160m	Polycystinea-RAD-B
ASV24222	Eukaryota	Syndiniales	Dino-Group-I	Dino-Group-I-Clade-1	Dino-Group-I-Clade-1_X	Dino-Group-I-Clade-1_X_sp.	ASV47914	Eukaryota	RAD-B	RAD-B_X	RAD-B_X_Group-IV_X	RAD-B_X_Group-IV_XX	RAD-B_X_Group-IV_XX_sp.	-0.00185543	Neg	160m	Syndiniales-RAD-B
ASV26794	Eukaryota	Syndiniales	Dino-Group-I	Dino-Group-I-Clade-1	Dino-Group-I-Clade-1_X	Dino-Group-I-Clade-1_X_sp.	ASV48373	Eukaryota	Dinophyceae	Gymnodiniales	Gymnodiniaceae	Gyrodinium	Unknown Gyrodinium (Genus)	0.0252632	Pos	160m	Syndiniales-Dinophyceae
ASV14061	Eukaryota	Acantharea	Acantharea_1	Acantharea_1_X	Acantharea_1_XX	Acantharea_1_XX_sp.	ASV48373	Eukaryota	Dinophyceae	Gymnodiniales	Gymnodiniaceae	Gyrodinium	Unknown Gyrodinium (Genus)	-0.118268	Neg	160m	Acantharea-Dinophyceae
ASV30853	Eukaryota	Syndiniales	Dino-Group-I	Dino-Group-I-Clade-1	Dino-Group-I-Clade-1_X	Dino-Group-I-Clade-1_X_sp.	ASV48373	Eukaryota	Dinophyceae	Gymnodiniales	Gymnodiniaceae	Gyrodinium	Unknown Gyrodinium (Genus)	0.0359969	Pos	160m	Syndiniales-Dinophyceae
ASV41283	Eukaryota	Dinophyceae	Unknown Dinophyceae (Class)	Unknown Dinophyceae (Class)	Unknown Dinophyceae (Class)	Unknown Dinophyceae (Class)	ASV48373	Eukaryota	Dinophyceae	Gymnodiniales	Gymnodiniaceae	Gyrodinium	Unknown Gyrodinium (Genus)	0.0195087	Pos	160m	Dinophyceae-Dinophyceae
ASV39663	Eukaryota	Mamiellophyceae	Mamiellales	Bathycoccaceae	Ostreococcus	Ostreococcus_clade_B	ASV48373	Eukaryota	Dinophyceae	Gymnodiniales	Gymnodiniaceae	Gyrodinium	Unknown Gyrodinium (Genus)	0.0724647	Pos	160m	Mamiellophyceae-Dinophyceae
ASV1307	Eukaryota	Arthropoda	Crustacea	Maxillopoda	Lucicutia	Lucicutia_flavicornis	ASV5302	Eukaryota	Arthropoda	Crustacea	Maxillopoda	Lucicutia	Lucicutia_flavicornis	0.0272755	Pos	160m	Arthropoda-Arthropoda
ASV3438	Eukaryota	Syndiniales	Dino-Group-II	Dino-Group-II-Clade-10-and-11	Dino-Group-II-Clade-10-and-11_X	Dino-Group-II-Clade-10-and-11_X_sp.	ASV6016	Eukaryota	Arthropoda	Crustacea	Maxillopoda	Triconia	Triconia_borealis	-0.00134816	Neg	160m	Syndiniales-Arthropoda
ASV5302	Eukaryota	Arthropoda	Crustacea	Maxillopoda	Lucicutia	Lucicutia_flavicornis	ASV6016	Eukaryota	Arthropoda	Crustacea	Maxillopoda	Triconia	Triconia_borealis	0.140174	Pos	160m	Arthropoda-Arthropoda
ASV5645	Eukaryota	Syndiniales	Dino-Group-I	Dino-Group-I-Clade-7	Dino-Group-I-Clade-7_X	Dino-Group-I-Clade-7_X_sp.	ASV6229	Eukaryota	RAD-B	RAD-B_X	RAD-B_X_Group-IVe	RAD-B_X_Group-IVe_X	RAD-B_X_Group-IVe_X_sp.	0.0486383	Pos	160m	Syndiniales-RAD-B
ASV3116	Eukaryota	Acantharea	Acantharea_1	Acantharea_1_X	Acantharea_1_XX	Acantharea_1_XX_sp.	ASV6391	Eukaryota	Acantharea	Acantharea_1	Acantharea_1_X	Acantharea_1_XX	Acantharea_1_XX_sp.	0.444514	Pos	160m	Acantharea-Acantharea
ASV6016	Eukaryota	Arthropoda	Crustacea	Maxillopoda	Triconia	Triconia_borealis	ASV8483	Eukaryota	Arthropoda	Crustacea	Maxillopoda	Calocalanus	Calocalanus_minutus	0.141414	Pos	160m	Arthropoda-Arthropoda
ASV4952	Eukaryota	Kathablepharidea	Kathablepharidida	Kathablepharidida_X	Kathablepharidida_XX	Kathablepharidida_XX_sp.	ASV9079	Eukaryota	Dinophyceae	Gymnodiniales	Gymnodiniaceae	Gyrodinium	Gyrodinium_dominans	0.184107	Pos	160m	Kathablepharidea-Dinophyceae
ASV7799	Eukaryota	Dinophyceae	Gymnodiniales	Gymnodiniaceae	Gymnodinium	Gymnodinium_sp.	ASV9865	Eukaryota	Syndiniales	Dino-Group-II	Dino-Group-II-Clade-7	Dino-Group-II-Clade-7_X	Dino-Group-II-Clade-7_X_sp.	-0.0164684	Neg	160m	Dinophyceae-Syndiniales
ASV1122	Eukaryota	Syndiniales	Dino-Group-I	Dino-Group-I-Clade-7	Dino-Group-I-Clade-7_X	Dino-Group-I-Clade-7_X_sp.	ASV11278	Eukaryota	Syndiniales	Dino-Group-II	Dino-Group-II-Clade-4	Dino-Group-II-Clade-4_X	Dino-Group-II-Clade-4_X_sp.	0.0768527	Pos	200m	Syndiniales-Syndiniales
ASV9865	Eukaryota	Syndiniales	Dino-Group-II	Dino-Group-II-Clade-7	Dino-Group-II-Clade-7_X	Dino-Group-II-Clade-7_X_sp.	ASV12558	Eukaryota	Polycystinea	Spumellaria	Liosphaeroidea_X	Liosphaeroidea_XX	Liosphaeroidea_XX_sp.	-0.0346866	Neg	200m	Syndiniales-Polycystinea
ASV11278	Eukaryota	Syndiniales	Dino-Group-II	Dino-Group-II-Clade-4	Dino-Group-II-Clade-4_X	Dino-Group-II-Clade-4_X_sp.	ASV12558	Eukaryota	Polycystinea	Spumellaria	Liosphaeroidea_X	Liosphaeroidea_XX	Liosphaeroidea_XX_sp.	-0.089288	Neg	200m	Syndiniales-Polycystinea
ASV6229	Eukaryota	RAD-B	RAD-B_X	RAD-B_X_Group-IVe	RAD-B_X_Group-IVe_X	RAD-B_X_Group-IVe_X_sp.	ASV13142	Eukaryota	Polycystinea	Spumellaria	Astrosphaeridae	Heliosphaera	Heliosphaera_sp.	-0.265561	Neg	200m	RAD-B-Polycystinea
ASV12907	Eukaryota	Arthropoda	Crustacea	Maxillopoda	Triconia	Triconia_borealis	ASV13142	Eukaryota	Polycystinea	Spumellaria	Astrosphaeridae	Heliosphaera	Heliosphaera_sp.	-0.175656	Neg	200m	Arthropoda-Polycystinea
ASV13142	Eukaryota	Polycystinea	Spumellaria	Astrosphaeridae	Heliosphaera	Heliosphaera_sp.	ASV13446	Eukaryota	Polycystinea	Spumellaria	Astrosphaeridae	Heliosphaera	Heliosphaera_sp.	0.536654	Pos	200m	Polycystinea-Polycystinea
ASV794	Eukaryota	Syndiniales	Dino-Group-II	Dino-Group-II-Clade-6	Dino-Group-II-Clade-6_X	Dino-Group-II-Clade-6_X_sp.	ASV13446	Eukaryota	Polycystinea	Spumellaria	Astrosphaeridae	Heliosphaera	Heliosphaera_sp.	0.0202927	Pos	200m	Syndiniales-Polycystinea
ASV1526	Eukaryota	RAD-A	RAD-A_X	RAD-A_Xa	RAD-A_Xa_X	RAD-A_Xa_X_sp.	ASV13915	Eukaryota	Arthropoda	Crustacea	Maxillopoda	Calocalanus	Calocalanus_minutus	0.401318	Pos	200m	RAD-A-Arthropoda
ASV1043	Eukaryota	Radiolaria_X	Radiolaria_XX	Radiolaria_XXX	Radiolaria_XXXX	Radiolaria_XXXX_sp.	ASV13915	Eukaryota	Arthropoda	Crustacea	Maxillopoda	Calocalanus	Calocalanus_minutus	-0.0999532	Neg	200m	Radiolaria_X-Arthropoda
ASV10977	Eukaryota	RAD-A	RAD-A_X	RAD-A_Xc	RAD-A_Xc_X	RAD-A_Xc_X_sp.	ASV13915	Eukaryota	Arthropoda	Crustacea	Maxillopoda	Calocalanus	Calocalanus_minutus	0.155158	Pos	200m	RAD-A-Arthropoda
ASV2889	Eukaryota	Syndiniales	Dino-Group-I	Dino-Group-I-Clade-1	Dino-Group-I-Clade-1_X	Dino-Group-I-Clade-1_X_sp.	ASV13915	Eukaryota	Arthropoda	Crustacea	Maxillopoda	Calocalanus	Calocalanus_minutus	0.127398	Pos	200m	Syndiniales-Arthropoda
ASV10723	Eukaryota	Dinophyceae	Unknown Dinophyceae (Class)	Unknown Dinophyceae (Class)	Unknown Dinophyceae (Class)	Unknown Dinophyceae (Class)	ASV13915	Eukaryota	Arthropoda	Crustacea	Maxillopoda	Calocalanus	Calocalanus_minutus	0.0233887	Pos	200m	Dinophyceae-Arthropoda
ASV1526	Eukaryota	RAD-A	RAD-A_X	RAD-A_Xa	RAD-A_Xa_X	RAD-A_Xa_X_sp.	ASV13975	Eukaryota	Annelida	Annelida_X	Annelida_XX	Unknown Annelida_XX (Family)	Unknown Annelida_XX (Family)	0.0628291	Pos	200m	RAD-A-Annelida
ASV114	Eukaryota	Syndiniales	Dino-Group-I	Dino-Group-I_X	Dino-Group-I_XX	Dino-Group-I_XX_sp.	ASV13984	Eukaryota	Sagenista	Labyrinthulomycetes	Labyrinthulomycetes_LAB15	Labyrinthulomycetes_LAB15_X	Labyrinthulomycetes_LAB15_X_sp.	-0.139038	Neg	200m	Syndiniales-Sagenista
ASV4479	Eukaryota	Cnidaria	Cnidaria_X	Hydrozoa	Unknown Hydrozoa (Family)	Unknown Hydrozoa (Family)	ASV14061	Eukaryota	Acantharea	Acantharea_1	Acantharea_1_X	Acantharea_1_XX	Acantharea_1_XX_sp.	0.0631174	Pos	200m	Cnidaria-Acantharea
ASV1829	Eukaryota	Syndiniales	Dino-Group-II	Dino-Group-II-Clade-7	Dino-Group-II-Clade-7_X	Dino-Group-II-Clade-7_X_sp.	ASV14658	Eukaryota	Sagenista	Labyrinthulomycetes	Labyrinthulomycetes_LAB15	Labyrinthulomycetes_LAB15_X	Labyrinthulomycetes_LAB15_X_sp.	-0.035836	Neg	200m	Syndiniales-Sagenista
ASV3438	Eukaryota	Syndiniales	Dino-Group-II	Dino-Group-II-Clade-10-and-11	Dino-Group-II-Clade-10-and-11_X	Dino-Group-II-Clade-10-and-11_X_sp.	ASV15245	Eukaryota	Acantharea	Acantharea_A	Acantharea_A_X	Acanthoplegma	Acanthoplegma_sp.	-0.0162152	Neg	200m	Syndiniales-Acantharea
ASV3504	Eukaryota	Dinophyceae	Prorocentrales	Prorocentraceae	Prorocentrum	Prorocentrum_sp.	ASV15974	Eukaryota	Dinophyceae	Prorocentrales	Prorocentraceae	Prorocentrum	Prorocentrum_sp.	0.347904	Pos	200m	Dinophyceae-Dinophyceae
ASV10723	Eukaryota	Dinophyceae	Unknown Dinophyceae (Class)	Unknown Dinophyceae (Class)	Unknown Dinophyceae (Class)	Unknown Dinophyceae (Class)	ASV15974	Eukaryota	Dinophyceae	Prorocentrales	Prorocentraceae	Prorocentrum	Prorocentrum_sp.	0.0605796	Pos	200m	Dinophyceae-Dinophyceae
ASV12558	Eukaryota	Polycystinea	Spumellaria	Liosphaeroidea_X	Liosphaeroidea_XX	Liosphaeroidea_XX_sp.	ASV16469	Eukaryota	Polycystinea	Spumellaria	Liosphaeroidea_X	Liosphaeroidea_XX	Liosphaeroidea_XX_sp.	0.127658	Pos	200m	Polycystinea-Polycystinea
ASV16469	Eukaryota	Polycystinea	Spumellaria	Liosphaeroidea_X	Liosphaeroidea_XX	Liosphaeroidea_XX_sp.	ASV16721	Eukaryota	Polycystinea	Spumellaria	Unknown Spumellaria (Order)	Unknown Spumellaria (Order)	Unknown Spumellaria (Order)	0.0431464	Pos	200m	Polycystinea-Polycystinea
ASV6229	Eukaryota	RAD-B	RAD-B_X	RAD-B_X_Group-IVe	RAD-B_X_Group-IVe_X	RAD-B_X_Group-IVe_X_sp.	ASV16721	Eukaryota	Polycystinea	Spumellaria	Unknown Spumellaria (Order)	Unknown Spumellaria (Order)	Unknown Spumellaria (Order)	-0.0286393	Neg	200m	RAD-B-Polycystinea
ASV13142	Eukaryota	Polycystinea	Spumellaria	Astrosphaeridae	Heliosphaera	Heliosphaera_sp.	ASV17093	Eukaryota	Syndiniales	Dino-Group-II	Dino-Group-II-Clade-6	Dino-Group-II-Clade-6_X	Dino-Group-II-Clade-6_X_sp.	0.242265	Pos	200m	Polycystinea-Syndiniales
ASV16721	Eukaryota	Polycystinea	Spumellaria	Unknown Spumellaria (Order)	Unknown Spumellaria (Order)	Unknown Spumellaria (Order)	ASV17172	Eukaryota	Polycystinea	Spumellaria	Liosphaeroidea_X	Liosphaeroidea_XX	Liosphaeroidea_XX_sp.	0.329216	Pos	200m	Polycystinea-Polycystinea
ASV16469	Eukaryota	Polycystinea	Spumellaria	Liosphaeroidea_X	Liosphaeroidea_XX	Liosphaeroidea_XX_sp.	ASV17172	Eukaryota	Polycystinea	Spumellaria	Liosphaeroidea_X	Liosphaeroidea_XX	Liosphaeroidea_XX_sp.	0.19889	Pos	200m	Polycystinea-Polycystinea
ASV12558	Eukaryota	Polycystinea	Spumellaria	Liosphaeroidea_X	Liosphaeroidea_XX	Liosphaeroidea_XX_sp.	ASV17172	Eukaryota	Polycystinea	Spumellaria	Liosphaeroidea_X	Liosphaeroidea_XX	Liosphaeroidea_XX_sp.	0.511621	Pos	200m	Polycystinea-Polycystinea
ASV10977	Eukaryota	RAD-A	RAD-A_X	RAD-A_Xc	RAD-A_Xc_X	RAD-A_Xc_X_sp.	ASV17882	Eukaryota	Syndiniales	Dino-Group-II	Dino-Group-II-Clade-9	Dino-Group-II-Clade-9_X	Dino-Group-II-Clade-9_X_sp.	-0.00657414	Neg	200m	RAD-A-Syndiniales
ASV6229	Eukaryota	RAD-B	RAD-B_X	RAD-B_X_Group-IVe	RAD-B_X_Group-IVe_X	RAD-B_X_Group-IVe_X_sp.	ASV17935	Eukaryota	Syndiniales	Dino-Group-I	Dino-Group-I-Clade-2	Dino-Group-I-Clade-2_X	Dino-Group-I-Clade-2_X_sp.	0.0953607	Pos	200m	RAD-B-Syndiniales
ASV794	Eukaryota	Syndiniales	Dino-Group-II	Dino-Group-II-Clade-6	Dino-Group-II-Clade-6_X	Dino-Group-II-Clade-6_X_sp.	ASV1829	Eukaryota	Syndiniales	Dino-Group-II	Dino-Group-II-Clade-7	Dino-Group-II-Clade-7_X	Dino-Group-II-Clade-7_X_sp.	0.128494	Pos	200m	Syndiniales-Syndiniales
ASV3504	Eukaryota	Dinophyceae	Prorocentrales	Prorocentraceae	Prorocentrum	Prorocentrum_sp.	ASV18972	Eukaryota	Dinophyceae	Unknown Dinophyceae (Class)	Unknown Dinophyceae (Class)	Unknown Dinophyceae (Class)	Unknown Dinophyceae (Class)	0.410047	Pos	200m	Dinophyceae-Dinophyceae
ASV17172	Eukaryota	Polycystinea	Spumellaria	Liosphaeroidea_X	Liosphaeroidea_XX	Liosphaeroidea_XX_sp.	ASV19431	Eukaryota	Polycystinea	Spumellaria	Liosphaeroidea_X	Liosphaeroidea_XX	Liosphaeroidea_XX_sp.	0.321506	Pos	200m	Polycystinea-Polycystinea
ASV16721	Eukaryota	Polycystinea	Spumellaria	Unknown Spumellaria (Order)	Unknown Spumellaria (Order)	Unknown Spumellaria (Order)	ASV19431	Eukaryota	Polycystinea	Spumellaria	Liosphaeroidea_X	Liosphaeroidea_XX	Liosphaeroidea_XX_sp.	0.145777	Pos	200m	Polycystinea-Polycystinea
ASV12558	Eukaryota	Polycystinea	Spumellaria	Liosphaeroidea_X	Liosphaeroidea_XX	Liosphaeroidea_XX_sp.	ASV19431	Eukaryota	Polycystinea	Spumellaria	Liosphaeroidea_X	Liosphaeroidea_XX	Liosphaeroidea_XX_sp.	0.197733	Pos	200m	Polycystinea-Polycystinea
ASV8600	Eukaryota	Syndiniales	Dino-Group-II	Dino-Group-II-Clade-6	Dino-Group-II-Clade-6_X	Dino-Group-II-Clade-6_X_sp.	ASV20354	Eukaryota	Syndiniales	Dino-Group-II	Dino-Group-II-Clade-10-and-11	Dino-Group-II-Clade-10-and-11_X	Dino-Group-II-Clade-10-and-11_X_sp.	-0.129337	Neg	200m	Syndiniales-Syndiniales
ASV3061	Eukaryota	Syndiniales	Dino-Group-II	Dino-Group-II-Clade-7	Dino-Group-II-Clade-7_X	Dino-Group-II-Clade-7_X_sp.	ASV20620	Eukaryota	RAD-A	RAD-A_X	RAD-A_Xc	RAD-A_Xc_X	RAD-A_Xc_X_sp.	0.0668856	Pos	200m	Syndiniales-RAD-A
ASV3116	Eukaryota	Acantharea	Acantharea_1	Acantharea_1_X	Acantharea_1_XX	Acantharea_1_XX_sp.	ASV20632	Eukaryota	Acantharea	Acantharea_1	Acantharea_1_X	Acantharea_1_XX	Acantharea_1_XX_sp.	0.0599273	Pos	200m	Acantharea-Acantharea
ASV13009	Eukaryota	Polycystinea	Spumellaria	Astrosphaeridae	Cladococcus	Unknown Cladococcus (Genus)	ASV20879	Eukaryota	Polycystinea	Spumellaria	Astrosphaeridae	Unknown Astrosphaeridae (Family)	Unknown Astrosphaeridae (Family)	0.00447437	Pos	200m	Polycystinea-Polycystinea
ASV14658	Eukaryota	Sagenista	Labyrinthulomycetes	Labyrinthulomycetes_LAB15	Labyrinthulomycetes_LAB15_X	Labyrinthulomycetes_LAB15_X_sp.	ASV20879	Eukaryota	Polycystinea	Spumellaria	Astrosphaeridae	Unknown Astrosphaeridae (Family)	Unknown Astrosphaeridae (Family)	-0.00200325	Neg	200m	Sagenista-Polycystinea
ASV794	Eukaryota	Syndiniales	Dino-Group-II	Dino-Group-II-Clade-6	Dino-Group-II-Clade-6_X	Dino-Group-II-Clade-6_X_sp.	ASV21531	Eukaryota	RAD-B	RAD-B_X	Taxopodida	Sticholonche	Sticholonche_sp.	-0.0722089	Neg	200m	Syndiniales-RAD-B
ASV17093	Eukaryota	Syndiniales	Dino-Group-II	Dino-Group-II-Clade-6	Dino-Group-II-Clade-6_X	Dino-Group-II-Clade-6_X_sp.	ASV21531	Eukaryota	RAD-B	RAD-B_X	Taxopodida	Sticholonche	Sticholonche_sp.	-0.00839918	Neg	200m	Syndiniales-RAD-B
ASV7799	Eukaryota	Dinophyceae	Gymnodiniales	Gymnodiniaceae	Gymnodinium	Gymnodinium_sp.	ASV22946	Eukaryota	Dinophyceae	Gymnodiniales	Gymnodiniaceae	Gyrodinium	Unknown Gyrodinium (Genus)	0.0126631	Pos	200m	Dinophyceae-Dinophyceae
ASV1526	Eukaryota	RAD-A	RAD-A_X	RAD-A_Xa	RAD-A_Xa_X	RAD-A_Xa_X_sp.	ASV23087	Eukaryota	Syndiniales	Dino-Group-II	Dino-Group-II-Clade-10-and-11	Dino-Group-II-Clade-10-and-11_X	Dino-Group-II-Clade-10-and-11_X_sp.	-0.183838	Neg	200m	RAD-A-Syndiniales
ASV114	Eukaryota	Syndiniales	Dino-Group-I	Dino-Group-I_X	Dino-Group-I_XX	Dino-Group-I_XX_sp.	ASV24140	Eukaryota	Oligohymenophorea	OLIGO5	OLIGO5_X	OLIGO5_XX	OLIGO5_XX_sp.	0.15556	Pos	200m	Syndiniales-Oligohymenophorea
ASV6391	Eukaryota	Acantharea	Acantharea_1	Acantharea_1_X	Acantharea_1_XX	Acantharea_1_XX_sp.	ASV24140	Eukaryota	Oligohymenophorea	OLIGO5	OLIGO5_X	OLIGO5_XX	OLIGO5_XX_sp.	0.224302	Pos	200m	Acantharea-Oligohymenophorea
ASV2889	Eukaryota	Syndiniales	Dino-Group-I	Dino-Group-I-Clade-1	Dino-Group-I-Clade-1_X	Dino-Group-I-Clade-1_X_sp.	ASV24222	Eukaryota	Syndiniales	Dino-Group-I	Dino-Group-I-Clade-1	Dino-Group-I-Clade-1_X	Dino-Group-I-Clade-1_X_sp.	0.206675	Pos	200m	Syndiniales-Syndiniales
ASV7799	Eukaryota	Dinophyceae	Gymnodiniales	Gymnodiniaceae	Gymnodinium	Gymnodinium_sp.	ASV24222	Eukaryota	Syndiniales	Dino-Group-I	Dino-Group-I-Clade-1	Dino-Group-I-Clade-1_X	Dino-Group-I-Clade-1_X_sp.	0.0370028	Pos	200m	Dinophyceae-Syndiniales
ASV5706	Eukaryota	Polycystinea	Spumellaria	Astrosphaeridae	Cladococcus	Cladococcus_scoparius	ASV24227	Eukaryota	Polycystinea	Spumellaria	Astrosphaeridae	Cladococcus	Cladococcus_scoparius	0.0958769	Pos	200m	Polycystinea-Polycystinea
ASV15974	Eukaryota	Dinophyceae	Prorocentrales	Prorocentraceae	Prorocentrum	Prorocentrum_sp.	ASV24497	Eukaryota	Dinophyceae	Prorocentrales	Prorocentraceae	Prorocentrum	Prorocentrum_sp.	0.0713496	Pos	200m	Dinophyceae-Dinophyceae
ASV24407	Eukaryota	RAD-B	RAD-B_X	RAD-B_X_Group-III	RAD-B_X_Group-III_X	RAD-B_X_Group-III_X_sp.	ASV24650	Eukaryota	Syndiniales	Dino-Group-II	Dino-Group-II-Clade-24	Dino-Group-II-Clade-24_X	Dino-Group-II-Clade-24_X_sp.	0.0317855	Pos	200m	RAD-B-Syndiniales
ASV18864	Eukaryota	RAD-B	RAD-B_X	RAD-B_X_Group-II	RAD-B_X_Group-II_X	RAD-B_X_Group-II_X_sp.	ASV24650	Eukaryota	Syndiniales	Dino-Group-II	Dino-Group-II-Clade-24	Dino-Group-II-Clade-24_X	Dino-Group-II-Clade-24_X_sp.	0.0196482	Pos	200m	RAD-B-Syndiniales
ASV24407	Eukaryota	RAD-B	RAD-B_X	RAD-B_X_Group-III	RAD-B_X_Group-III_X	RAD-B_X_Group-III_X_sp.	ASV25229	Eukaryota	Polycystinea	Nassellaria	Nassellaria_2	Nassellaria_2_X	Nassellaria_2_X_sp.	0.101083	Pos	200m	RAD-B-Polycystinea
ASV8388	Eukaryota	Syndiniales	Dino-Group-I	Dino-Group-I-Clade-1	Dino-Group-I-Clade-1_X	Dino-Group-I-Clade-1_X_sp.	ASV25229	Eukaryota	Polycystinea	Nassellaria	Nassellaria_2	Nassellaria_2_X	Nassellaria_2_X_sp.	0.0158992	Pos	200m	Syndiniales-Polycystinea
ASV794	Eukaryota	Syndiniales	Dino-Group-II	Dino-Group-II-Clade-6	Dino-Group-II-Clade-6_X	Dino-Group-II-Clade-6_X_sp.	ASV25229	Eukaryota	Polycystinea	Nassellaria	Nassellaria_2	Nassellaria_2_X	Nassellaria_2_X_sp.	0.0248774	Pos	200m	Syndiniales-Polycystinea
ASV14658	Eukaryota	Sagenista	Labyrinthulomycetes	Labyrinthulomycetes_LAB15	Labyrinthulomycetes_LAB15_X	Labyrinthulomycetes_LAB15_X_sp.	ASV26350	Eukaryota	Picozoa_XX	Picozoa_XXX	Picozoa_XXXX	Picozoa_XXXXX	Picozoa_XXXXX_sp.	0.260565	Pos	200m	Sagenista-Picozoa_XX
ASV13984	Eukaryota	Sagenista	Labyrinthulomycetes	Labyrinthulomycetes_LAB15	Labyrinthulomycetes_LAB15_X	Labyrinthulomycetes_LAB15_X_sp.	ASV26350	Eukaryota	Picozoa_XX	Picozoa_XXX	Picozoa_XXXX	Picozoa_XXXXX	Picozoa_XXXXX_sp.	0.367464	Pos	200m	Sagenista-Picozoa_XX
ASV15974	Eukaryota	Dinophyceae	Prorocentrales	Prorocentraceae	Prorocentrum	Prorocentrum_sp.	ASV26350	Eukaryota	Picozoa_XX	Picozoa_XXX	Picozoa_XXXX	Picozoa_XXXXX	Picozoa_XXXXX_sp.	0.0504864	Pos	200m	Dinophyceae-Picozoa_XX
ASV20354	Eukaryota	Syndiniales	Dino-Group-II	Dino-Group-II-Clade-10-and-11	Dino-Group-II-Clade-10-and-11_X	Dino-Group-II-Clade-10-and-11_X_sp.	ASV26350	Eukaryota	Picozoa_XX	Picozoa_XXX	Picozoa_XXXX	Picozoa_XXXXX	Picozoa_XXXXX_sp.	0.117911	Pos	200m	Syndiniales-Picozoa_XX
ASV17093	Eukaryota	Syndiniales	Dino-Group-II	Dino-Group-II-Clade-6	Dino-Group-II-Clade-6_X	Dino-Group-II-Clade-6_X_sp.	ASV26382	Eukaryota	RAD-A	RAD-A_X	RAD-A_Xb	RAD-A_Xb_X	RAD-A_Xb_X_sp.	0.129737	Pos	200m	Syndiniales-RAD-A
ASV14030	Eukaryota	Syndiniales	Dino-Group-II	Dino-Group-II-Clade-1	Dino-Group-II-Clade-1_X	Dino-Group-II-Clade-1_X_sp.	ASV26382	Eukaryota	RAD-A	RAD-A_X	RAD-A_Xb	RAD-A_Xb_X	RAD-A_Xb_X_sp.	-0.0435792	Neg	200m	Syndiniales-RAD-A
ASV13446	Eukaryota	Polycystinea	Spumellaria	Astrosphaeridae	Heliosphaera	Heliosphaera_sp.	ASV26794	Eukaryota	Syndiniales	Dino-Group-I	Dino-Group-I-Clade-1	Dino-Group-I-Clade-1_X	Dino-Group-I-Clade-1_X_sp.	-0.107452	Neg	200m	Polycystinea-Syndiniales
ASV26382	Eukaryota	RAD-A	RAD-A_X	RAD-A_Xb	RAD-A_Xb_X	RAD-A_Xb_X_sp.	ASV26794	Eukaryota	Syndiniales	Dino-Group-I	Dino-Group-I-Clade-1	Dino-Group-I-Clade-1_X	Dino-Group-I-Clade-1_X_sp.	-0.073616	Neg	200m	RAD-A-Syndiniales
ASV26020	Eukaryota	Syndiniales	Dino-Group-I	Dino-Group-I-Clade-2	Dino-Group-I-Clade-2_X	Dino-Group-I-Clade-2_X_sp.	ASV26794	Eukaryota	Syndiniales	Dino-Group-I	Dino-Group-I-Clade-1	Dino-Group-I-Clade-1_X	Dino-Group-I-Clade-1_X_sp.	-0.0174806	Neg	200m	Syndiniales-Syndiniales
ASV996	Eukaryota	Syndiniales	Dino-Group-I	Dino-Group-I-Clade-4	Dino-Group-I-Clade-4_X	Dino-Group-I-Clade-4_X_sp.	ASV26794	Eukaryota	Syndiniales	Dino-Group-I	Dino-Group-I-Clade-1	Dino-Group-I-Clade-1_X	Dino-Group-I-Clade-1_X_sp.	0.0557053	Pos	200m	Syndiniales-Syndiniales
ASV20879	Eukaryota	Polycystinea	Spumellaria	Astrosphaeridae	Unknown Astrosphaeridae (Family)	Unknown Astrosphaeridae (Family)	ASV27347	Eukaryota	Syndiniales	Dino-Group-I	Dino-Group-I-Clade-2	Dino-Group-I-Clade-2_X	Dino-Group-I-Clade-2_X_sp.	0.0910015	Pos	200m	Polycystinea-Syndiniales
ASV22485	Eukaryota	Arthropoda	Crustacea	Maxillopoda	Clausocalanus	Clausocalanus_furcatus	ASV27610	Eukaryota	RAD-B	RAD-B_X	RAD-B_X_Group-Ie	RAD-B_X_Group-Ie_X	RAD-B_X_Group-Ie_X_sp.	0.0636901	Pos	200m	Arthropoda-RAD-B
ASV26020	Eukaryota	Syndiniales	Dino-Group-I	Dino-Group-I-Clade-2	Dino-Group-I-Clade-2_X	Dino-Group-I-Clade-2_X_sp.	ASV27913	Eukaryota	Acantharea	Acantharea_B	Acantharea_B1	Acanthochiasma	Acanthochiasma_sp.	0.0165348	Pos	200m	Syndiniales-Acantharea
ASV15974	Eukaryota	Dinophyceae	Prorocentrales	Prorocentraceae	Prorocentrum	Prorocentrum_sp.	ASV27913	Eukaryota	Acantharea	Acantharea_B	Acantharea_B1	Acanthochiasma	Acanthochiasma_sp.	-0.0522519	Neg	200m	Dinophyceae-Acantharea
ASV996	Eukaryota	Syndiniales	Dino-Group-I	Dino-Group-I-Clade-4	Dino-Group-I-Clade-4_X	Dino-Group-I-Clade-4_X_sp.	ASV2889	Eukaryota	Syndiniales	Dino-Group-I	Dino-Group-I-Clade-1	Dino-Group-I-Clade-1_X	Dino-Group-I-Clade-1_X_sp.	0.324998	Pos	200m	Syndiniales-Syndiniales
ASV1255	Eukaryota	Dinophyceae	Prorocentrales	Prorocentraceae	Prorocentrum	Prorocentrum_sp.	ASV2896	Eukaryota	RAD-C	RAD-C_X	RAD-C_Xb	RAD-C_Xb_X	RAD-C_Xb_X_sp.	0.245412	Pos	200m	Dinophyceae-RAD-C
ASV13410	Eukaryota	Syndiniales	Dino-Group-II	Dino-Group-II-Clade-6	Dino-Group-II-Clade-6_X	Dino-Group-II-Clade-6_X_sp.	ASV29032	Eukaryota	Syndiniales	Dino-Group-II	Dino-Group-II-Clade-6	Dino-Group-II-Clade-6_X	Dino-Group-II-Clade-6_X_sp.	0.073347	Pos	200m	Syndiniales-Syndiniales
ASV17093	Eukaryota	Syndiniales	Dino-Group-II	Dino-Group-II-Clade-6	Dino-Group-II-Clade-6_X	Dino-Group-II-Clade-6_X_sp.	ASV29105	Eukaryota	Dinophyceae	Unknown Dinophyceae (Class)	Unknown Dinophyceae (Class)	Unknown Dinophyceae (Class)	Unknown Dinophyceae (Class)	-0.080869	Neg	200m	Syndiniales-Dinophyceae
ASV1526	Eukaryota	RAD-A	RAD-A_X	RAD-A_Xa	RAD-A_Xa_X	RAD-A_Xa_X_sp.	ASV29105	Eukaryota	Dinophyceae	Unknown Dinophyceae (Class)	Unknown Dinophyceae (Class)	Unknown Dinophyceae (Class)	Unknown Dinophyceae (Class)	0.00372299	Pos	200m	RAD-A-Dinophyceae
ASV22946	Eukaryota	Dinophyceae	Gymnodiniales	Gymnodiniaceae	Gyrodinium	Unknown Gyrodinium (Genus)	ASV29105	Eukaryota	Dinophyceae	Unknown Dinophyceae (Class)	Unknown Dinophyceae (Class)	Unknown Dinophyceae (Class)	Unknown Dinophyceae (Class)	0.193189	Pos	200m	Dinophyceae-Dinophyceae
ASV24140	Eukaryota	Oligohymenophorea	OLIGO5	OLIGO5_X	OLIGO5_XX	OLIGO5_XX_sp.	ASV29217	Eukaryota	Pelagophyceae	Pelagomonadales	Pelagomonadaceae	Pelagomonas	Pelagomonas_calceolata	-0.104353	Neg	200m	Oligohymenophorea-Pelagophyceae
ASV13142	Eukaryota	Polycystinea	Spumellaria	Astrosphaeridae	Heliosphaera	Heliosphaera_sp.	ASV29217	Eukaryota	Pelagophyceae	Pelagomonadales	Pelagomonadaceae	Pelagomonas	Pelagomonas_calceolata	-0.121512	Neg	200m	Polycystinea-Pelagophyceae
ASV17093	Eukaryota	Syndiniales	Dino-Group-II	Dino-Group-II-Clade-6	Dino-Group-II-Clade-6_X	Dino-Group-II-Clade-6_X_sp.	ASV29217	Eukaryota	Pelagophyceae	Pelagomonadales	Pelagomonadaceae	Pelagomonas	Pelagomonas_calceolata	-0.0993068	Neg	200m	Syndiniales-Pelagophyceae
ASV18864	Eukaryota	RAD-B	RAD-B_X	RAD-B_X_Group-II	RAD-B_X_Group-II_X	RAD-B_X_Group-II_X_sp.	ASV29217	Eukaryota	Pelagophyceae	Pelagomonadales	Pelagomonadaceae	Pelagomonas	Pelagomonas_calceolata	0.0790788	Pos	200m	RAD-B-Pelagophyceae
ASV13142	Eukaryota	Polycystinea	Spumellaria	Astrosphaeridae	Heliosphaera	Heliosphaera_sp.	ASV29463	Eukaryota	Polycystinea	Spumellaria	Astrosphaeridae	Heliosphaera	Heliosphaera_sp.	0.163926	Pos	200m	Polycystinea-Polycystinea
ASV19431	Eukaryota	Polycystinea	Spumellaria	Liosphaeroidea_X	Liosphaeroidea_XX	Liosphaeroidea_XX_sp.	ASV29463	Eukaryota	Polycystinea	Spumellaria	Astrosphaeridae	Heliosphaera	Heliosphaera_sp.	0.0865924	Pos	200m	Polycystinea-Polycystinea
ASV17093	Eukaryota	Syndiniales	Dino-Group-II	Dino-Group-II-Clade-6	Dino-Group-II-Clade-6_X	Dino-Group-II-Clade-6_X_sp.	ASV29463	Eukaryota	Polycystinea	Spumellaria	Astrosphaeridae	Heliosphaera	Heliosphaera_sp.	0.193352	Pos	200m	Syndiniales-Polycystinea
ASV7799	Eukaryota	Dinophyceae	Gymnodiniales	Gymnodiniaceae	Gymnodinium	Gymnodinium_sp.	ASV29644	Eukaryota	Syndiniales	Dino-Group-II	Dino-Group-II-Clade-10-and-11	Dino-Group-II-Clade-10-and-11_X	Dino-Group-II-Clade-10-and-11_X_sp.	0.361104	Pos	200m	Dinophyceae-Syndiniales
ASV29217	Eukaryota	Pelagophyceae	Pelagomonadales	Pelagomonadaceae	Pelagomonas	Pelagomonas_calceolata	ASV29644	Eukaryota	Syndiniales	Dino-Group-II	Dino-Group-II-Clade-10-and-11	Dino-Group-II-Clade-10-and-11_X	Dino-Group-II-Clade-10-and-11_X_sp.	0.0594915	Pos	200m	Pelagophyceae-Syndiniales
ASV22219	Eukaryota	Dinophyceae	Gymnodiniales	Gymnodiniaceae	Gymnodinium	Gymnodinium_sp.	ASV29644	Eukaryota	Syndiniales	Dino-Group-II	Dino-Group-II-Clade-10-and-11	Dino-Group-II-Clade-10-and-11_X	Dino-Group-II-Clade-10-and-11_X_sp.	0.227139	Pos	200m	Dinophyceae-Syndiniales
ASV22542	Eukaryota	Arthropoda	Crustacea	Maxillopoda	Unknown Maxillopoda (Family)	Unknown Maxillopoda (Family)	ASV29680	Eukaryota	Arthropoda	Crustacea	Maxillopoda	Triconia	Triconia_borealis	0.124796	Pos	200m	Arthropoda-Arthropoda
ASV3504	Eukaryota	Dinophyceae	Prorocentrales	Prorocentraceae	Prorocentrum	Prorocentrum_sp.	ASV30058	Eukaryota	RAD-B	RAD-B_X	RAD-B_X_Group-IV_X	RAD-B_X_Group-IV_XX	RAD-B_X_Group-IV_XX_sp.	0.0919196	Pos	200m	Dinophyceae-RAD-B
ASV10977	Eukaryota	RAD-A	RAD-A_X	RAD-A_Xc	RAD-A_Xc_X	RAD-A_Xc_X_sp.	ASV30058	Eukaryota	RAD-B	RAD-B_X	RAD-B_X_Group-IV_X	RAD-B_X_Group-IV_XX	RAD-B_X_Group-IV_XX_sp.	-0.200341	Neg	200m	RAD-A-RAD-B
ASV20879	Eukaryota	Polycystinea	Spumellaria	Astrosphaeridae	Unknown Astrosphaeridae (Family)	Unknown Astrosphaeridae (Family)	ASV30109	Eukaryota	Prymnesiophyceae	Prymnesiophyceae_Clade_E	Prymnesiophyceae_Clade_E_X	Prymnesiophyceae_Clade_E_XX	Prymnesiophyceae_Clade_E_XX_sp.	-0.229447	Neg	200m	Polycystinea-Prymnesiophyceae
ASV1829	Eukaryota	Syndiniales	Dino-Group-II	Dino-Group-II-Clade-7	Dino-Group-II-Clade-7_X	Dino-Group-II-Clade-7_X_sp.	ASV30109	Eukaryota	Prymnesiophyceae	Prymnesiophyceae_Clade_E	Prymnesiophyceae_Clade_E_X	Prymnesiophyceae_Clade_E_XX	Prymnesiophyceae_Clade_E_XX_sp.	-0.0896197	Neg	200m	Syndiniales-Prymnesiophyceae
ASV14658	Eukaryota	Sagenista	Labyrinthulomycetes	Labyrinthulomycetes_LAB15	Labyrinthulomycetes_LAB15_X	Labyrinthulomycetes_LAB15_X_sp.	ASV30109	Eukaryota	Prymnesiophyceae	Prymnesiophyceae_Clade_E	Prymnesiophyceae_Clade_E_X	Prymnesiophyceae_Clade_E_XX	Prymnesiophyceae_Clade_E_XX_sp.	0.277831	Pos	200m	Sagenista-Prymnesiophyceae
ASV13975	Eukaryota	Annelida	Annelida_X	Annelida_XX	Unknown Annelida_XX (Family)	Unknown Annelida_XX (Family)	ASV30118	Eukaryota	Annelida	Annelida_X	Annelida_XX	Unknown Annelida_XX (Family)	Unknown Annelida_XX (Family)	0.561072	Pos	200m	Annelida-Annelida
ASV29644	Eukaryota	Syndiniales	Dino-Group-II	Dino-Group-II-Clade-10-and-11	Dino-Group-II-Clade-10-and-11_X	Dino-Group-II-Clade-10-and-11_X_sp.	ASV30145	Eukaryota	Syndiniales	Dino-Group-I	Dino-Group-I-Clade-4	Dino-Group-I-Clade-4_X	Dino-Group-I-Clade-4_X_sp.	0.144939	Pos	200m	Syndiniales-Syndiniales
ASV2889	Eukaryota	Syndiniales	Dino-Group-I	Dino-Group-I-Clade-1	Dino-Group-I-Clade-1_X	Dino-Group-I-Clade-1_X_sp.	ASV30145	Eukaryota	Syndiniales	Dino-Group-I	Dino-Group-I-Clade-4	Dino-Group-I-Clade-4_X	Dino-Group-I-Clade-4_X_sp.	0.169728	Pos	200m	Syndiniales-Syndiniales
ASV30109	Eukaryota	Prymnesiophyceae	Prymnesiophyceae_Clade_E	Prymnesiophyceae_Clade_E_X	Prymnesiophyceae_Clade_E_XX	Prymnesiophyceae_Clade_E_XX_sp.	ASV30145	Eukaryota	Syndiniales	Dino-Group-I	Dino-Group-I-Clade-4	Dino-Group-I-Clade-4_X	Dino-Group-I-Clade-4_X_sp.	0.0926881	Pos	200m	Prymnesiophyceae-Syndiniales
ASV25229	Eukaryota	Polycystinea	Nassellaria	Nassellaria_2	Nassellaria_2_X	Nassellaria_2_X_sp.	ASV30865	Eukaryota	Syndiniales	Dino-Group-II	Dino-Group-II-Clade-7	Dino-Group-II-Clade-7_X	Dino-Group-II-Clade-7_X_sp.	0.0330134	Pos	200m	Polycystinea-Syndiniales
ASV20620	Eukaryota	RAD-A	RAD-A_X	RAD-A_Xc	RAD-A_Xc_X	RAD-A_Xc_X_sp.	ASV30865	Eukaryota	Syndiniales	Dino-Group-II	Dino-Group-II-Clade-7	Dino-Group-II-Clade-7_X	Dino-Group-II-Clade-7_X_sp.	-0.0431824	Neg	200m	RAD-A-Syndiniales
ASV996	Eukaryota	Syndiniales	Dino-Group-I	Dino-Group-I-Clade-4	Dino-Group-I-Clade-4_X	Dino-Group-I-Clade-4_X_sp.	ASV31009	Eukaryota	Syndiniales	Dino-Group-I	Dino-Group-I-Clade-3	Dino-Group-I-Clade-3_X	Dino-Group-I-Clade-3_X_sp.	0.025655	Pos	200m	Syndiniales-Syndiniales
ASV17313	Eukaryota	Acantharea	Acantharea_1	Acantharea_1_X	Acantharea_1_XX	Acantharea_1_XX_sp.	ASV31887	Eukaryota	Syndiniales	Dino-Group-IV	Dino-Group-IV-Hematodinium-Group	Hematodinium	Hematodinium_sp.	0.00805967	Pos	200m	Acantharea-Syndiniales
ASV30109	Eukaryota	Prymnesiophyceae	Prymnesiophyceae_Clade_E	Prymnesiophyceae_Clade_E_X	Prymnesiophyceae_Clade_E_XX	Prymnesiophyceae_Clade_E_XX_sp.	ASV31887	Eukaryota	Syndiniales	Dino-Group-IV	Dino-Group-IV-Hematodinium-Group	Hematodinium	Hematodinium_sp.	-0.121976	Neg	200m	Prymnesiophyceae-Syndiniales
ASV13984	Eukaryota	Sagenista	Labyrinthulomycetes	Labyrinthulomycetes_LAB15	Labyrinthulomycetes_LAB15_X	Labyrinthulomycetes_LAB15_X_sp.	ASV32058	Eukaryota	RAD-B	RAD-B_X	RAD-B_X_Group-Ib	RAD-B_X_Group-Ib_X	RAD-B_X_Group-Ib_X_sp.	0.0993532	Pos	200m	Sagenista-RAD-B
ASV29032	Eukaryota	Syndiniales	Dino-Group-II	Dino-Group-II-Clade-6	Dino-Group-II-Clade-6_X	Dino-Group-II-Clade-6_X_sp.	ASV32058	Eukaryota	RAD-B	RAD-B_X	RAD-B_X_Group-Ib	RAD-B_X_Group-Ib_X	RAD-B_X_Group-Ib_X_sp.	0.0442401	Pos	200m	Syndiniales-RAD-B
ASV8600	Eukaryota	Syndiniales	Dino-Group-II	Dino-Group-II-Clade-6	Dino-Group-II-Clade-6_X	Dino-Group-II-Clade-6_X_sp.	ASV32058	Eukaryota	RAD-B	RAD-B_X	RAD-B_X_Group-Ib	RAD-B_X_Group-Ib_X	RAD-B_X_Group-Ib_X_sp.	-0.158305	Neg	200m	Syndiniales-RAD-B
ASV26020	Eukaryota	Syndiniales	Dino-Group-I	Dino-Group-I-Clade-2	Dino-Group-I-Clade-2_X	Dino-Group-I-Clade-2_X_sp.	ASV32058	Eukaryota	RAD-B	RAD-B_X	RAD-B_X_Group-Ib	RAD-B_X_Group-Ib_X	RAD-B_X_Group-Ib_X_sp.	-0.0244384	Neg	200m	Syndiniales-RAD-B
ASV24650	Eukaryota	Syndiniales	Dino-Group-II	Dino-Group-II-Clade-24	Dino-Group-II-Clade-24_X	Dino-Group-II-Clade-24_X_sp.	ASV32058	Eukaryota	RAD-B	RAD-B_X	RAD-B_X_Group-Ib	RAD-B_X_Group-Ib_X	RAD-B_X_Group-Ib_X_sp.	0.0255356	Pos	200m	Syndiniales-RAD-B
ASV18864	Eukaryota	RAD-B	RAD-B_X	RAD-B_X_Group-II	RAD-B_X_Group-II_X	RAD-B_X_Group-II_X_sp.	ASV32058	Eukaryota	RAD-B	RAD-B_X	RAD-B_X_Group-Ib	RAD-B_X_Group-Ib_X	RAD-B_X_Group-Ib_X_sp.	0.0735303	Pos	200m	RAD-B-RAD-B
ASV1043	Eukaryota	Radiolaria_X	Radiolaria_XX	Radiolaria_XXX	Radiolaria_XXXX	Radiolaria_XXXX_sp.	ASV32140	Eukaryota	Arthropoda	Crustacea	Maxillopoda	Sapphirina	Sapphirina_sp.	-0.148253	Neg	200m	Radiolaria_X-Arthropoda
ASV27610	Eukaryota	RAD-B	RAD-B_X	RAD-B_X_Group-Ie	RAD-B_X_Group-Ie_X	RAD-B_X_Group-Ie_X_sp.	ASV32140	Eukaryota	Arthropoda	Crustacea	Maxillopoda	Sapphirina	Sapphirina_sp.	-0.13141	Neg	200m	RAD-B-Arthropoda
ASV13597	Eukaryota	Arthropoda	Crustacea	Maxillopoda	Unknown Maxillopoda (Family)	Unknown Maxillopoda (Family)	ASV32140	Eukaryota	Arthropoda	Crustacea	Maxillopoda	Sapphirina	Sapphirina_sp.	0.112878	Pos	200m	Arthropoda-Arthropoda
ASV17882	Eukaryota	Syndiniales	Dino-Group-II	Dino-Group-II-Clade-9	Dino-Group-II-Clade-9_X	Dino-Group-II-Clade-9_X_sp.	ASV32314	Eukaryota	RAD-A	RAD-A_X	RAD-A_Xc	RAD-A_Xc_X	RAD-A_Xc_X_sp.	-0.0629122	Neg	200m	Syndiniales-RAD-A
ASV10977	Eukaryota	RAD-A	RAD-A_X	RAD-A_Xc	RAD-A_Xc_X	RAD-A_Xc_X_sp.	ASV32314	Eukaryota	RAD-A	RAD-A_X	RAD-A_Xc	RAD-A_Xc_X	RAD-A_Xc_X_sp.	0.559205	Pos	200m	RAD-A-RAD-A
ASV1307	Eukaryota	Arthropoda	Crustacea	Maxillopoda	Lucicutia	Lucicutia_flavicornis	ASV32514	Eukaryota	Acantharea	Acantharea_1	Acantharea_1_X	Acantharea_1_XX	Acantharea_1_XX_sp.	-0.00891209	Neg	200m	Arthropoda-Acantharea
ASV14061	Eukaryota	Acantharea	Acantharea_1	Acantharea_1_X	Acantharea_1_XX	Acantharea_1_XX_sp.	ASV32514	Eukaryota	Acantharea	Acantharea_1	Acantharea_1_X	Acantharea_1_XX	Acantharea_1_XX_sp.	0.349354	Pos	200m	Acantharea-Acantharea
ASV23087	Eukaryota	Syndiniales	Dino-Group-II	Dino-Group-II-Clade-10-and-11	Dino-Group-II-Clade-10-and-11_X	Dino-Group-II-Clade-10-and-11_X_sp.	ASV32998	Eukaryota	RAD-C	RAD-C_X	RAD-C_Xb	RAD-C_Xb_X	RAD-C_Xb_X_sp.	-0.0268208	Neg	200m	Syndiniales-RAD-C
ASV10723	Eukaryota	Dinophyceae	Unknown Dinophyceae (Class)	Unknown Dinophyceae (Class)	Unknown Dinophyceae (Class)	Unknown Dinophyceae (Class)	ASV32998	Eukaryota	RAD-C	RAD-C_X	RAD-C_Xb	RAD-C_Xb_X	RAD-C_Xb_X_sp.	0.0802496	Pos	200m	Dinophyceae-RAD-C
ASV8600	Eukaryota	Syndiniales	Dino-Group-II	Dino-Group-II-Clade-6	Dino-Group-II-Clade-6_X	Dino-Group-II-Clade-6_X_sp.	ASV32998	Eukaryota	RAD-C	RAD-C_X	RAD-C_Xb	RAD-C_Xb_X	RAD-C_Xb_X_sp.	-0.00598879	Neg	200m	Syndiniales-RAD-C
ASV24227	Eukaryota	Polycystinea	Spumellaria	Astrosphaeridae	Cladococcus	Cladococcus_scoparius	ASV34530	Eukaryota	Polycystinea	Spumellaria	Astrosphaeridae	Cladococcus	Cladococcus_scoparius	0.322801	Pos	200m	Polycystinea-Polycystinea
ASV32219	Eukaryota	Polycystinea	Spumellaria	Astrosphaeridae	Cladococcus	Unknown Cladococcus (Genus)	ASV34530	Eukaryota	Polycystinea	Spumellaria	Astrosphaeridae	Cladococcus	Cladococcus_scoparius	0.421011	Pos	200m	Polycystinea-Polycystinea
ASV24497	Eukaryota	Dinophyceae	Prorocentrales	Prorocentraceae	Prorocentrum	Prorocentrum_sp.	ASV34530	Eukaryota	Polycystinea	Spumellaria	Astrosphaeridae	Cladococcus	Cladococcus_scoparius	-0.0920327	Neg	200m	Dinophyceae-Polycystinea
ASV5706	Eukaryota	Polycystinea	Spumellaria	Astrosphaeridae	Cladococcus	Cladococcus_scoparius	ASV34530	Eukaryota	Polycystinea	Spumellaria	Astrosphaeridae	Cladococcus	Cladococcus_scoparius	0.491408	Pos	200m	Polycystinea-Polycystinea
ASV1255	Eukaryota	Dinophyceae	Prorocentrales	Prorocentraceae	Prorocentrum	Prorocentrum_sp.	ASV34667	Eukaryota	Syndiniales	Dino-Group-II	Unknown Dino-Group-II (Order)	Unknown Dino-Group-II (Order)	Unknown Dino-Group-II (Order)	0.0630298	Pos	200m	Dinophyceae-Syndiniales
ASV18972	Eukaryota	Dinophyceae	Unknown Dinophyceae (Class)	Unknown Dinophyceae (Class)	Unknown Dinophyceae (Class)	Unknown Dinophyceae (Class)	ASV34667	Eukaryota	Syndiniales	Dino-Group-II	Unknown Dino-Group-II (Order)	Unknown Dino-Group-II (Order)	Unknown Dino-Group-II (Order)	0.216579	Pos	200m	Dinophyceae-Syndiniales
ASV3603	Eukaryota	Syndiniales	Dino-Group-II	Dino-Group-II-Clade-6	Dino-Group-II-Clade-6_X	Dino-Group-II-Clade-6_X_sp.	ASV34667	Eukaryota	Syndiniales	Dino-Group-II	Unknown Dino-Group-II (Order)	Unknown Dino-Group-II (Order)	Unknown Dino-Group-II (Order)	-0.0405757	Neg	200m	Syndiniales-Syndiniales
ASV32058	Eukaryota	RAD-B	RAD-B_X	RAD-B_X_Group-Ib	RAD-B_X_Group-Ib_X	RAD-B_X_Group-Ib_X_sp.	ASV34747	Eukaryota	Syndiniales	Dino-Group-II	Dino-Group-II-Clade-35	Dino-Group-II-Clade-35_X	Dino-Group-II-Clade-35_X_sp.	0.303199	Pos	200m	RAD-B-Syndiniales
ASV24650	Eukaryota	Syndiniales	Dino-Group-II	Dino-Group-II-Clade-24	Dino-Group-II-Clade-24_X	Dino-Group-II-Clade-24_X_sp.	ASV34747	Eukaryota	Syndiniales	Dino-Group-II	Dino-Group-II-Clade-35	Dino-Group-II-Clade-35_X	Dino-Group-II-Clade-35_X_sp.	0.0737863	Pos	200m	Syndiniales-Syndiniales
ASV4798	Eukaryota	Syndiniales	Dino-Group-II	Dino-Group-II-Clade-14	Dino-Group-II-Clade-14_X	Dino-Group-II-Clade-14_X_sp.	ASV34747	Eukaryota	Syndiniales	Dino-Group-II	Dino-Group-II-Clade-35	Dino-Group-II-Clade-35_X	Dino-Group-II-Clade-35_X_sp.	0.192742	Pos	200m	Syndiniales-Syndiniales
ASV24407	Eukaryota	RAD-B	RAD-B_X	RAD-B_X_Group-III	RAD-B_X_Group-III_X	RAD-B_X_Group-III_X_sp.	ASV34747	Eukaryota	Syndiniales	Dino-Group-II	Dino-Group-II-Clade-35	Dino-Group-II-Clade-35_X	Dino-Group-II-Clade-35_X_sp.	0.0416637	Pos	200m	RAD-B-Syndiniales
ASV1255	Eukaryota	Dinophyceae	Prorocentrales	Prorocentraceae	Prorocentrum	Prorocentrum_sp.	ASV3504	Eukaryota	Dinophyceae	Prorocentrales	Prorocentraceae	Prorocentrum	Prorocentrum_sp.	0.250917	Pos	200m	Dinophyceae-Dinophyceae
ASV18864	Eukaryota	RAD-B	RAD-B_X	RAD-B_X_Group-II	RAD-B_X_Group-II_X	RAD-B_X_Group-II_X_sp.	ASV35045	Eukaryota	Syndiniales	Dino-Group-II	Dino-Group-II-Clade-6	Dino-Group-II-Clade-6_X	Dino-Group-II-Clade-6_X_sp.	-0.217234	Neg	200m	RAD-B-Syndiniales
ASV17093	Eukaryota	Syndiniales	Dino-Group-II	Dino-Group-II-Clade-6	Dino-Group-II-Clade-6_X	Dino-Group-II-Clade-6_X_sp.	ASV35045	Eukaryota	Syndiniales	Dino-Group-II	Dino-Group-II-Clade-6	Dino-Group-II-Clade-6_X	Dino-Group-II-Clade-6_X_sp.	0.0690112	Pos	200m	Syndiniales-Syndiniales
ASV26382	Eukaryota	RAD-A	RAD-A_X	RAD-A_Xb	RAD-A_Xb_X	RAD-A_Xb_X_sp.	ASV35045	Eukaryota	Syndiniales	Dino-Group-II	Dino-Group-II-Clade-6	Dino-Group-II-Clade-6_X	Dino-Group-II-Clade-6_X_sp.	0.00535994	Pos	200m	RAD-A-Syndiniales
ASV2708	Eukaryota	Dinophyceae	Unknown Dinophyceae (Class)	Unknown Dinophyceae (Class)	Unknown Dinophyceae (Class)	Unknown Dinophyceae (Class)	ASV3603	Eukaryota	Syndiniales	Dino-Group-II	Dino-Group-II-Clade-6	Dino-Group-II-Clade-6_X	Dino-Group-II-Clade-6_X_sp.	-0.088212	Neg	200m	Dinophyceae-Syndiniales
ASV30109	Eukaryota	Prymnesiophyceae	Prymnesiophyceae_Clade_E	Prymnesiophyceae_Clade_E_X	Prymnesiophyceae_Clade_E_XX	Prymnesiophyceae_Clade_E_XX_sp.	ASV36843	Eukaryota	Syndiniales	Dino-Group-II	Dino-Group-II-Clade-6	Dino-Group-II-Clade-6_X	Dino-Group-II-Clade-6_X_sp.	-0.038531	Neg	200m	Prymnesiophyceae-Syndiniales
ASV10723	Eukaryota	Dinophyceae	Unknown Dinophyceae (Class)	Unknown Dinophyceae (Class)	Unknown Dinophyceae (Class)	Unknown Dinophyceae (Class)	ASV36843	Eukaryota	Syndiniales	Dino-Group-II	Dino-Group-II-Clade-6	Dino-Group-II-Clade-6_X	Dino-Group-II-Clade-6_X_sp.	-0.0736218	Neg	200m	Dinophyceae-Syndiniales
ASV8600	Eukaryota	Syndiniales	Dino-Group-II	Dino-Group-II-Clade-6	Dino-Group-II-Clade-6_X	Dino-Group-II-Clade-6_X_sp.	ASV36843	Eukaryota	Syndiniales	Dino-Group-II	Dino-Group-II-Clade-6	Dino-Group-II-Clade-6_X	Dino-Group-II-Clade-6_X_sp.	0.0912477	Pos	200m	Syndiniales-Syndiniales
ASV6229	Eukaryota	RAD-B	RAD-B_X	RAD-B_X_Group-IVe	RAD-B_X_Group-IVe_X	RAD-B_X_Group-IVe_X_sp.	ASV37387	Eukaryota	Syndiniales	Dino-Group-I	Dino-Group-I-Clade-2	Dino-Group-I-Clade-2_X	Dino-Group-I-Clade-2_X_sp.	0.0159075	Pos	200m	RAD-B-Syndiniales
ASV14030	Eukaryota	Syndiniales	Dino-Group-II	Dino-Group-II-Clade-1	Dino-Group-II-Clade-1_X	Dino-Group-II-Clade-1_X_sp.	ASV37462	Eukaryota	Syndiniales	Dino-Group-II	Dino-Group-II-Clade-7	Dino-Group-II-Clade-7_X	Dino-Group-II-Clade-7_X_sp.	0.0705026	Pos	200m	Syndiniales-Syndiniales
ASV31887	Eukaryota	Syndiniales	Dino-Group-IV	Dino-Group-IV-Hematodinium-Group	Hematodinium	Hematodinium_sp.	ASV37462	Eukaryota	Syndiniales	Dino-Group-II	Dino-Group-II-Clade-7	Dino-Group-II-Clade-7_X	Dino-Group-II-Clade-7_X_sp.	0.0636317	Pos	200m	Syndiniales-Syndiniales
ASV24650	Eukaryota	Syndiniales	Dino-Group-II	Dino-Group-II-Clade-24	Dino-Group-II-Clade-24_X	Dino-Group-II-Clade-24_X_sp.	ASV38333	Eukaryota	Syndiniales	Dino-Group-I	Dino-Group-I-Clade-2	Dino-Group-I-Clade-2_X	Dino-Group-I-Clade-2_X_sp.	0.215066	Pos	200m	Syndiniales-Syndiniales
ASV3438	Eukaryota	Syndiniales	Dino-Group-II	Dino-Group-II-Clade-10-and-11	Dino-Group-II-Clade-10-and-11_X	Dino-Group-II-Clade-10-and-11_X_sp.	ASV38333	Eukaryota	Syndiniales	Dino-Group-I	Dino-Group-I-Clade-2	Dino-Group-I-Clade-2_X	Dino-Group-I-Clade-2_X_sp.	0.233248	Pos	200m	Syndiniales-Syndiniales
ASV17313	Eukaryota	Acantharea	Acantharea_1	Acantharea_1_X	Acantharea_1_XX	Acantharea_1_XX_sp.	ASV38333	Eukaryota	Syndiniales	Dino-Group-I	Dino-Group-I-Clade-2	Dino-Group-I-Clade-2_X	Dino-Group-I-Clade-2_X_sp.	0.0269528	Pos	200m	Acantharea-Syndiniales
ASV15245	Eukaryota	Acantharea	Acantharea_A	Acantharea_A_X	Acanthoplegma	Acanthoplegma_sp.	ASV38333	Eukaryota	Syndiniales	Dino-Group-I	Dino-Group-I-Clade-2	Dino-Group-I-Clade-2_X	Dino-Group-I-Clade-2_X_sp.	-0.0678241	Neg	200m	Acantharea-Syndiniales
ASV16721	Eukaryota	Polycystinea	Spumellaria	Unknown Spumellaria (Order)	Unknown Spumellaria (Order)	Unknown Spumellaria (Order)	ASV38354	Eukaryota	Arthropoda	Crustacea	Maxillopoda	Triconia	Triconia_borealis	-0.00796774	Neg	200m	Polycystinea-Arthropoda
ASV9865	Eukaryota	Syndiniales	Dino-Group-II	Dino-Group-II-Clade-7	Dino-Group-II-Clade-7_X	Dino-Group-II-Clade-7_X_sp.	ASV38354	Eukaryota	Arthropoda	Crustacea	Maxillopoda	Triconia	Triconia_borealis	0.0635408	Pos	200m	Syndiniales-Arthropoda
ASV18864	Eukaryota	RAD-B	RAD-B_X	RAD-B_X_Group-II	RAD-B_X_Group-II_X	RAD-B_X_Group-II_X_sp.	ASV38354	Eukaryota	Arthropoda	Crustacea	Maxillopoda	Triconia	Triconia_borealis	0.030911	Pos	200m	RAD-B-Arthropoda
ASV17093	Eukaryota	Syndiniales	Dino-Group-II	Dino-Group-II-Clade-6	Dino-Group-II-Clade-6_X	Dino-Group-II-Clade-6_X_sp.	ASV38354	Eukaryota	Arthropoda	Crustacea	Maxillopoda	Triconia	Triconia_borealis	-0.0747429	Neg	200m	Syndiniales-Arthropoda
ASV8388	Eukaryota	Syndiniales	Dino-Group-I	Dino-Group-I-Clade-1	Dino-Group-I-Clade-1_X	Dino-Group-I-Clade-1_X_sp.	ASV38354	Eukaryota	Arthropoda	Crustacea	Maxillopoda	Triconia	Triconia_borealis	-0.198803	Neg	200m	Syndiniales-Arthropoda
ASV114	Eukaryota	Syndiniales	Dino-Group-I	Dino-Group-I_X	Dino-Group-I_XX	Dino-Group-I_XX_sp.	ASV38570	Eukaryota	Polycystinea	Spumellaria	Astrosphaeridae	Astrosphaeridae_X	Astrosphaeridae_X_sp.	-0.0800749	Neg	200m	Syndiniales-Polycystinea
ASV20620	Eukaryota	RAD-A	RAD-A_X	RAD-A_Xc	RAD-A_Xc_X	RAD-A_Xc_X_sp.	ASV39011	Eukaryota	RAD-A	RAD-A_X	RAD-A_Xb	RAD-A_Xb_X	RAD-A_Xb_X_sp.	0.274615	Pos	200m	RAD-A-RAD-A
ASV6229	Eukaryota	RAD-B	RAD-B_X	RAD-B_X_Group-IVe	RAD-B_X_Group-IVe_X	RAD-B_X_Group-IVe_X_sp.	ASV39727	Eukaryota	Syndiniales	Dino-Group-II	Dino-Group-II-Clade-7	Dino-Group-II-Clade-7_X	Dino-Group-II-Clade-7_X_sp.	0.00313375	Pos	200m	RAD-B-Syndiniales
ASV37462	Eukaryota	Syndiniales	Dino-Group-II	Dino-Group-II-Clade-7	Dino-Group-II-Clade-7_X	Dino-Group-II-Clade-7_X_sp.	ASV39727	Eukaryota	Syndiniales	Dino-Group-II	Dino-Group-II-Clade-7	Dino-Group-II-Clade-7_X	Dino-Group-II-Clade-7_X_sp.	0.0279337	Pos	200m	Syndiniales-Syndiniales
ASV12907	Eukaryota	Arthropoda	Crustacea	Maxillopoda	Triconia	Triconia_borealis	ASV39727	Eukaryota	Syndiniales	Dino-Group-II	Dino-Group-II-Clade-7	Dino-Group-II-Clade-7_X	Dino-Group-II-Clade-7_X_sp.	0.00964552	Pos	200m	Arthropoda-Syndiniales
ASV29217	Eukaryota	Pelagophyceae	Pelagomonadales	Pelagomonadaceae	Pelagomonas	Pelagomonas_calceolata	ASV39727	Eukaryota	Syndiniales	Dino-Group-II	Dino-Group-II-Clade-7	Dino-Group-II-Clade-7_X	Dino-Group-II-Clade-7_X_sp.	0.0315582	Pos	200m	Pelagophyceae-Syndiniales
ASV27393	Eukaryota	Polycystinea	Nassellaria	Pterocorythidae	Pterocorys	Pterocorys_sp.	ASV39727	Eukaryota	Syndiniales	Dino-Group-II	Dino-Group-II-Clade-7	Dino-Group-II-Clade-7_X	Dino-Group-II-Clade-7_X_sp.	0.132581	Pos	200m	Polycystinea-Syndiniales
ASV3603	Eukaryota	Syndiniales	Dino-Group-II	Dino-Group-II-Clade-6	Dino-Group-II-Clade-6_X	Dino-Group-II-Clade-6_X_sp.	ASV39727	Eukaryota	Syndiniales	Dino-Group-II	Dino-Group-II-Clade-7	Dino-Group-II-Clade-7_X	Dino-Group-II-Clade-7_X_sp.	0.1512	Pos	200m	Syndiniales-Syndiniales
ASV29032	Eukaryota	Syndiniales	Dino-Group-II	Dino-Group-II-Clade-6	Dino-Group-II-Clade-6_X	Dino-Group-II-Clade-6_X_sp.	ASV39871	Eukaryota	Syndiniales	Dino-Group-II	Dino-Group-II-Clade-7	Dino-Group-II-Clade-7_X	Dino-Group-II-Clade-7_X_sp.	0.163564	Pos	200m	Syndiniales-Syndiniales
ASV3061	Eukaryota	Syndiniales	Dino-Group-II	Dino-Group-II-Clade-7	Dino-Group-II-Clade-7_X	Dino-Group-II-Clade-7_X_sp.	ASV39871	Eukaryota	Syndiniales	Dino-Group-II	Dino-Group-II-Clade-7	Dino-Group-II-Clade-7_X	Dino-Group-II-Clade-7_X_sp.	0.195833	Pos	200m	Syndiniales-Syndiniales
ASV3603	Eukaryota	Syndiniales	Dino-Group-II	Dino-Group-II-Clade-6	Dino-Group-II-Clade-6_X	Dino-Group-II-Clade-6_X_sp.	ASV39871	Eukaryota	Syndiniales	Dino-Group-II	Dino-Group-II-Clade-7	Dino-Group-II-Clade-7_X	Dino-Group-II-Clade-7_X_sp.	0.000801438	Pos	200m	Syndiniales-Syndiniales
ASV3116	Eukaryota	Acantharea	Acantharea_1	Acantharea_1_X	Acantharea_1_XX	Acantharea_1_XX_sp.	ASV40317	Eukaryota	Acantharea	Acantharea_1	Acantharea_1_X	Acantharea_1_XX	Acantharea_1_XX_sp.	0.299154	Pos	200m	Acantharea-Acantharea
ASV20632	Eukaryota	Acantharea	Acantharea_1	Acantharea_1_X	Acantharea_1_XX	Acantharea_1_XX_sp.	ASV40317	Eukaryota	Acantharea	Acantharea_1	Acantharea_1_X	Acantharea_1_XX	Acantharea_1_XX_sp.	0.533383	Pos	200m	Acantharea-Acantharea
ASV1122	Eukaryota	Syndiniales	Dino-Group-I	Dino-Group-I-Clade-7	Dino-Group-I-Clade-7_X	Dino-Group-I-Clade-7_X_sp.	ASV40317	Eukaryota	Acantharea	Acantharea_1	Acantharea_1_X	Acantharea_1_XX	Acantharea_1_XX_sp.	-0.00214253	Neg	200m	Syndiniales-Acantharea
ASV13984	Eukaryota	Sagenista	Labyrinthulomycetes	Labyrinthulomycetes_LAB15	Labyrinthulomycetes_LAB15_X	Labyrinthulomycetes_LAB15_X_sp.	ASV41267	Eukaryota	Opalozoa	Nanomonadea	MAST-3	MAST-3E	MAST-3E_sp.	0.128304	Pos	200m	Sagenista-Opalozoa
ASV20879	Eukaryota	Polycystinea	Spumellaria	Astrosphaeridae	Unknown Astrosphaeridae (Family)	Unknown Astrosphaeridae (Family)	ASV41267	Eukaryota	Opalozoa	Nanomonadea	MAST-3	MAST-3E	MAST-3E_sp.	-2.08376e-05	Neg	200m	Polycystinea-Opalozoa
ASV32058	Eukaryota	RAD-B	RAD-B_X	RAD-B_X_Group-Ib	RAD-B_X_Group-Ib_X	RAD-B_X_Group-Ib_X_sp.	ASV41267	Eukaryota	Opalozoa	Nanomonadea	MAST-3	MAST-3E	MAST-3E_sp.	0.135268	Pos	200m	RAD-B-Opalozoa
ASV30145	Eukaryota	Syndiniales	Dino-Group-I	Dino-Group-I-Clade-4	Dino-Group-I-Clade-4_X	Dino-Group-I-Clade-4_X_sp.	ASV41267	Eukaryota	Opalozoa	Nanomonadea	MAST-3	MAST-3E	MAST-3E_sp.	0.112716	Pos	200m	Syndiniales-Opalozoa
ASV28778	Eukaryota	Syndiniales	Dino-Group-I	Dino-Group-I-Clade-5	Dino-Group-I-Clade-5_X	Dino-Group-I-Clade-5_X_sp.	ASV41562	Eukaryota	RAD-B	RAD-B_X	RAD-B_X_Group-II	RAD-B_X_Group-II_X	RAD-B_X_Group-II_X_sp.	0.0379315	Pos	200m	Syndiniales-RAD-B
ASV29463	Eukaryota	Polycystinea	Spumellaria	Astrosphaeridae	Heliosphaera	Heliosphaera_sp.	ASV41562	Eukaryota	RAD-B	RAD-B_X	RAD-B_X_Group-II	RAD-B_X_Group-II_X	RAD-B_X_Group-II_X_sp.	0.00668897	Pos	200m	Polycystinea-RAD-B
ASV17935	Eukaryota	Syndiniales	Dino-Group-I	Dino-Group-I-Clade-2	Dino-Group-I-Clade-2_X	Dino-Group-I-Clade-2_X_sp.	ASV41562	Eukaryota	RAD-B	RAD-B_X	RAD-B_X_Group-II	RAD-B_X_Group-II_X	RAD-B_X_Group-II_X_sp.	-0.0966318	Neg	200m	Syndiniales-RAD-B
ASV35045	Eukaryota	Syndiniales	Dino-Group-II	Dino-Group-II-Clade-6	Dino-Group-II-Clade-6_X	Dino-Group-II-Clade-6_X_sp.	ASV41562	Eukaryota	RAD-B	RAD-B_X	RAD-B_X_Group-II	RAD-B_X_Group-II_X	RAD-B_X_Group-II_X_sp.	0.251359	Pos	200m	Syndiniales-RAD-B
ASV26382	Eukaryota	RAD-A	RAD-A_X	RAD-A_Xb	RAD-A_Xb_X	RAD-A_Xb_X_sp.	ASV41562	Eukaryota	RAD-B	RAD-B_X	RAD-B_X_Group-II	RAD-B_X_Group-II_X	RAD-B_X_Group-II_X_sp.	0.0974644	Pos	200m	RAD-A-RAD-B
ASV26020	Eukaryota	Syndiniales	Dino-Group-I	Dino-Group-I-Clade-2	Dino-Group-I-Clade-2_X	Dino-Group-I-Clade-2_X_sp.	ASV41562	Eukaryota	RAD-B	RAD-B_X	RAD-B_X_Group-II	RAD-B_X_Group-II_X	RAD-B_X_Group-II_X_sp.	0.155933	Pos	200m	Syndiniales-RAD-B
ASV13009	Eukaryota	Polycystinea	Spumellaria	Astrosphaeridae	Cladococcus	Unknown Cladococcus (Genus)	ASV41729	Eukaryota	Syndiniales	Dino-Group-II	Dino-Group-II-Clade-7	Dino-Group-II-Clade-7_X	Dino-Group-II-Clade-7_X_sp.	0.221882	Pos	200m	Polycystinea-Syndiniales
ASV35045	Eukaryota	Syndiniales	Dino-Group-II	Dino-Group-II-Clade-6	Dino-Group-II-Clade-6_X	Dino-Group-II-Clade-6_X_sp.	ASV41729	Eukaryota	Syndiniales	Dino-Group-II	Dino-Group-II-Clade-7	Dino-Group-II-Clade-7_X	Dino-Group-II-Clade-7_X_sp.	0.00666405	Pos	200m	Syndiniales-Syndiniales
ASV37387	Eukaryota	Syndiniales	Dino-Group-I	Dino-Group-I-Clade-2	Dino-Group-I-Clade-2_X	Dino-Group-I-Clade-2_X_sp.	ASV41729	Eukaryota	Syndiniales	Dino-Group-II	Dino-Group-II-Clade-7	Dino-Group-II-Clade-7_X	Dino-Group-II-Clade-7_X_sp.	-0.137398	Neg	200m	Syndiniales-Syndiniales
ASV1043	Eukaryota	Radiolaria_X	Radiolaria_XX	Radiolaria_XXX	Radiolaria_XXXX	Radiolaria_XXXX_sp.	ASV42338	Eukaryota	Syndiniales	Dino-Group-II	Dino-Group-II-Clade-7	Dino-Group-II-Clade-7_X	Dino-Group-II-Clade-7_X_sp.	0.0129519	Pos	200m	Radiolaria_X-Syndiniales
ASV28778	Eukaryota	Syndiniales	Dino-Group-I	Dino-Group-I-Clade-5	Dino-Group-I-Clade-5_X	Dino-Group-I-Clade-5_X_sp.	ASV42338	Eukaryota	Syndiniales	Dino-Group-II	Dino-Group-II-Clade-7	Dino-Group-II-Clade-7_X	Dino-Group-II-Clade-7_X_sp.	0.000557131	Pos	200m	Syndiniales-Syndiniales
ASV3504	Eukaryota	Dinophyceae	Prorocentrales	Prorocentraceae	Prorocentrum	Prorocentrum_sp.	ASV42504	Eukaryota	Polycystinea	Spumellaria	Astrosphaeridae	Heliosphaera	Heliosphaera_aff_actinota	0.141235	Pos	200m	Dinophyceae-Polycystinea
ASV12558	Eukaryota	Polycystinea	Spumellaria	Liosphaeroidea_X	Liosphaeroidea_XX	Liosphaeroidea_XX_sp.	ASV42504	Eukaryota	Polycystinea	Spumellaria	Astrosphaeridae	Heliosphaera	Heliosphaera_aff_actinota	-0.0207052	Neg	200m	Polycystinea-Polycystinea
ASV29463	Eukaryota	Polycystinea	Spumellaria	Astrosphaeridae	Heliosphaera	Heliosphaera_sp.	ASV42504	Eukaryota	Polycystinea	Spumellaria	Astrosphaeridae	Heliosphaera	Heliosphaera_aff_actinota	-0.0166937	Neg	200m	Polycystinea-Polycystinea
ASV794	Eukaryota	Syndiniales	Dino-Group-II	Dino-Group-II-Clade-6	Dino-Group-II-Clade-6_X	Dino-Group-II-Clade-6_X_sp.	ASV43386	Eukaryota	Polycystinea	Spumellaria	Astrosphaeridae	Astrosphaeridae_X	Astrosphaeridae_X_sp.	-0.209612	Neg	200m	Syndiniales-Polycystinea
ASV37462	Eukaryota	Syndiniales	Dino-Group-II	Dino-Group-II-Clade-7	Dino-Group-II-Clade-7_X	Dino-Group-II-Clade-7_X_sp.	ASV43419	Eukaryota	Syndiniales	Dino-Group-II	Dino-Group-II-Clade-7	Dino-Group-II-Clade-7_X	Dino-Group-II-Clade-7_X_sp.	0.165508	Pos	200m	Syndiniales-Syndiniales
ASV36843	Eukaryota	Syndiniales	Dino-Group-II	Dino-Group-II-Clade-6	Dino-Group-II-Clade-6_X	Dino-Group-II-Clade-6_X_sp.	ASV43419	Eukaryota	Syndiniales	Dino-Group-II	Dino-Group-II-Clade-7	Dino-Group-II-Clade-7_X	Dino-Group-II-Clade-7_X_sp.	0.0576093	Pos	200m	Syndiniales-Syndiniales
ASV13581	Eukaryota	Cnidaria	Cnidaria_X	Hydrozoa	Unknown Hydrozoa (Family)	Unknown Hydrozoa (Family)	ASV43419	Eukaryota	Syndiniales	Dino-Group-II	Dino-Group-II-Clade-7	Dino-Group-II-Clade-7_X	Dino-Group-II-Clade-7_X_sp.	-0.00890834	Neg	200m	Cnidaria-Syndiniales
ASV4937	Eukaryota	Cnidaria	Cnidaria_X	Hydrozoa	Unknown Hydrozoa (Family)	Unknown Hydrozoa (Family)	ASV44221	Eukaryota	Cnidaria	Cnidaria_X	Hydrozoa	Unknown Hydrozoa (Family)	Unknown Hydrozoa (Family)	0.146398	Pos	200m	Cnidaria-Cnidaria
ASV10977	Eukaryota	RAD-A	RAD-A_X	RAD-A_Xc	RAD-A_Xc_X	RAD-A_Xc_X_sp.	ASV44436	Eukaryota	Arthropoda	Crustacea	Maxillopoda	Corycaeus	Corycaeus_speciosus	0.0999471	Pos	200m	RAD-A-Arthropoda
ASV32058	Eukaryota	RAD-B	RAD-B_X	RAD-B_X_Group-Ib	RAD-B_X_Group-Ib_X	RAD-B_X_Group-Ib_X_sp.	ASV44525	Eukaryota	RAD-B	RAD-B_X	RAD-B_X_Group-IV_X	RAD-B_X_Group-IV_XX	RAD-B_X_Group-IV_XX_sp.	0.0283296	Pos	200m	RAD-B-RAD-B
ASV30058	Eukaryota	RAD-B	RAD-B_X	RAD-B_X_Group-IV_X	RAD-B_X_Group-IV_XX	RAD-B_X_Group-IV_XX_sp.	ASV44525	Eukaryota	RAD-B	RAD-B_X	RAD-B_X_Group-IV_X	RAD-B_X_Group-IV_XX	RAD-B_X_Group-IV_XX_sp.	0.240979	Pos	200m	RAD-B-RAD-B
ASV28180	Eukaryota	Syndiniales	Dino-Group-II	Dino-Group-II-Clade-6	Dino-Group-II-Clade-6_X	Dino-Group-II-Clade-6_X_sp.	ASV44883	Eukaryota	Dinophyceae	Unknown Dinophyceae (Class)	Unknown Dinophyceae (Class)	Unknown Dinophyceae (Class)	Unknown Dinophyceae (Class)	-0.0836276	Neg	200m	Syndiniales-Dinophyceae
ASV27393	Eukaryota	Polycystinea	Nassellaria	Pterocorythidae	Pterocorys	Pterocorys_sp.	ASV44883	Eukaryota	Dinophyceae	Unknown Dinophyceae (Class)	Unknown Dinophyceae (Class)	Unknown Dinophyceae (Class)	Unknown Dinophyceae (Class)	0.030139	Pos	200m	Polycystinea-Dinophyceae
ASV32058	Eukaryota	RAD-B	RAD-B_X	RAD-B_X_Group-Ib	RAD-B_X_Group-Ib_X	RAD-B_X_Group-Ib_X_sp.	ASV45150	Eukaryota	Syndiniales	Dino-Group-II	Dino-Group-II-Clade-10-and-11	Dino-Group-II-Clade-10-and-11_X	Dino-Group-II-Clade-10-and-11_X_sp.	0.129969	Pos	200m	RAD-B-Syndiniales
ASV26350	Eukaryota	Picozoa_XX	Picozoa_XXX	Picozoa_XXXX	Picozoa_XXXXX	Picozoa_XXXXX_sp.	ASV45150	Eukaryota	Syndiniales	Dino-Group-II	Dino-Group-II-Clade-10-and-11	Dino-Group-II-Clade-10-and-11_X	Dino-Group-II-Clade-10-and-11_X_sp.	0.139319	Pos	200m	Picozoa_XX-Syndiniales
ASV37387	Eukaryota	Syndiniales	Dino-Group-I	Dino-Group-I-Clade-2	Dino-Group-I-Clade-2_X	Dino-Group-I-Clade-2_X_sp.	ASV45150	Eukaryota	Syndiniales	Dino-Group-II	Dino-Group-II-Clade-10-and-11	Dino-Group-II-Clade-10-and-11_X	Dino-Group-II-Clade-10-and-11_X_sp.	0.149991	Pos	200m	Syndiniales-Syndiniales
ASV25546	Eukaryota	Urochordata	Urochordata_X	Appendicularia	Unknown Appendicularia (Family)	Unknown Appendicularia (Family)	ASV45463	Eukaryota	Dinophyceae	Unknown Dinophyceae (Class)	Unknown Dinophyceae (Class)	Unknown Dinophyceae (Class)	Unknown Dinophyceae (Class)	-0.0948815	Neg	200m	Urochordata-Dinophyceae
ASV6802	Eukaryota	Arthropoda	Crustacea	Maxillopoda	Haloptilus	Haloptilus_longicornis	ASV45463	Eukaryota	Dinophyceae	Unknown Dinophyceae (Class)	Unknown Dinophyceae (Class)	Unknown Dinophyceae (Class)	Unknown Dinophyceae (Class)	0.105471	Pos	200m	Arthropoda-Dinophyceae
ASV10351	Eukaryota	Cnidaria	Cnidaria_X	Hydrozoa	Unknown Hydrozoa (Family)	Unknown Hydrozoa (Family)	ASV45521	Eukaryota	Cnidaria	Cnidaria_X	Hydrozoa	Unknown Hydrozoa (Family)	Unknown Hydrozoa (Family)	0.223661	Pos	200m	Cnidaria-Cnidaria
ASV13915	Eukaryota	Arthropoda	Crustacea	Maxillopoda	Calocalanus	Calocalanus_minutus	ASV45521	Eukaryota	Cnidaria	Cnidaria_X	Hydrozoa	Unknown Hydrozoa (Family)	Unknown Hydrozoa (Family)	0.0731195	Pos	200m	Arthropoda-Cnidaria
ASV26020	Eukaryota	Syndiniales	Dino-Group-I	Dino-Group-I-Clade-2	Dino-Group-I-Clade-2_X	Dino-Group-I-Clade-2_X_sp.	ASV45521	Eukaryota	Cnidaria	Cnidaria_X	Hydrozoa	Unknown Hydrozoa (Family)	Unknown Hydrozoa (Family)	-0.000821268	Neg	200m	Syndiniales-Cnidaria
ASV8600	Eukaryota	Syndiniales	Dino-Group-II	Dino-Group-II-Clade-6	Dino-Group-II-Clade-6_X	Dino-Group-II-Clade-6_X_sp.	ASV46323	Eukaryota	Syndiniales	Dino-Group-II	Dino-Group-II-Clade-7	Dino-Group-II-Clade-7_X	Dino-Group-II-Clade-7_X_sp.	0.104122	Pos	200m	Syndiniales-Syndiniales
ASV21531	Eukaryota	RAD-B	RAD-B_X	Taxopodida	Sticholonche	Sticholonche_sp.	ASV46323	Eukaryota	Syndiniales	Dino-Group-II	Dino-Group-II-Clade-7	Dino-Group-II-Clade-7_X	Dino-Group-II-Clade-7_X_sp.	-0.0481763	Neg	200m	RAD-B-Syndiniales
ASV38333	Eukaryota	Syndiniales	Dino-Group-I	Dino-Group-I-Clade-2	Dino-Group-I-Clade-2_X	Dino-Group-I-Clade-2_X_sp.	ASV46323	Eukaryota	Syndiniales	Dino-Group-II	Dino-Group-II-Clade-7	Dino-Group-II-Clade-7_X	Dino-Group-II-Clade-7_X_sp.	-0.103806	Neg	200m	Syndiniales-Syndiniales
ASV18972	Eukaryota	Dinophyceae	Unknown Dinophyceae (Class)	Unknown Dinophyceae (Class)	Unknown Dinophyceae (Class)	Unknown Dinophyceae (Class)	ASV46323	Eukaryota	Syndiniales	Dino-Group-II	Dino-Group-II-Clade-7	Dino-Group-II-Clade-7_X	Dino-Group-II-Clade-7_X_sp.	-0.0335292	Neg	200m	Dinophyceae-Syndiniales
ASV10723	Eukaryota	Dinophyceae	Unknown Dinophyceae (Class)	Unknown Dinophyceae (Class)	Unknown Dinophyceae (Class)	Unknown Dinophyceae (Class)	ASV46831	Eukaryota	Telonemia_XX	Telonemia_XXX	Telonemia-Group-2	Telonemia-Group-2_X	Telonemia-Group-2_X_sp.	0.0655419	Pos	200m	Dinophyceae-Telonemia_XX
ASV27913	Eukaryota	Acantharea	Acantharea_B	Acantharea_B1	Acanthochiasma	Acanthochiasma_sp.	ASV46831	Eukaryota	Telonemia_XX	Telonemia_XXX	Telonemia-Group-2	Telonemia-Group-2_X	Telonemia-Group-2_X_sp.	-0.0823569	Neg	200m	Acantharea-Telonemia_XX
ASV28778	Eukaryota	Syndiniales	Dino-Group-I	Dino-Group-I-Clade-5	Dino-Group-I-Clade-5_X	Dino-Group-I-Clade-5_X_sp.	ASV46831	Eukaryota	Telonemia_XX	Telonemia_XXX	Telonemia-Group-2	Telonemia-Group-2_X	Telonemia-Group-2_X_sp.	-0.0451087	Neg	200m	Syndiniales-Telonemia_XX
ASV3504	Eukaryota	Dinophyceae	Prorocentrales	Prorocentraceae	Prorocentrum	Prorocentrum_sp.	ASV46831	Eukaryota	Telonemia_XX	Telonemia_XXX	Telonemia-Group-2	Telonemia-Group-2_X	Telonemia-Group-2_X_sp.	0.145849	Pos	200m	Dinophyceae-Telonemia_XX
ASV25229	Eukaryota	Polycystinea	Nassellaria	Nassellaria_2	Nassellaria_2_X	Nassellaria_2_X_sp.	ASV47364	Eukaryota	Dinophyceae	Gymnodiniales	Gymnodiniaceae	Gymnodinium	Unknown Gymnodinium (Genus)	0.0311546	Pos	200m	Polycystinea-Dinophyceae
ASV27393	Eukaryota	Polycystinea	Nassellaria	Pterocorythidae	Pterocorys	Pterocorys_sp.	ASV47364	Eukaryota	Dinophyceae	Gymnodiniales	Gymnodiniaceae	Gymnodinium	Unknown Gymnodinium (Genus)	-0.205792	Neg	200m	Polycystinea-Dinophyceae
ASV794	Eukaryota	Syndiniales	Dino-Group-II	Dino-Group-II-Clade-6	Dino-Group-II-Clade-6_X	Dino-Group-II-Clade-6_X_sp.	ASV47364	Eukaryota	Dinophyceae	Gymnodiniales	Gymnodiniaceae	Gymnodinium	Unknown Gymnodinium (Genus)	0.143624	Pos	200m	Syndiniales-Dinophyceae
ASV21531	Eukaryota	RAD-B	RAD-B_X	Taxopodida	Sticholonche	Sticholonche_sp.	ASV47551	Eukaryota	Syndiniales	Dino-Group-II	Dino-Group-II-Clade-22	Dino-Group-II-Clade-22_X	Dino-Group-II-Clade-22_X_sp.	0.285873	Pos	200m	RAD-B-Syndiniales
ASV9557	Eukaryota	Syndiniales	Dino-Group-II	Dino-Group-II-Clade-7	Dino-Group-II-Clade-7_X	Dino-Group-II-Clade-7_X_sp.	ASV47551	Eukaryota	Syndiniales	Dino-Group-II	Dino-Group-II-Clade-22	Dino-Group-II-Clade-22_X	Dino-Group-II-Clade-22_X_sp.	-0.363688	Neg	200m	Syndiniales-Syndiniales
ASV14030	Eukaryota	Syndiniales	Dino-Group-II	Dino-Group-II-Clade-1	Dino-Group-II-Clade-1_X	Dino-Group-II-Clade-1_X_sp.	ASV47551	Eukaryota	Syndiniales	Dino-Group-II	Dino-Group-II-Clade-22	Dino-Group-II-Clade-22_X	Dino-Group-II-Clade-22_X_sp.	0.0479302	Pos	200m	Syndiniales-Syndiniales
ASV26794	Eukaryota	Syndiniales	Dino-Group-I	Dino-Group-I-Clade-1	Dino-Group-I-Clade-1_X	Dino-Group-I-Clade-1_X_sp.	ASV47813	Eukaryota	Syndiniales	Dino-Group-II	Dino-Group-II_X	Dino-Group-II_XX	Dino-Group-II_XX_sp.	-0.00975889	Neg	200m	Syndiniales-Syndiniales
ASV794	Eukaryota	Syndiniales	Dino-Group-II	Dino-Group-II-Clade-6	Dino-Group-II-Clade-6_X	Dino-Group-II-Clade-6_X_sp.	ASV47813	Eukaryota	Syndiniales	Dino-Group-II	Dino-Group-II_X	Dino-Group-II_XX	Dino-Group-II_XX_sp.	0.0732753	Pos	200m	Syndiniales-Syndiniales
ASV24222	Eukaryota	Syndiniales	Dino-Group-I	Dino-Group-I-Clade-1	Dino-Group-I-Clade-1_X	Dino-Group-I-Clade-1_X_sp.	ASV47813	Eukaryota	Syndiniales	Dino-Group-II	Dino-Group-II_X	Dino-Group-II_XX	Dino-Group-II_XX_sp.	-0.0255227	Neg	200m	Syndiniales-Syndiniales
ASV26020	Eukaryota	Syndiniales	Dino-Group-I	Dino-Group-I-Clade-2	Dino-Group-I-Clade-2_X	Dino-Group-I-Clade-2_X_sp.	ASV47914	Eukaryota	RAD-B	RAD-B_X	RAD-B_X_Group-IV_X	RAD-B_X_Group-IV_XX	RAD-B_X_Group-IV_XX_sp.	0.0104991	Pos	200m	Syndiniales-RAD-B
ASV24140	Eukaryota	Oligohymenophorea	OLIGO5	OLIGO5_X	OLIGO5_XX	OLIGO5_XX_sp.	ASV47914	Eukaryota	RAD-B	RAD-B_X	RAD-B_X_Group-IV_X	RAD-B_X_Group-IV_XX	RAD-B_X_Group-IV_XX_sp.	0.0816068	Pos	200m	Oligohymenophorea-RAD-B
ASV30145	Eukaryota	Syndiniales	Dino-Group-I	Dino-Group-I-Clade-4	Dino-Group-I-Clade-4_X	Dino-Group-I-Clade-4_X_sp.	ASV47914	Eukaryota	RAD-B	RAD-B_X	RAD-B_X_Group-IV_X	RAD-B_X_Group-IV_XX	RAD-B_X_Group-IV_XX_sp.	-0.142449	Neg	200m	Syndiniales-RAD-B
ASV3504	Eukaryota	Dinophyceae	Prorocentrales	Prorocentraceae	Prorocentrum	Prorocentrum_sp.	ASV4798	Eukaryota	Syndiniales	Dino-Group-II	Dino-Group-II-Clade-14	Dino-Group-II-Clade-14_X	Dino-Group-II-Clade-14_X_sp.	0.0624518	Pos	200m	Dinophyceae-Syndiniales
ASV13446	Eukaryota	Polycystinea	Spumellaria	Astrosphaeridae	Heliosphaera	Heliosphaera_sp.	ASV48373	Eukaryota	Dinophyceae	Gymnodiniales	Gymnodiniaceae	Gyrodinium	Unknown Gyrodinium (Genus)	-0.0349847	Neg	200m	Polycystinea-Dinophyceae
ASV29463	Eukaryota	Polycystinea	Spumellaria	Astrosphaeridae	Heliosphaera	Heliosphaera_sp.	ASV48373	Eukaryota	Dinophyceae	Gymnodiniales	Gymnodiniaceae	Gyrodinium	Unknown Gyrodinium (Genus)	-0.00489849	Neg	200m	Polycystinea-Dinophyceae
ASV32998	Eukaryota	RAD-C	RAD-C_X	RAD-C_Xb	RAD-C_Xb_X	RAD-C_Xb_X_sp.	ASV48373	Eukaryota	Dinophyceae	Gymnodiniales	Gymnodiniaceae	Gyrodinium	Unknown Gyrodinium (Genus)	0.110687	Pos	200m	RAD-C-Dinophyceae
ASV3116	Eukaryota	Acantharea	Acantharea_1	Acantharea_1_X	Acantharea_1_XX	Acantharea_1_XX_sp.	ASV6391	Eukaryota	Acantharea	Acantharea_1	Acantharea_1_X	Acantharea_1_XX	Acantharea_1_XX_sp.	0.48537	Pos	200m	Acantharea-Acantharea
ASV3763	Eukaryota	Polycystinea	Spumellaria	Excentroconchidae	Unknown Excentroconchidae (Family)	Unknown Excentroconchidae (Family)	ASV6730	Eukaryota	Polycystinea	Spumellaria	Unknown Spumellaria (Order)	Unknown Spumellaria (Order)	Unknown Spumellaria (Order)	0.398342	Pos	200m	Polycystinea-Polycystinea
ASV4479	Eukaryota	Cnidaria	Cnidaria_X	Hydrozoa	Unknown Hydrozoa (Family)	Unknown Hydrozoa (Family)	ASV9557	Eukaryota	Syndiniales	Dino-Group-II	Dino-Group-II-Clade-7	Dino-Group-II-Clade-7_X	Dino-Group-II-Clade-7_X_sp.	0.0521823	Pos	200m	Cnidaria-Syndiniales
ASV1122	Eukaryota	Syndiniales	Dino-Group-I	Dino-Group-I-Clade-7	Dino-Group-I-Clade-7_X	Dino-Group-I-Clade-7_X_sp.	ASV9865	Eukaryota	Syndiniales	Dino-Group-II	Dino-Group-II-Clade-7	Dino-Group-II-Clade-7_X	Dino-Group-II-Clade-7_X_sp.	0.035425	Pos	200m	Syndiniales-Syndiniales
ASV3061	Eukaryota	Syndiniales	Dino-Group-II	Dino-Group-II-Clade-7	Dino-Group-II-Clade-7_X	Dino-Group-II-Clade-7_X_sp.	ASV9865	Eukaryota	Syndiniales	Dino-Group-II	Dino-Group-II-Clade-7	Dino-Group-II-Clade-7_X	Dino-Group-II-Clade-7_X_sp.	0.145711	Pos	200m	Syndiniales-Syndiniales
ASV1043	Eukaryota	Radiolaria_X	Radiolaria_XX	Radiolaria_XXX	Radiolaria_XXXX	Radiolaria_XXXX_sp.	ASV10546	Eukaryota	Radiolaria_X	Radiolaria_XX	Radiolaria_XXX	Radiolaria_XXXX	Radiolaria_XXXX_sp.	0.277494	Pos	250m	Radiolaria_X-Radiolaria_X
ASV3504	Eukaryota	Dinophyceae	Prorocentrales	Prorocentraceae	Prorocentrum	Prorocentrum_sp.	ASV10723	Eukaryota	Dinophyceae	Unknown Dinophyceae (Class)	Unknown Dinophyceae (Class)	Unknown Dinophyceae (Class)	Unknown Dinophyceae (Class)	0.0104031	Pos	250m	Dinophyceae-Dinophyceae
ASV325	Eukaryota	RAD-B	RAD-B_X	RAD-B_X_Group-Ib	RAD-B_X_Group-Ib_X	RAD-B_X_Group-Ib_X_sp.	ASV1122	Eukaryota	Syndiniales	Dino-Group-I	Dino-Group-I-Clade-7	Dino-Group-I-Clade-7_X	Dino-Group-I-Clade-7_X_sp.	-0.0168191	Neg	250m	RAD-B-Syndiniales
ASV6892	Eukaryota	RAD-B	RAD-B_X	RAD-B_X_Group-III	RAD-B_X_Group-III_X	RAD-B_X_Group-III_X_sp.	ASV11807	Eukaryota	Syndiniales	Dino-Group-II	Dino-Group-II-Clade-7	Dino-Group-II-Clade-7_X	Dino-Group-II-Clade-7_X_sp.	0.0529229	Pos	250m	RAD-B-Syndiniales
ASV1912	Eukaryota	Arthropoda	Crustacea	Maxillopoda	Pleuromamma	Unknown Pleuromamma (Genus)	ASV12389	Eukaryota	Arthropoda	Crustacea	Maxillopoda	Pleuromamma	Unknown Pleuromamma (Genus)	0.42003	Pos	250m	Arthropoda-Arthropoda
ASV10364	Eukaryota	RAD-B	RAD-B_X	Taxopodida	Sticholonche	Sticholonche_sp.	ASV12644	Eukaryota	Syndiniales	Dino-Group-II	Dino-Group-II-Clade-7	Dino-Group-II-Clade-7_X	Dino-Group-II-Clade-7_X_sp.	-0.135625	Neg	250m	RAD-B-Syndiniales
ASV9557	Eukaryota	Syndiniales	Dino-Group-II	Dino-Group-II-Clade-7	Dino-Group-II-Clade-7_X	Dino-Group-II-Clade-7_X_sp.	ASV12644	Eukaryota	Syndiniales	Dino-Group-II	Dino-Group-II-Clade-7	Dino-Group-II-Clade-7_X	Dino-Group-II-Clade-7_X_sp.	-0.0392374	Neg	250m	Syndiniales-Syndiniales
ASV4158	Eukaryota	Radiolaria_X	Radiolaria_XX	Radiolaria_XXX	Radiolaria_XXXX	Radiolaria_XXXX_sp.	ASV12857	Eukaryota	Dinophyceae	Unknown Dinophyceae (Class)	Unknown Dinophyceae (Class)	Unknown Dinophyceae (Class)	Unknown Dinophyceae (Class)	0.00792917	Pos	250m	Radiolaria_X-Dinophyceae
ASV13142	Eukaryota	Polycystinea	Spumellaria	Astrosphaeridae	Heliosphaera	Heliosphaera_sp.	ASV13446	Eukaryota	Polycystinea	Spumellaria	Astrosphaeridae	Heliosphaera	Heliosphaera_sp.	0.527759	Pos	250m	Polycystinea-Polycystinea
ASV114	Eukaryota	Syndiniales	Dino-Group-I	Dino-Group-I_X	Dino-Group-I_XX	Dino-Group-I_XX_sp.	ASV13984	Eukaryota	Sagenista	Labyrinthulomycetes	Labyrinthulomycetes_LAB15	Labyrinthulomycetes_LAB15_X	Labyrinthulomycetes_LAB15_X_sp.	-0.00640869	Neg	250m	Syndiniales-Sagenista
ASV4798	Eukaryota	Syndiniales	Dino-Group-II	Dino-Group-II-Clade-14	Dino-Group-II-Clade-14_X	Dino-Group-II-Clade-14_X_sp.	ASV14658	Eukaryota	Sagenista	Labyrinthulomycetes	Labyrinthulomycetes_LAB15	Labyrinthulomycetes_LAB15_X	Labyrinthulomycetes_LAB15_X_sp.	0.0458415	Pos	250m	Syndiniales-Sagenista
ASV3526	Eukaryota	Dinophyceae	Prorocentrales	Prorocentraceae	Prorocentrum	Prorocentrum_sp.	ASV15245	Eukaryota	Acantharea	Acantharea_A	Acantharea_A_X	Acanthoplegma	Acanthoplegma_sp.	-0.026404	Neg	250m	Dinophyceae-Acantharea
ASV13410	Eukaryota	Syndiniales	Dino-Group-II	Dino-Group-II-Clade-6	Dino-Group-II-Clade-6_X	Dino-Group-II-Clade-6_X_sp.	ASV15245	Eukaryota	Acantharea	Acantharea_A	Acantharea_A_X	Acanthoplegma	Acanthoplegma_sp.	0.153645	Pos	250m	Syndiniales-Acantharea
ASV3438	Eukaryota	Syndiniales	Dino-Group-II	Dino-Group-II-Clade-10-and-11	Dino-Group-II-Clade-10-and-11_X	Dino-Group-II-Clade-10-and-11_X_sp.	ASV15245	Eukaryota	Acantharea	Acantharea_A	Acantharea_A_X	Acanthoplegma	Acanthoplegma_sp.	-0.0924041	Neg	250m	Syndiniales-Acantharea
ASV8388	Eukaryota	Syndiniales	Dino-Group-I	Dino-Group-I-Clade-1	Dino-Group-I-Clade-1_X	Dino-Group-I-Clade-1_X_sp.	ASV15945	Eukaryota	Syndiniales	Dino-Group-II	Unknown Dino-Group-II (Order)	Unknown Dino-Group-II (Order)	Unknown Dino-Group-II (Order)	0.015629	Pos	250m	Syndiniales-Syndiniales
ASV3504	Eukaryota	Dinophyceae	Prorocentrales	Prorocentraceae	Prorocentrum	Prorocentrum_sp.	ASV15974	Eukaryota	Dinophyceae	Prorocentrales	Prorocentraceae	Prorocentrum	Prorocentrum_sp.	0.259929	Pos	250m	Dinophyceae-Dinophyceae
ASV12644	Eukaryota	Syndiniales	Dino-Group-II	Dino-Group-II-Clade-7	Dino-Group-II-Clade-7_X	Dino-Group-II-Clade-7_X_sp.	ASV15974	Eukaryota	Dinophyceae	Prorocentrales	Prorocentraceae	Prorocentrum	Prorocentrum_sp.	-0.00523912	Neg	250m	Syndiniales-Dinophyceae
ASV12558	Eukaryota	Polycystinea	Spumellaria	Liosphaeroidea_X	Liosphaeroidea_XX	Liosphaeroidea_XX_sp.	ASV16721	Eukaryota	Polycystinea	Spumellaria	Unknown Spumellaria (Order)	Unknown Spumellaria (Order)	Unknown Spumellaria (Order)	0.298344	Pos	250m	Polycystinea-Polycystinea
ASV2889	Eukaryota	Syndiniales	Dino-Group-I	Dino-Group-I-Clade-1	Dino-Group-I-Clade-1_X	Dino-Group-I-Clade-1_X_sp.	ASV17093	Eukaryota	Syndiniales	Dino-Group-II	Dino-Group-II-Clade-6	Dino-Group-II-Clade-6_X	Dino-Group-II-Clade-6_X_sp.	-0.0182176	Neg	250m	Syndiniales-Syndiniales
ASV996	Eukaryota	Syndiniales	Dino-Group-I	Dino-Group-I-Clade-4	Dino-Group-I-Clade-4_X	Dino-Group-I-Clade-4_X_sp.	ASV17093	Eukaryota	Syndiniales	Dino-Group-II	Dino-Group-II-Clade-6	Dino-Group-II-Clade-6_X	Dino-Group-II-Clade-6_X_sp.	-0.198188	Neg	250m	Syndiniales-Syndiniales
ASV1255	Eukaryota	Dinophyceae	Prorocentrales	Prorocentraceae	Prorocentrum	Prorocentrum_sp.	ASV17135	Eukaryota	Dinophyceae	Unknown Dinophyceae (Class)	Unknown Dinophyceae (Class)	Unknown Dinophyceae (Class)	Unknown Dinophyceae (Class)	0.167996	Pos	250m	Dinophyceae-Dinophyceae
ASV3504	Eukaryota	Dinophyceae	Prorocentrales	Prorocentraceae	Prorocentrum	Prorocentrum_sp.	ASV17135	Eukaryota	Dinophyceae	Unknown Dinophyceae (Class)	Unknown Dinophyceae (Class)	Unknown Dinophyceae (Class)	Unknown Dinophyceae (Class)	0.141009	Pos	250m	Dinophyceae-Dinophyceae
ASV12857	Eukaryota	Dinophyceae	Unknown Dinophyceae (Class)	Unknown Dinophyceae (Class)	Unknown Dinophyceae (Class)	Unknown Dinophyceae (Class)	ASV17172	Eukaryota	Polycystinea	Spumellaria	Liosphaeroidea_X	Liosphaeroidea_XX	Liosphaeroidea_XX_sp.	-0.0100679	Neg	250m	Dinophyceae-Polycystinea
ASV12558	Eukaryota	Polycystinea	Spumellaria	Liosphaeroidea_X	Liosphaeroidea_XX	Liosphaeroidea_XX_sp.	ASV17172	Eukaryota	Polycystinea	Spumellaria	Liosphaeroidea_X	Liosphaeroidea_XX	Liosphaeroidea_XX_sp.	0.53864	Pos	250m	Polycystinea-Polycystinea
ASV16469	Eukaryota	Polycystinea	Spumellaria	Liosphaeroidea_X	Liosphaeroidea_XX	Liosphaeroidea_XX_sp.	ASV17172	Eukaryota	Polycystinea	Spumellaria	Liosphaeroidea_X	Liosphaeroidea_XX	Liosphaeroidea_XX_sp.	0.310564	Pos	250m	Polycystinea-Polycystinea
ASV12389	Eukaryota	Arthropoda	Crustacea	Maxillopoda	Pleuromamma	Unknown Pleuromamma (Genus)	ASV17882	Eukaryota	Syndiniales	Dino-Group-II	Dino-Group-II-Clade-9	Dino-Group-II-Clade-9_X	Dino-Group-II-Clade-9_X_sp.	-0.055595	Neg	250m	Arthropoda-Syndiniales
ASV2889	Eukaryota	Syndiniales	Dino-Group-I	Dino-Group-I-Clade-1	Dino-Group-I-Clade-1_X	Dino-Group-I-Clade-1_X_sp.	ASV17882	Eukaryota	Syndiniales	Dino-Group-II	Dino-Group-II-Clade-9	Dino-Group-II-Clade-9_X	Dino-Group-II-Clade-9_X_sp.	0.0457238	Pos	250m	Syndiniales-Syndiniales
ASV794	Eukaryota	Syndiniales	Dino-Group-II	Dino-Group-II-Clade-6	Dino-Group-II-Clade-6_X	Dino-Group-II-Clade-6_X_sp.	ASV1829	Eukaryota	Syndiniales	Dino-Group-II	Dino-Group-II-Clade-7	Dino-Group-II-Clade-7_X	Dino-Group-II-Clade-7_X_sp.	0.0342668	Pos	250m	Syndiniales-Syndiniales
ASV16721	Eukaryota	Polycystinea	Spumellaria	Unknown Spumellaria (Order)	Unknown Spumellaria (Order)	Unknown Spumellaria (Order)	ASV18637	Eukaryota	Acantharea	Acantharea_A	Acantharea_A_X	Acanthoplegma	Acanthoplegma_sp.	0.202293	Pos	250m	Polycystinea-Acantharea
ASV11278	Eukaryota	Syndiniales	Dino-Group-II	Dino-Group-II-Clade-4	Dino-Group-II-Clade-4_X	Dino-Group-II-Clade-4_X_sp.	ASV18637	Eukaryota	Acantharea	Acantharea_A	Acantharea_A_X	Acanthoplegma	Acanthoplegma_sp.	-0.0338525	Neg	250m	Syndiniales-Acantharea
ASV1122	Eukaryota	Syndiniales	Dino-Group-I	Dino-Group-I-Clade-7	Dino-Group-I-Clade-7_X	Dino-Group-I-Clade-7_X_sp.	ASV18876	Eukaryota	Syndiniales	Dino-Group-II	Dino-Group-II-Clade-20	Dino-Group-II-Clade-20_X	Dino-Group-II-Clade-20_X_sp.	-0.135847	Neg	250m	Syndiniales-Syndiniales
ASV15945	Eukaryota	Syndiniales	Dino-Group-II	Unknown Dino-Group-II (Order)	Unknown Dino-Group-II (Order)	Unknown Dino-Group-II (Order)	ASV18876	Eukaryota	Syndiniales	Dino-Group-II	Dino-Group-II-Clade-20	Dino-Group-II-Clade-20_X	Dino-Group-II-Clade-20_X_sp.	0.0590649	Pos	250m	Syndiniales-Syndiniales
ASV2708	Eukaryota	Dinophyceae	Unknown Dinophyceae (Class)	Unknown Dinophyceae (Class)	Unknown Dinophyceae (Class)	Unknown Dinophyceae (Class)	ASV18972	Eukaryota	Dinophyceae	Unknown Dinophyceae (Class)	Unknown Dinophyceae (Class)	Unknown Dinophyceae (Class)	Unknown Dinophyceae (Class)	0.144264	Pos	250m	Dinophyceae-Dinophyceae
ASV3504	Eukaryota	Dinophyceae	Prorocentrales	Prorocentraceae	Prorocentrum	Prorocentrum_sp.	ASV18972	Eukaryota	Dinophyceae	Unknown Dinophyceae (Class)	Unknown Dinophyceae (Class)	Unknown Dinophyceae (Class)	Unknown Dinophyceae (Class)	0.317887	Pos	250m	Dinophyceae-Dinophyceae
ASV3526	Eukaryota	Dinophyceae	Prorocentrales	Prorocentraceae	Prorocentrum	Prorocentrum_sp.	ASV18972	Eukaryota	Dinophyceae	Unknown Dinophyceae (Class)	Unknown Dinophyceae (Class)	Unknown Dinophyceae (Class)	Unknown Dinophyceae (Class)	0.170611	Pos	250m	Dinophyceae-Dinophyceae
ASV17135	Eukaryota	Dinophyceae	Unknown Dinophyceae (Class)	Unknown Dinophyceae (Class)	Unknown Dinophyceae (Class)	Unknown Dinophyceae (Class)	ASV18972	Eukaryota	Dinophyceae	Unknown Dinophyceae (Class)	Unknown Dinophyceae (Class)	Unknown Dinophyceae (Class)	Unknown Dinophyceae (Class)	0.0968913	Pos	250m	Dinophyceae-Dinophyceae
ASV1912	Eukaryota	Arthropoda	Crustacea	Maxillopoda	Pleuromamma	Unknown Pleuromamma (Genus)	ASV19026	Eukaryota	Syndiniales	Dino-Group-II	Dino-Group-II-Clade-6	Dino-Group-II-Clade-6_X	Dino-Group-II-Clade-6_X_sp.	0.122056	Pos	250m	Arthropoda-Syndiniales
ASV1122	Eukaryota	Syndiniales	Dino-Group-I	Dino-Group-I-Clade-7	Dino-Group-I-Clade-7_X	Dino-Group-I-Clade-7_X_sp.	ASV19396	Eukaryota	Polycystinea	Spumellaria	Astrosphaeridae	Cladococcus	Cladococcus_scoparius	0.0460503	Pos	250m	Syndiniales-Polycystinea
ASV13009	Eukaryota	Polycystinea	Spumellaria	Astrosphaeridae	Cladococcus	Unknown Cladococcus (Genus)	ASV19396	Eukaryota	Polycystinea	Spumellaria	Astrosphaeridae	Cladococcus	Cladococcus_scoparius	0.44384	Pos	250m	Polycystinea-Polycystinea
ASV9840	Eukaryota	Polycystinea	Spumellaria	Astrosphaeridae	Cladococcus	Cladococcus_scoparius	ASV19396	Eukaryota	Polycystinea	Spumellaria	Astrosphaeridae	Cladococcus	Cladococcus_scoparius	0.377424	Pos	250m	Polycystinea-Polycystinea
ASV996	Eukaryota	Syndiniales	Dino-Group-I	Dino-Group-I-Clade-4	Dino-Group-I-Clade-4_X	Dino-Group-I-Clade-4_X_sp.	ASV19431	Eukaryota	Polycystinea	Spumellaria	Liosphaeroidea_X	Liosphaeroidea_XX	Liosphaeroidea_XX_sp.	-0.0509823	Neg	250m	Syndiniales-Polycystinea
ASV12558	Eukaryota	Polycystinea	Spumellaria	Liosphaeroidea_X	Liosphaeroidea_XX	Liosphaeroidea_XX_sp.	ASV19431	Eukaryota	Polycystinea	Spumellaria	Liosphaeroidea_X	Liosphaeroidea_XX	Liosphaeroidea_XX_sp.	0.546507	Pos	250m	Polycystinea-Polycystinea
ASV16721	Eukaryota	Polycystinea	Spumellaria	Unknown Spumellaria (Order)	Unknown Spumellaria (Order)	Unknown Spumellaria (Order)	ASV19431	Eukaryota	Polycystinea	Spumellaria	Liosphaeroidea_X	Liosphaeroidea_XX	Liosphaeroidea_XX_sp.	0.207742	Pos	250m	Polycystinea-Polycystinea
ASV11807	Eukaryota	Syndiniales	Dino-Group-II	Dino-Group-II-Clade-7	Dino-Group-II-Clade-7_X	Dino-Group-II-Clade-7_X_sp.	ASV19509	Eukaryota	Acantharea	Acantharea_1	Acantharea_1_X	Acantharea_1_XX	Acantharea_1_XX_sp.	0.0758794	Pos	250m	Syndiniales-Acantharea
ASV6892	Eukaryota	RAD-B	RAD-B_X	RAD-B_X_Group-III	RAD-B_X_Group-III_X	RAD-B_X_Group-III_X_sp.	ASV19566	Eukaryota	Dinophyceae	Gymnodiniales	Unknown Gymnodiniales (Order)	Unknown Gymnodiniales (Order)	Unknown Gymnodiniales (Order)	0.0352226	Pos	250m	RAD-B-Dinophyceae
ASV13984	Eukaryota	Sagenista	Labyrinthulomycetes	Labyrinthulomycetes_LAB15	Labyrinthulomycetes_LAB15_X	Labyrinthulomycetes_LAB15_X_sp.	ASV19566	Eukaryota	Dinophyceae	Gymnodiniales	Unknown Gymnodiniales (Order)	Unknown Gymnodiniales (Order)	Unknown Gymnodiniales (Order)	-0.0801909	Neg	250m	Sagenista-Dinophyceae
ASV996	Eukaryota	Syndiniales	Dino-Group-I	Dino-Group-I-Clade-4	Dino-Group-I-Clade-4_X	Dino-Group-I-Clade-4_X_sp.	ASV20354	Eukaryota	Syndiniales	Dino-Group-II	Dino-Group-II-Clade-10-and-11	Dino-Group-II-Clade-10-and-11_X	Dino-Group-II-Clade-10-and-11_X_sp.	0.0336462	Pos	250m	Syndiniales-Syndiniales
ASV19431	Eukaryota	Polycystinea	Spumellaria	Liosphaeroidea_X	Liosphaeroidea_XX	Liosphaeroidea_XX_sp.	ASV20354	Eukaryota	Syndiniales	Dino-Group-II	Dino-Group-II-Clade-10-and-11	Dino-Group-II-Clade-10-and-11_X	Dino-Group-II-Clade-10-and-11_X_sp.	-0.055315	Neg	250m	Polycystinea-Syndiniales
ASV503	Eukaryota	RAD-B	RAD-B_X	RAD-B_X_Group-Ia	RAD-B_X_Group-Ia_X	RAD-B_X_Group-Ia_X_sp.	ASV20518	Eukaryota	Syndiniales	Dino-Group-V	Dino-Group-V_X	Dino-Group-V_XX	Dino-Group-V_XX_sp.	0.141889	Pos	250m	RAD-B-Syndiniales
ASV11807	Eukaryota	Syndiniales	Dino-Group-II	Dino-Group-II-Clade-7	Dino-Group-II-Clade-7_X	Dino-Group-II-Clade-7_X_sp.	ASV20518	Eukaryota	Syndiniales	Dino-Group-V	Dino-Group-V_X	Dino-Group-V_XX	Dino-Group-V_XX_sp.	0.00961779	Pos	250m	Syndiniales-Syndiniales
ASV6892	Eukaryota	RAD-B	RAD-B_X	RAD-B_X_Group-III	RAD-B_X_Group-III_X	RAD-B_X_Group-III_X_sp.	ASV20518	Eukaryota	Syndiniales	Dino-Group-V	Dino-Group-V_X	Dino-Group-V_XX	Dino-Group-V_XX_sp.	0.197318	Pos	250m	RAD-B-Syndiniales
ASV11278	Eukaryota	Syndiniales	Dino-Group-II	Dino-Group-II-Clade-4	Dino-Group-II-Clade-4_X	Dino-Group-II-Clade-4_X_sp.	ASV20632	Eukaryota	Acantharea	Acantharea_1	Acantharea_1_X	Acantharea_1_XX	Acantharea_1_XX_sp.	-0.00207639	Neg	250m	Syndiniales-Acantharea
ASV3116	Eukaryota	Acantharea	Acantharea_1	Acantharea_1_X	Acantharea_1_XX	Acantharea_1_XX_sp.	ASV20632	Eukaryota	Acantharea	Acantharea_1	Acantharea_1_X	Acantharea_1_XX	Acantharea_1_XX_sp.	0.306892	Pos	250m	Acantharea-Acantharea
ASV1829	Eukaryota	Syndiniales	Dino-Group-II	Dino-Group-II-Clade-7	Dino-Group-II-Clade-7_X	Dino-Group-II-Clade-7_X_sp.	ASV20879	Eukaryota	Polycystinea	Spumellaria	Astrosphaeridae	Unknown Astrosphaeridae (Family)	Unknown Astrosphaeridae (Family)	0.0642228	Pos	250m	Syndiniales-Polycystinea
ASV19566	Eukaryota	Dinophyceae	Gymnodiniales	Unknown Gymnodiniales (Order)	Unknown Gymnodiniales (Order)	Unknown Gymnodiniales (Order)	ASV21847	Eukaryota	Polycystinea	Nassellaria	Pterocorythidae	Pterocorys	Pterocorys_sp.	-0.0185653	Neg	250m	Dinophyceae-Polycystinea
ASV16721	Eukaryota	Polycystinea	Spumellaria	Unknown Spumellaria (Order)	Unknown Spumellaria (Order)	Unknown Spumellaria (Order)	ASV22219	Eukaryota	Dinophyceae	Gymnodiniales	Gymnodiniaceae	Gymnodinium	Gymnodinium_sp.	-0.073442	Neg	250m	Polycystinea-Dinophyceae
ASV12857	Eukaryota	Dinophyceae	Unknown Dinophyceae (Class)	Unknown Dinophyceae (Class)	Unknown Dinophyceae (Class)	Unknown Dinophyceae (Class)	ASV22219	Eukaryota	Dinophyceae	Gymnodiniales	Gymnodiniaceae	Gymnodinium	Gymnodinium_sp.	0.0932373	Pos	250m	Dinophyceae-Dinophyceae
ASV20354	Eukaryota	Syndiniales	Dino-Group-II	Dino-Group-II-Clade-10-and-11	Dino-Group-II-Clade-10-and-11_X	Dino-Group-II-Clade-10-and-11_X_sp.	ASV22219	Eukaryota	Dinophyceae	Gymnodiniales	Gymnodiniaceae	Gymnodinium	Gymnodinium_sp.	0.0819967	Pos	250m	Syndiniales-Dinophyceae
ASV20518	Eukaryota	Syndiniales	Dino-Group-V	Dino-Group-V_X	Dino-Group-V_XX	Dino-Group-V_XX_sp.	ASV22370	Eukaryota	Syndiniales	Dino-Group-II	Dino-Group-II_X	Dino-Group-II_XX	Dino-Group-II_XX_sp.	-0.0126748	Neg	250m	Syndiniales-Syndiniales
ASV9865	Eukaryota	Syndiniales	Dino-Group-II	Dino-Group-II-Clade-7	Dino-Group-II-Clade-7_X	Dino-Group-II-Clade-7_X_sp.	ASV22370	Eukaryota	Syndiniales	Dino-Group-II	Dino-Group-II_X	Dino-Group-II_XX	Dino-Group-II_XX_sp.	0.130619	Pos	250m	Syndiniales-Syndiniales
ASV22219	Eukaryota	Dinophyceae	Gymnodiniales	Gymnodiniaceae	Gymnodinium	Gymnodinium_sp.	ASV22485	Eukaryota	Arthropoda	Crustacea	Maxillopoda	Clausocalanus	Clausocalanus_furcatus	0.00280005	Pos	250m	Dinophyceae-Arthropoda
ASV9557	Eukaryota	Syndiniales	Dino-Group-II	Dino-Group-II-Clade-7	Dino-Group-II-Clade-7_X	Dino-Group-II-Clade-7_X_sp.	ASV22485	Eukaryota	Arthropoda	Crustacea	Maxillopoda	Clausocalanus	Clausocalanus_furcatus	0.018195	Pos	250m	Syndiniales-Arthropoda
ASV20526	Eukaryota	Polycystinea	Spumellaria	Astrosphaeridae	Unknown Astrosphaeridae (Family)	Unknown Astrosphaeridae (Family)	ASV22819	Eukaryota	Polycystinea	Spumellaria	Astrosphaeridae	Unknown Astrosphaeridae (Family)	Unknown Astrosphaeridae (Family)	0.416453	Pos	250m	Polycystinea-Polycystinea
ASV20879	Eukaryota	Polycystinea	Spumellaria	Astrosphaeridae	Unknown Astrosphaeridae (Family)	Unknown Astrosphaeridae (Family)	ASV22819	Eukaryota	Polycystinea	Spumellaria	Astrosphaeridae	Unknown Astrosphaeridae (Family)	Unknown Astrosphaeridae (Family)	0.397543	Pos	250m	Polycystinea-Polycystinea
ASV13009	Eukaryota	Polycystinea	Spumellaria	Astrosphaeridae	Cladococcus	Unknown Cladococcus (Genus)	ASV23087	Eukaryota	Syndiniales	Dino-Group-II	Dino-Group-II-Clade-10-and-11	Dino-Group-II-Clade-10-and-11_X	Dino-Group-II-Clade-10-and-11_X_sp.	0.0188912	Pos	250m	Polycystinea-Syndiniales
ASV20995	Eukaryota	Arthropoda	Crustacea	Maxillopoda	Oncaea	Oncaea_notopus	ASV24140	Eukaryota	Oligohymenophorea	OLIGO5	OLIGO5_X	OLIGO5_XX	OLIGO5_XX_sp.	0.0242365	Pos	250m	Arthropoda-Oligohymenophorea
ASV7799	Eukaryota	Dinophyceae	Gymnodiniales	Gymnodiniaceae	Gymnodinium	Gymnodinium_sp.	ASV24140	Eukaryota	Oligohymenophorea	OLIGO5	OLIGO5_X	OLIGO5_XX	OLIGO5_XX_sp.	-0.110579	Neg	250m	Dinophyceae-Oligohymenophorea
ASV18972	Eukaryota	Dinophyceae	Unknown Dinophyceae (Class)	Unknown Dinophyceae (Class)	Unknown Dinophyceae (Class)	Unknown Dinophyceae (Class)	ASV24140	Eukaryota	Oligohymenophorea	OLIGO5	OLIGO5_X	OLIGO5_XX	OLIGO5_XX_sp.	0.0324347	Pos	250m	Dinophyceae-Oligohymenophorea
ASV9865	Eukaryota	Syndiniales	Dino-Group-II	Dino-Group-II-Clade-7	Dino-Group-II-Clade-7_X	Dino-Group-II-Clade-7_X_sp.	ASV24222	Eukaryota	Syndiniales	Dino-Group-I	Dino-Group-I-Clade-1	Dino-Group-I-Clade-1_X	Dino-Group-I-Clade-1_X_sp.	-0.0872503	Neg	250m	Syndiniales-Syndiniales
ASV22370	Eukaryota	Syndiniales	Dino-Group-II	Dino-Group-II_X	Dino-Group-II_XX	Dino-Group-II_XX_sp.	ASV24407	Eukaryota	RAD-B	RAD-B_X	RAD-B_X_Group-III	RAD-B_X_Group-III_X	RAD-B_X_Group-III_X_sp.	0.025348	Pos	250m	Syndiniales-RAD-B
ASV9865	Eukaryota	Syndiniales	Dino-Group-II	Dino-Group-II-Clade-7	Dino-Group-II-Clade-7_X	Dino-Group-II-Clade-7_X_sp.	ASV24407	Eukaryota	RAD-B	RAD-B_X	RAD-B_X_Group-III	RAD-B_X_Group-III_X	RAD-B_X_Group-III_X_sp.	0.255318	Pos	250m	Syndiniales-RAD-B
ASV20518	Eukaryota	Syndiniales	Dino-Group-V	Dino-Group-V_X	Dino-Group-V_XX	Dino-Group-V_XX_sp.	ASV24407	Eukaryota	RAD-B	RAD-B_X	RAD-B_X_Group-III	RAD-B_X_Group-III_X	RAD-B_X_Group-III_X_sp.	-0.0413809	Neg	250m	Syndiniales-RAD-B
ASV6892	Eukaryota	RAD-B	RAD-B_X	RAD-B_X_Group-III	RAD-B_X_Group-III_X	RAD-B_X_Group-III_X_sp.	ASV24407	Eukaryota	RAD-B	RAD-B_X	RAD-B_X_Group-III	RAD-B_X_Group-III_X	RAD-B_X_Group-III_X_sp.	-0.109404	Neg	250m	RAD-B-RAD-B
ASV12644	Eukaryota	Syndiniales	Dino-Group-II	Dino-Group-II-Clade-7	Dino-Group-II-Clade-7_X	Dino-Group-II-Clade-7_X_sp.	ASV24407	Eukaryota	RAD-B	RAD-B_X	RAD-B_X_Group-III	RAD-B_X_Group-III_X	RAD-B_X_Group-III_X_sp.	-0.284526	Neg	250m	Syndiniales-RAD-B
ASV11807	Eukaryota	Syndiniales	Dino-Group-II	Dino-Group-II-Clade-7	Dino-Group-II-Clade-7_X	Dino-Group-II-Clade-7_X_sp.	ASV24407	Eukaryota	RAD-B	RAD-B_X	RAD-B_X_Group-III	RAD-B_X_Group-III_X	RAD-B_X_Group-III_X_sp.	-0.0130002	Neg	250m	Syndiniales-RAD-B
ASV19026	Eukaryota	Syndiniales	Dino-Group-II	Dino-Group-II-Clade-6	Dino-Group-II-Clade-6_X	Dino-Group-II-Clade-6_X_sp.	ASV24497	Eukaryota	Dinophyceae	Prorocentrales	Prorocentraceae	Prorocentrum	Prorocentrum_sp.	-0.0873464	Neg	250m	Syndiniales-Dinophyceae
ASV15974	Eukaryota	Dinophyceae	Prorocentrales	Prorocentraceae	Prorocentrum	Prorocentrum_sp.	ASV24497	Eukaryota	Dinophyceae	Prorocentrales	Prorocentraceae	Prorocentrum	Prorocentrum_sp.	0.00284136	Pos	250m	Dinophyceae-Dinophyceae
ASV4798	Eukaryota	Syndiniales	Dino-Group-II	Dino-Group-II-Clade-14	Dino-Group-II-Clade-14_X	Dino-Group-II-Clade-14_X_sp.	ASV24497	Eukaryota	Dinophyceae	Prorocentrales	Prorocentraceae	Prorocentrum	Prorocentrum_sp.	0.142337	Pos	250m	Syndiniales-Dinophyceae
ASV14658	Eukaryota	Sagenista	Labyrinthulomycetes	Labyrinthulomycetes_LAB15	Labyrinthulomycetes_LAB15_X	Labyrinthulomycetes_LAB15_X_sp.	ASV25229	Eukaryota	Polycystinea	Nassellaria	Nassellaria_2	Nassellaria_2_X	Nassellaria_2_X_sp.	0.169039	Pos	250m	Sagenista-Polycystinea
ASV11278	Eukaryota	Syndiniales	Dino-Group-II	Dino-Group-II-Clade-4	Dino-Group-II-Clade-4_X	Dino-Group-II-Clade-4_X_sp.	ASV25433	Eukaryota	RAD-A	RAD-A_X	RAD-A_Xg	RAD-A_Xg_X	RAD-A_Xg_X_sp.	0.0093413	Pos	250m	Syndiniales-RAD-A
ASV3061	Eukaryota	Syndiniales	Dino-Group-II	Dino-Group-II-Clade-7	Dino-Group-II-Clade-7_X	Dino-Group-II-Clade-7_X_sp.	ASV25433	Eukaryota	RAD-A	RAD-A_X	RAD-A_Xg	RAD-A_Xg_X	RAD-A_Xg_X_sp.	0.0193471	Pos	250m	Syndiniales-RAD-A
ASV20995	Eukaryota	Arthropoda	Crustacea	Maxillopoda	Oncaea	Oncaea_notopus	ASV25433	Eukaryota	RAD-A	RAD-A_X	RAD-A_Xg	RAD-A_Xg_X	RAD-A_Xg_X_sp.	-0.109548	Neg	250m	Arthropoda-RAD-A
ASV18876	Eukaryota	Syndiniales	Dino-Group-II	Dino-Group-II-Clade-20	Dino-Group-II-Clade-20_X	Dino-Group-II-Clade-20_X_sp.	ASV25433	Eukaryota	RAD-A	RAD-A_X	RAD-A_Xg	RAD-A_Xg_X	RAD-A_Xg_X_sp.	-0.072377	Neg	250m	Syndiniales-RAD-A
ASV13984	Eukaryota	Sagenista	Labyrinthulomycetes	Labyrinthulomycetes_LAB15	Labyrinthulomycetes_LAB15_X	Labyrinthulomycetes_LAB15_X_sp.	ASV25546	Eukaryota	Urochordata	Urochordata_X	Appendicularia	Unknown Appendicularia (Family)	Unknown Appendicularia (Family)	-0.148606	Neg	250m	Sagenista-Urochordata
ASV24407	Eukaryota	RAD-B	RAD-B_X	RAD-B_X_Group-III	RAD-B_X_Group-III_X	RAD-B_X_Group-III_X_sp.	ASV26020	Eukaryota	Syndiniales	Dino-Group-I	Dino-Group-I-Clade-2	Dino-Group-I-Clade-2_X	Dino-Group-I-Clade-2_X_sp.	0.0734992	Pos	250m	RAD-B-Syndiniales
ASV6892	Eukaryota	RAD-B	RAD-B_X	RAD-B_X_Group-III	RAD-B_X_Group-III_X	RAD-B_X_Group-III_X_sp.	ASV26020	Eukaryota	Syndiniales	Dino-Group-I	Dino-Group-I-Clade-2	Dino-Group-I-Clade-2_X	Dino-Group-I-Clade-2_X_sp.	-0.281491	Neg	250m	RAD-B-Syndiniales
ASV14658	Eukaryota	Sagenista	Labyrinthulomycetes	Labyrinthulomycetes_LAB15	Labyrinthulomycetes_LAB15_X	Labyrinthulomycetes_LAB15_X_sp.	ASV26350	Eukaryota	Picozoa_XX	Picozoa_XXX	Picozoa_XXXX	Picozoa_XXXXX	Picozoa_XXXXX_sp.	0.271317	Pos	250m	Sagenista-Picozoa_XX
ASV13984	Eukaryota	Sagenista	Labyrinthulomycetes	Labyrinthulomycetes_LAB15	Labyrinthulomycetes_LAB15_X	Labyrinthulomycetes_LAB15_X_sp.	ASV26350	Eukaryota	Picozoa_XX	Picozoa_XXX	Picozoa_XXXX	Picozoa_XXXXX	Picozoa_XXXXX_sp.	0.389193	Pos	250m	Sagenista-Picozoa_XX
ASV6892	Eukaryota	RAD-B	RAD-B_X	RAD-B_X_Group-III	RAD-B_X_Group-III_X	RAD-B_X_Group-III_X_sp.	ASV26350	Eukaryota	Picozoa_XX	Picozoa_XXX	Picozoa_XXXX	Picozoa_XXXXX	Picozoa_XXXXX_sp.	-0.0392913	Neg	250m	RAD-B-Picozoa_XX
ASV12644	Eukaryota	Syndiniales	Dino-Group-II	Dino-Group-II-Clade-7	Dino-Group-II-Clade-7_X	Dino-Group-II-Clade-7_X_sp.	ASV26350	Eukaryota	Picozoa_XX	Picozoa_XXX	Picozoa_XXXX	Picozoa_XXXXX	Picozoa_XXXXX_sp.	-0.00871641	Neg	250m	Syndiniales-Picozoa_XX
ASV15974	Eukaryota	Dinophyceae	Prorocentrales	Prorocentraceae	Prorocentrum	Prorocentrum_sp.	ASV26350	Eukaryota	Picozoa_XX	Picozoa_XXX	Picozoa_XXXX	Picozoa_XXXXX	Picozoa_XXXXX_sp.	0.0345228	Pos	250m	Dinophyceae-Picozoa_XX
ASV25229	Eukaryota	Polycystinea	Nassellaria	Nassellaria_2	Nassellaria_2_X	Nassellaria_2_X_sp.	ASV26350	Eukaryota	Picozoa_XX	Picozoa_XXX	Picozoa_XXXX	Picozoa_XXXXX	Picozoa_XXXXX_sp.	0.0204771	Pos	250m	Polycystinea-Picozoa_XX
ASV2896	Eukaryota	RAD-C	RAD-C_X	RAD-C_Xb	RAD-C_Xb_X	RAD-C_Xb_X_sp.	ASV26382	Eukaryota	RAD-A	RAD-A_X	RAD-A_Xb	RAD-A_Xb_X	RAD-A_Xb_X_sp.	0.0652411	Pos	250m	RAD-C-RAD-A
ASV9840	Eukaryota	Polycystinea	Spumellaria	Astrosphaeridae	Cladococcus	Cladococcus_scoparius	ASV26979	Eukaryota	Syndiniales	Dino-Group-II	Dino-Group-II-Clade-7	Dino-Group-II-Clade-7_X	Dino-Group-II-Clade-7_X_sp.	-0.0259118	Neg	250m	Polycystinea-Syndiniales
ASV8388	Eukaryota	Syndiniales	Dino-Group-I	Dino-Group-I-Clade-1	Dino-Group-I-Clade-1_X	Dino-Group-I-Clade-1_X_sp.	ASV26979	Eukaryota	Syndiniales	Dino-Group-II	Dino-Group-II-Clade-7	Dino-Group-II-Clade-7_X	Dino-Group-II-Clade-7_X_sp.	0.147303	Pos	250m	Syndiniales-Syndiniales
ASV25229	Eukaryota	Polycystinea	Nassellaria	Nassellaria_2	Nassellaria_2_X	Nassellaria_2_X_sp.	ASV26979	Eukaryota	Syndiniales	Dino-Group-II	Dino-Group-II-Clade-7	Dino-Group-II-Clade-7_X	Dino-Group-II-Clade-7_X_sp.	0.0411076	Pos	250m	Polycystinea-Syndiniales
ASV24497	Eukaryota	Dinophyceae	Prorocentrales	Prorocentraceae	Prorocentrum	Prorocentrum_sp.	ASV26979	Eukaryota	Syndiniales	Dino-Group-II	Dino-Group-II-Clade-7	Dino-Group-II-Clade-7_X	Dino-Group-II-Clade-7_X_sp.	0.12896	Pos	250m	Dinophyceae-Syndiniales
ASV24407	Eukaryota	RAD-B	RAD-B_X	RAD-B_X_Group-III	RAD-B_X_Group-III_X	RAD-B_X_Group-III_X_sp.	ASV27486	Eukaryota	Syndiniales	Dino-Group-II	Dino-Group-II-Clade-7	Dino-Group-II-Clade-7_X	Dino-Group-II-Clade-7_X_sp.	0.0494628	Pos	250m	RAD-B-Syndiniales
ASV26350	Eukaryota	Picozoa_XX	Picozoa_XXX	Picozoa_XXXX	Picozoa_XXXXX	Picozoa_XXXXX_sp.	ASV27486	Eukaryota	Syndiniales	Dino-Group-II	Dino-Group-II-Clade-7	Dino-Group-II-Clade-7_X	Dino-Group-II-Clade-7_X_sp.	0.178596	Pos	250m	Picozoa_XX-Syndiniales
ASV114	Eukaryota	Syndiniales	Dino-Group-I	Dino-Group-I_X	Dino-Group-I_XX	Dino-Group-I_XX_sp.	ASV27486	Eukaryota	Syndiniales	Dino-Group-II	Dino-Group-II-Clade-7	Dino-Group-II-Clade-7_X	Dino-Group-II-Clade-7_X_sp.	-0.0707668	Neg	250m	Syndiniales-Syndiniales
ASV14658	Eukaryota	Sagenista	Labyrinthulomycetes	Labyrinthulomycetes_LAB15	Labyrinthulomycetes_LAB15_X	Labyrinthulomycetes_LAB15_X_sp.	ASV27610	Eukaryota	RAD-B	RAD-B_X	RAD-B_X_Group-Ie	RAD-B_X_Group-Ie_X	RAD-B_X_Group-Ie_X_sp.	0.110709	Pos	250m	Sagenista-RAD-B
ASV27486	Eukaryota	Syndiniales	Dino-Group-II	Dino-Group-II-Clade-7	Dino-Group-II-Clade-7_X	Dino-Group-II-Clade-7_X_sp.	ASV27610	Eukaryota	RAD-B	RAD-B_X	RAD-B_X_Group-Ie	RAD-B_X_Group-Ie_X	RAD-B_X_Group-Ie_X_sp.	0.000881834	Pos	250m	Syndiniales-RAD-B
ASV24407	Eukaryota	RAD-B	RAD-B_X	RAD-B_X_Group-III	RAD-B_X_Group-III_X	RAD-B_X_Group-III_X_sp.	ASV27610	Eukaryota	RAD-B	RAD-B_X	RAD-B_X_Group-Ie	RAD-B_X_Group-Ie_X	RAD-B_X_Group-Ie_X_sp.	0.218877	Pos	250m	RAD-B-RAD-B
ASV10364	Eukaryota	RAD-B	RAD-B_X	Taxopodida	Sticholonche	Sticholonche_sp.	ASV27610	Eukaryota	RAD-B	RAD-B_X	RAD-B_X_Group-Ie	RAD-B_X_Group-Ie_X	RAD-B_X_Group-Ie_X_sp.	0.218677	Pos	250m	RAD-B-RAD-B
ASV26979	Eukaryota	Syndiniales	Dino-Group-II	Dino-Group-II-Clade-7	Dino-Group-II-Clade-7_X	Dino-Group-II-Clade-7_X_sp.	ASV27610	Eukaryota	RAD-B	RAD-B_X	RAD-B_X_Group-Ie	RAD-B_X_Group-Ie_X	RAD-B_X_Group-Ie_X_sp.	0.2437	Pos	250m	Syndiniales-RAD-B
ASV3526	Eukaryota	Dinophyceae	Prorocentrales	Prorocentraceae	Prorocentrum	Prorocentrum_sp.	ASV27693	Eukaryota	Dinophyceae	Prorocentrales	Prorocentraceae	Prorocentrum	Prorocentrum_sp.	0.0180252	Pos	250m	Dinophyceae-Dinophyceae
ASV3504	Eukaryota	Dinophyceae	Prorocentrales	Prorocentraceae	Prorocentrum	Prorocentrum_sp.	ASV27693	Eukaryota	Dinophyceae	Prorocentrales	Prorocentraceae	Prorocentrum	Prorocentrum_sp.	0.16565	Pos	250m	Dinophyceae-Dinophyceae
ASV18972	Eukaryota	Dinophyceae	Unknown Dinophyceae (Class)	Unknown Dinophyceae (Class)	Unknown Dinophyceae (Class)	Unknown Dinophyceae (Class)	ASV27693	Eukaryota	Dinophyceae	Prorocentrales	Prorocentraceae	Prorocentrum	Prorocentrum_sp.	0.130898	Pos	250m	Dinophyceae-Dinophyceae
ASV1043	Eukaryota	Radiolaria_X	Radiolaria_XX	Radiolaria_XXX	Radiolaria_XXXX	Radiolaria_XXXX_sp.	ASV27913	Eukaryota	Acantharea	Acantharea_B	Acantharea_B1	Acanthochiasma	Acanthochiasma_sp.	-0.158745	Neg	250m	Radiolaria_X-Acantharea
ASV24222	Eukaryota	Syndiniales	Dino-Group-I	Dino-Group-I-Clade-1	Dino-Group-I-Clade-1_X	Dino-Group-I-Clade-1_X_sp.	ASV28180	Eukaryota	Syndiniales	Dino-Group-II	Dino-Group-II-Clade-6	Dino-Group-II-Clade-6_X	Dino-Group-II-Clade-6_X_sp.	-0.0255177	Neg	250m	Syndiniales-Syndiniales
ASV26979	Eukaryota	Syndiniales	Dino-Group-II	Dino-Group-II-Clade-7	Dino-Group-II-Clade-7_X	Dino-Group-II-Clade-7_X_sp.	ASV28180	Eukaryota	Syndiniales	Dino-Group-II	Dino-Group-II-Clade-6	Dino-Group-II-Clade-6_X	Dino-Group-II-Clade-6_X_sp.	0.104854	Pos	250m	Syndiniales-Syndiniales
ASV9557	Eukaryota	Syndiniales	Dino-Group-II	Dino-Group-II-Clade-7	Dino-Group-II-Clade-7_X	Dino-Group-II-Clade-7_X_sp.	ASV28180	Eukaryota	Syndiniales	Dino-Group-II	Dino-Group-II-Clade-6	Dino-Group-II-Clade-6_X	Dino-Group-II-Clade-6_X_sp.	0.172036	Pos	250m	Syndiniales-Syndiniales
ASV9865	Eukaryota	Syndiniales	Dino-Group-II	Dino-Group-II-Clade-7	Dino-Group-II-Clade-7_X	Dino-Group-II-Clade-7_X_sp.	ASV28180	Eukaryota	Syndiniales	Dino-Group-II	Dino-Group-II-Clade-6	Dino-Group-II-Clade-6_X	Dino-Group-II-Clade-6_X_sp.	0.0586145	Pos	250m	Syndiniales-Syndiniales
ASV24407	Eukaryota	RAD-B	RAD-B_X	RAD-B_X_Group-III	RAD-B_X_Group-III_X	RAD-B_X_Group-III_X_sp.	ASV28180	Eukaryota	Syndiniales	Dino-Group-II	Dino-Group-II-Clade-6	Dino-Group-II-Clade-6_X	Dino-Group-II-Clade-6_X_sp.	0.161077	Pos	250m	RAD-B-Syndiniales
ASV11807	Eukaryota	Syndiniales	Dino-Group-II	Dino-Group-II-Clade-7	Dino-Group-II-Clade-7_X	Dino-Group-II-Clade-7_X_sp.	ASV28778	Eukaryota	Syndiniales	Dino-Group-I	Dino-Group-I-Clade-5	Dino-Group-I-Clade-5_X	Dino-Group-I-Clade-5_X_sp.	0.198076	Pos	250m	Syndiniales-Syndiniales
ASV1043	Eukaryota	Radiolaria_X	Radiolaria_XX	Radiolaria_XXX	Radiolaria_XXXX	Radiolaria_XXXX_sp.	ASV2889	Eukaryota	Syndiniales	Dino-Group-I	Dino-Group-I-Clade-1	Dino-Group-I-Clade-1_X	Dino-Group-I-Clade-1_X_sp.	-0.0213402	Neg	250m	Radiolaria_X-Syndiniales
ASV28180	Eukaryota	Syndiniales	Dino-Group-II	Dino-Group-II-Clade-6	Dino-Group-II-Clade-6_X	Dino-Group-II-Clade-6_X_sp.	ASV29032	Eukaryota	Syndiniales	Dino-Group-II	Dino-Group-II-Clade-6	Dino-Group-II-Clade-6_X	Dino-Group-II-Clade-6_X_sp.	0.099291	Pos	250m	Syndiniales-Syndiniales
ASV3504	Eukaryota	Dinophyceae	Prorocentrales	Prorocentraceae	Prorocentrum	Prorocentrum_sp.	ASV29463	Eukaryota	Polycystinea	Spumellaria	Astrosphaeridae	Heliosphaera	Heliosphaera_sp.	-0.00977344	Neg	250m	Dinophyceae-Polycystinea
ASV13446	Eukaryota	Polycystinea	Spumellaria	Astrosphaeridae	Heliosphaera	Heliosphaera_sp.	ASV29463	Eukaryota	Polycystinea	Spumellaria	Astrosphaeridae	Heliosphaera	Heliosphaera_sp.	0.186293	Pos	250m	Polycystinea-Polycystinea
ASV13142	Eukaryota	Polycystinea	Spumellaria	Astrosphaeridae	Heliosphaera	Heliosphaera_sp.	ASV29463	Eukaryota	Polycystinea	Spumellaria	Astrosphaeridae	Heliosphaera	Heliosphaera_sp.	0.142949	Pos	250m	Polycystinea-Polycystinea
ASV7799	Eukaryota	Dinophyceae	Gymnodiniales	Gymnodiniaceae	Gymnodinium	Gymnodinium_sp.	ASV29644	Eukaryota	Syndiniales	Dino-Group-II	Dino-Group-II-Clade-10-and-11	Dino-Group-II-Clade-10-and-11_X	Dino-Group-II-Clade-10-and-11_X_sp.	0.0238539	Pos	250m	Dinophyceae-Syndiniales
ASV996	Eukaryota	Syndiniales	Dino-Group-I	Dino-Group-I-Clade-4	Dino-Group-I-Clade-4_X	Dino-Group-I-Clade-4_X_sp.	ASV29644	Eukaryota	Syndiniales	Dino-Group-II	Dino-Group-II-Clade-10-and-11	Dino-Group-II-Clade-10-and-11_X	Dino-Group-II-Clade-10-and-11_X_sp.	0.283236	Pos	250m	Syndiniales-Syndiniales
ASV17882	Eukaryota	Syndiniales	Dino-Group-II	Dino-Group-II-Clade-9	Dino-Group-II-Clade-9_X	Dino-Group-II-Clade-9_X_sp.	ASV29644	Eukaryota	Syndiniales	Dino-Group-II	Dino-Group-II-Clade-10-and-11	Dino-Group-II-Clade-10-and-11_X	Dino-Group-II-Clade-10-and-11_X_sp.	0.0787225	Pos	250m	Syndiniales-Syndiniales
ASV2889	Eukaryota	Syndiniales	Dino-Group-I	Dino-Group-I-Clade-1	Dino-Group-I-Clade-1_X	Dino-Group-I-Clade-1_X_sp.	ASV29644	Eukaryota	Syndiniales	Dino-Group-II	Dino-Group-II-Clade-10-and-11	Dino-Group-II-Clade-10-and-11_X	Dino-Group-II-Clade-10-and-11_X_sp.	0.293102	Pos	250m	Syndiniales-Syndiniales
ASV9008	Eukaryota	Polycystinea	Nassellaria	Lophophaenidae	Peromelissa	Peromelissa_tricuspidata	ASV29644	Eukaryota	Syndiniales	Dino-Group-II	Dino-Group-II-Clade-10-and-11	Dino-Group-II-Clade-10-and-11_X	Dino-Group-II-Clade-10-and-11_X_sp.	0.0426372	Pos	250m	Polycystinea-Syndiniales
ASV28778	Eukaryota	Syndiniales	Dino-Group-I	Dino-Group-I-Clade-5	Dino-Group-I-Clade-5_X	Dino-Group-I-Clade-5_X_sp.	ASV29644	Eukaryota	Syndiniales	Dino-Group-II	Dino-Group-II-Clade-10-and-11	Dino-Group-II-Clade-10-and-11_X	Dino-Group-II-Clade-10-and-11_X_sp.	-0.0924479	Neg	250m	Syndiniales-Syndiniales
ASV24140	Eukaryota	Oligohymenophorea	OLIGO5	OLIGO5_X	OLIGO5_XX	OLIGO5_XX_sp.	ASV29644	Eukaryota	Syndiniales	Dino-Group-II	Dino-Group-II-Clade-10-and-11	Dino-Group-II-Clade-10-and-11_X	Dino-Group-II-Clade-10-and-11_X_sp.	-0.136596	Neg	250m	Oligohymenophorea-Syndiniales
ASV15974	Eukaryota	Dinophyceae	Prorocentrales	Prorocentraceae	Prorocentrum	Prorocentrum_sp.	ASV29644	Eukaryota	Syndiniales	Dino-Group-II	Dino-Group-II-Clade-10-and-11	Dino-Group-II-Clade-10-and-11_X	Dino-Group-II-Clade-10-and-11_X_sp.	0.0706169	Pos	250m	Dinophyceae-Syndiniales
ASV11278	Eukaryota	Syndiniales	Dino-Group-II	Dino-Group-II-Clade-4	Dino-Group-II-Clade-4_X	Dino-Group-II-Clade-4_X_sp.	ASV29793	Eukaryota	RAD-A	RAD-A_X	RAD-A_Xd	RAD-A_Xd_X	RAD-A_Xd_X_sp.	-0.0323135	Neg	250m	Syndiniales-RAD-A
ASV9008	Eukaryota	Polycystinea	Nassellaria	Lophophaenidae	Peromelissa	Peromelissa_tricuspidata	ASV29813	Eukaryota	Dinophyceae	Gymnodiniales	Chytriodiniaceae	Chytriodinium	Chytriodinium_affine	-0.0494127	Neg	250m	Polycystinea-Dinophyceae
ASV27486	Eukaryota	Syndiniales	Dino-Group-II	Dino-Group-II-Clade-7	Dino-Group-II-Clade-7_X	Dino-Group-II-Clade-7_X_sp.	ASV29813	Eukaryota	Dinophyceae	Gymnodiniales	Chytriodiniaceae	Chytriodinium	Chytriodinium_affine	-0.0528805	Neg	250m	Syndiniales-Dinophyceae
ASV3526	Eukaryota	Dinophyceae	Prorocentrales	Prorocentraceae	Prorocentrum	Prorocentrum_sp.	ASV30058	Eukaryota	RAD-B	RAD-B_X	RAD-B_X_Group-IV_X	RAD-B_X_Group-IV_XX	RAD-B_X_Group-IV_XX_sp.	0.14773	Pos	250m	Dinophyceae-RAD-B
ASV1255	Eukaryota	Dinophyceae	Prorocentrales	Prorocentraceae	Prorocentrum	Prorocentrum_sp.	ASV30058	Eukaryota	RAD-B	RAD-B_X	RAD-B_X_Group-IV_X	RAD-B_X_Group-IV_XX	RAD-B_X_Group-IV_XX_sp.	0.0743276	Pos	250m	Dinophyceae-RAD-B
ASV9840	Eukaryota	Polycystinea	Spumellaria	Astrosphaeridae	Cladococcus	Cladococcus_scoparius	ASV30058	Eukaryota	RAD-B	RAD-B_X	RAD-B_X_Group-IV_X	RAD-B_X_Group-IV_XX	RAD-B_X_Group-IV_XX_sp.	-0.0479081	Neg	250m	Polycystinea-RAD-B
ASV26979	Eukaryota	Syndiniales	Dino-Group-II	Dino-Group-II-Clade-7	Dino-Group-II-Clade-7_X	Dino-Group-II-Clade-7_X_sp.	ASV30058	Eukaryota	RAD-B	RAD-B_X	RAD-B_X_Group-IV_X	RAD-B_X_Group-IV_XX	RAD-B_X_Group-IV_XX_sp.	0.0906405	Pos	250m	Syndiniales-RAD-B
ASV24497	Eukaryota	Dinophyceae	Prorocentrales	Prorocentraceae	Prorocentrum	Prorocentrum_sp.	ASV30109	Eukaryota	Prymnesiophyceae	Prymnesiophyceae_Clade_E	Prymnesiophyceae_Clade_E_X	Prymnesiophyceae_Clade_E_XX	Prymnesiophyceae_Clade_E_XX_sp.	0.0664443	Pos	250m	Dinophyceae-Prymnesiophyceae
ASV19566	Eukaryota	Dinophyceae	Gymnodiniales	Unknown Gymnodiniales (Order)	Unknown Gymnodiniales (Order)	Unknown Gymnodiniales (Order)	ASV30109	Eukaryota	Prymnesiophyceae	Prymnesiophyceae_Clade_E	Prymnesiophyceae_Clade_E_X	Prymnesiophyceae_Clade_E_XX	Prymnesiophyceae_Clade_E_XX_sp.	-0.0333402	Neg	250m	Dinophyceae-Prymnesiophyceae
ASV13984	Eukaryota	Sagenista	Labyrinthulomycetes	Labyrinthulomycetes_LAB15	Labyrinthulomycetes_LAB15_X	Labyrinthulomycetes_LAB15_X_sp.	ASV30109	Eukaryota	Prymnesiophyceae	Prymnesiophyceae_Clade_E	Prymnesiophyceae_Clade_E_X	Prymnesiophyceae_Clade_E_XX	Prymnesiophyceae_Clade_E_XX_sp.	0.437035	Pos	250m	Sagenista-Prymnesiophyceae
ASV27913	Eukaryota	Acantharea	Acantharea_B	Acantharea_B1	Acanthochiasma	Acanthochiasma_sp.	ASV30145	Eukaryota	Syndiniales	Dino-Group-I	Dino-Group-I-Clade-4	Dino-Group-I-Clade-4_X	Dino-Group-I-Clade-4_X_sp.	0.0393056	Pos	250m	Acantharea-Syndiniales
ASV29644	Eukaryota	Syndiniales	Dino-Group-II	Dino-Group-II-Clade-10-and-11	Dino-Group-II-Clade-10-and-11_X	Dino-Group-II-Clade-10-and-11_X_sp.	ASV30145	Eukaryota	Syndiniales	Dino-Group-I	Dino-Group-I-Clade-4	Dino-Group-I-Clade-4_X	Dino-Group-I-Clade-4_X_sp.	0.239996	Pos	250m	Syndiniales-Syndiniales
ASV2889	Eukaryota	Syndiniales	Dino-Group-I	Dino-Group-I-Clade-1	Dino-Group-I-Clade-1_X	Dino-Group-I-Clade-1_X_sp.	ASV30145	Eukaryota	Syndiniales	Dino-Group-I	Dino-Group-I-Clade-4	Dino-Group-I-Clade-4_X	Dino-Group-I-Clade-4_X_sp.	0.0938265	Pos	250m	Syndiniales-Syndiniales
ASV9008	Eukaryota	Polycystinea	Nassellaria	Lophophaenidae	Peromelissa	Peromelissa_tricuspidata	ASV30145	Eukaryota	Syndiniales	Dino-Group-I	Dino-Group-I-Clade-4	Dino-Group-I-Clade-4_X	Dino-Group-I-Clade-4_X_sp.	0.0378447	Pos	250m	Polycystinea-Syndiniales
ASV1829	Eukaryota	Syndiniales	Dino-Group-II	Dino-Group-II-Clade-7	Dino-Group-II-Clade-7_X	Dino-Group-II-Clade-7_X_sp.	ASV30145	Eukaryota	Syndiniales	Dino-Group-I	Dino-Group-I-Clade-4	Dino-Group-I-Clade-4_X	Dino-Group-I-Clade-4_X_sp.	-0.0925048	Neg	250m	Syndiniales-Syndiniales
ASV26979	Eukaryota	Syndiniales	Dino-Group-II	Dino-Group-II-Clade-7	Dino-Group-II-Clade-7_X	Dino-Group-II-Clade-7_X_sp.	ASV30865	Eukaryota	Syndiniales	Dino-Group-II	Dino-Group-II-Clade-7	Dino-Group-II-Clade-7_X	Dino-Group-II-Clade-7_X_sp.	0.0550164	Pos	250m	Syndiniales-Syndiniales
ASV22219	Eukaryota	Dinophyceae	Gymnodiniales	Gymnodiniaceae	Gymnodinium	Gymnodinium_sp.	ASV30865	Eukaryota	Syndiniales	Dino-Group-II	Dino-Group-II-Clade-7	Dino-Group-II-Clade-7_X	Dino-Group-II-Clade-7_X_sp.	0.075945	Pos	250m	Dinophyceae-Syndiniales
ASV26350	Eukaryota	Picozoa_XX	Picozoa_XXX	Picozoa_XXXX	Picozoa_XXXXX	Picozoa_XXXXX_sp.	ASV30865	Eukaryota	Syndiniales	Dino-Group-II	Dino-Group-II-Clade-7	Dino-Group-II-Clade-7_X	Dino-Group-II-Clade-7_X_sp.	0.0841758	Pos	250m	Picozoa_XX-Syndiniales
ASV6892	Eukaryota	RAD-B	RAD-B_X	RAD-B_X_Group-III	RAD-B_X_Group-III_X	RAD-B_X_Group-III_X_sp.	ASV30865	Eukaryota	Syndiniales	Dino-Group-II	Dino-Group-II-Clade-7	Dino-Group-II-Clade-7_X	Dino-Group-II-Clade-7_X_sp.	-0.0746763	Neg	250m	RAD-B-Syndiniales
ASV19566	Eukaryota	Dinophyceae	Gymnodiniales	Unknown Gymnodiniales (Order)	Unknown Gymnodiniales (Order)	Unknown Gymnodiniales (Order)	ASV30865	Eukaryota	Syndiniales	Dino-Group-II	Dino-Group-II-Clade-7	Dino-Group-II-Clade-7_X	Dino-Group-II-Clade-7_X_sp.	-0.0719638	Neg	250m	Dinophyceae-Syndiniales
ASV9865	Eukaryota	Syndiniales	Dino-Group-II	Dino-Group-II-Clade-7	Dino-Group-II-Clade-7_X	Dino-Group-II-Clade-7_X_sp.	ASV30865	Eukaryota	Syndiniales	Dino-Group-II	Dino-Group-II-Clade-7	Dino-Group-II-Clade-7_X	Dino-Group-II-Clade-7_X_sp.	0.0368113	Pos	250m	Syndiniales-Syndiniales
ASV17093	Eukaryota	Syndiniales	Dino-Group-II	Dino-Group-II-Clade-6	Dino-Group-II-Clade-6_X	Dino-Group-II-Clade-6_X_sp.	ASV31009	Eukaryota	Syndiniales	Dino-Group-I	Dino-Group-I-Clade-3	Dino-Group-I-Clade-3_X	Dino-Group-I-Clade-3_X_sp.	-0.0772899	Neg	250m	Syndiniales-Syndiniales
ASV19509	Eukaryota	Acantharea	Acantharea_1	Acantharea_1_X	Acantharea_1_XX	Acantharea_1_XX_sp.	ASV31590	Eukaryota	Syndiniales	Dino-Group-II	Dino-Group-II-Clade-6	Dino-Group-II-Clade-6_X	Dino-Group-II-Clade-6_X_sp.	0.0367941	Pos	250m	Acantharea-Syndiniales
ASV11278	Eukaryota	Syndiniales	Dino-Group-II	Dino-Group-II-Clade-4	Dino-Group-II-Clade-4_X	Dino-Group-II-Clade-4_X_sp.	ASV31590	Eukaryota	Syndiniales	Dino-Group-II	Dino-Group-II-Clade-6	Dino-Group-II-Clade-6_X	Dino-Group-II-Clade-6_X_sp.	-0.29076	Neg	250m	Syndiniales-Syndiniales
ASV25433	Eukaryota	RAD-A	RAD-A_X	RAD-A_Xg	RAD-A_Xg_X	RAD-A_Xg_X_sp.	ASV31590	Eukaryota	Syndiniales	Dino-Group-II	Dino-Group-II-Clade-6	Dino-Group-II-Clade-6_X	Dino-Group-II-Clade-6_X_sp.	-0.37524	Neg	250m	RAD-A-Syndiniales
ASV794	Eukaryota	Syndiniales	Dino-Group-II	Dino-Group-II-Clade-6	Dino-Group-II-Clade-6_X	Dino-Group-II-Clade-6_X_sp.	ASV31590	Eukaryota	Syndiniales	Dino-Group-II	Dino-Group-II-Clade-6	Dino-Group-II-Clade-6_X	Dino-Group-II-Clade-6_X_sp.	-0.0607229	Neg	250m	Syndiniales-Syndiniales
ASV18637	Eukaryota	Acantharea	Acantharea_A	Acantharea_A_X	Acanthoplegma	Acanthoplegma_sp.	ASV31590	Eukaryota	Syndiniales	Dino-Group-II	Dino-Group-II-Clade-6	Dino-Group-II-Clade-6_X	Dino-Group-II-Clade-6_X_sp.	0.000172425	Pos	250m	Acantharea-Syndiniales
ASV11807	Eukaryota	Syndiniales	Dino-Group-II	Dino-Group-II-Clade-7	Dino-Group-II-Clade-7_X	Dino-Group-II-Clade-7_X_sp.	ASV31590	Eukaryota	Syndiniales	Dino-Group-II	Dino-Group-II-Clade-6	Dino-Group-II-Clade-6_X	Dino-Group-II-Clade-6_X_sp.	0.08737	Pos	250m	Syndiniales-Syndiniales
ASV3763	Eukaryota	Polycystinea	Spumellaria	Excentroconchidae	Unknown Excentroconchidae (Family)	Unknown Excentroconchidae (Family)	ASV31590	Eukaryota	Syndiniales	Dino-Group-II	Dino-Group-II-Clade-6	Dino-Group-II-Clade-6_X	Dino-Group-II-Clade-6_X_sp.	-0.186566	Neg	250m	Polycystinea-Syndiniales
ASV2889	Eukaryota	Syndiniales	Dino-Group-I	Dino-Group-I-Clade-1	Dino-Group-I-Clade-1_X	Dino-Group-I-Clade-1_X_sp.	ASV32019	Eukaryota	Cnidaria	Cnidaria_X	Hydrozoa	Liriope	Liriope_tetraphylla	0.0218722	Pos	250m	Syndiniales-Cnidaria
ASV27610	Eukaryota	RAD-B	RAD-B_X	RAD-B_X_Group-Ie	RAD-B_X_Group-Ie_X	RAD-B_X_Group-Ie_X_sp.	ASV32058	Eukaryota	RAD-B	RAD-B_X	RAD-B_X_Group-Ib	RAD-B_X_Group-Ib_X	RAD-B_X_Group-Ib_X_sp.	0.122089	Pos	250m	RAD-B-RAD-B
ASV20526	Eukaryota	Polycystinea	Spumellaria	Astrosphaeridae	Unknown Astrosphaeridae (Family)	Unknown Astrosphaeridae (Family)	ASV32058	Eukaryota	RAD-B	RAD-B_X	RAD-B_X_Group-Ib	RAD-B_X_Group-Ib_X	RAD-B_X_Group-Ib_X_sp.	-0.0293501	Neg	250m	Polycystinea-RAD-B
ASV27486	Eukaryota	Syndiniales	Dino-Group-II	Dino-Group-II-Clade-7	Dino-Group-II-Clade-7_X	Dino-Group-II-Clade-7_X_sp.	ASV32058	Eukaryota	RAD-B	RAD-B_X	RAD-B_X_Group-Ib	RAD-B_X_Group-Ib_X	RAD-B_X_Group-Ib_X_sp.	0.190722	Pos	250m	Syndiniales-RAD-B
ASV114	Eukaryota	Syndiniales	Dino-Group-I	Dino-Group-I_X	Dino-Group-I_XX	Dino-Group-I_XX_sp.	ASV32058	Eukaryota	RAD-B	RAD-B_X	RAD-B_X_Group-Ib	RAD-B_X_Group-Ib_X	RAD-B_X_Group-Ib_X_sp.	-0.200213	Neg	250m	Syndiniales-RAD-B
ASV24407	Eukaryota	RAD-B	RAD-B_X	RAD-B_X_Group-III	RAD-B_X_Group-III_X	RAD-B_X_Group-III_X_sp.	ASV32058	Eukaryota	RAD-B	RAD-B_X	RAD-B_X_Group-Ib	RAD-B_X_Group-Ib_X	RAD-B_X_Group-Ib_X_sp.	0.0896633	Pos	250m	RAD-B-RAD-B
ASV503	Eukaryota	RAD-B	RAD-B_X	RAD-B_X_Group-Ia	RAD-B_X_Group-Ia_X	RAD-B_X_Group-Ia_X_sp.	ASV32058	Eukaryota	RAD-B	RAD-B_X	RAD-B_X_Group-Ib	RAD-B_X_Group-Ib_X	RAD-B_X_Group-Ib_X_sp.	-0.0667428	Neg	250m	RAD-B-RAD-B
ASV3526	Eukaryota	Dinophyceae	Prorocentrales	Prorocentraceae	Prorocentrum	Prorocentrum_sp.	ASV32219	Eukaryota	Polycystinea	Spumellaria	Astrosphaeridae	Cladococcus	Unknown Cladococcus (Genus)	-0.0073374	Neg	250m	Dinophyceae-Polycystinea
ASV14061	Eukaryota	Acantharea	Acantharea_1	Acantharea_1_X	Acantharea_1_XX	Acantharea_1_XX_sp.	ASV32514	Eukaryota	Acantharea	Acantharea_1	Acantharea_1_X	Acantharea_1_XX	Acantharea_1_XX_sp.	0.240938	Pos	250m	Acantharea-Acantharea
ASV13009	Eukaryota	Polycystinea	Spumellaria	Astrosphaeridae	Cladococcus	Unknown Cladococcus (Genus)	ASV34351	Eukaryota	Syndiniales	Dino-Group-II	Dino-Group-II_X	Dino-Group-II_XX	Dino-Group-II_XX_sp.	-0.00723616	Neg	250m	Polycystinea-Syndiniales
ASV19396	Eukaryota	Polycystinea	Spumellaria	Astrosphaeridae	Cladococcus	Cladococcus_scoparius	ASV34351	Eukaryota	Syndiniales	Dino-Group-II	Dino-Group-II_X	Dino-Group-II_XX	Dino-Group-II_XX_sp.	-0.329472	Neg	250m	Polycystinea-Syndiniales
ASV34351	Eukaryota	Syndiniales	Dino-Group-II	Dino-Group-II_X	Dino-Group-II_XX	Dino-Group-II_XX_sp.	ASV34667	Eukaryota	Syndiniales	Dino-Group-II	Unknown Dino-Group-II (Order)	Unknown Dino-Group-II (Order)	Unknown Dino-Group-II (Order)	0.000721313	Pos	250m	Syndiniales-Syndiniales
ASV27693	Eukaryota	Dinophyceae	Prorocentrales	Prorocentraceae	Prorocentrum	Prorocentrum_sp.	ASV34667	Eukaryota	Syndiniales	Dino-Group-II	Unknown Dino-Group-II (Order)	Unknown Dino-Group-II (Order)	Unknown Dino-Group-II (Order)	0.0654948	Pos	250m	Dinophyceae-Syndiniales
ASV1255	Eukaryota	Dinophyceae	Prorocentrales	Prorocentraceae	Prorocentrum	Prorocentrum_sp.	ASV3504	Eukaryota	Dinophyceae	Prorocentrales	Prorocentraceae	Prorocentrum	Prorocentrum_sp.	0.0134139	Pos	250m	Dinophyceae-Dinophyceae
ASV24407	Eukaryota	RAD-B	RAD-B_X	RAD-B_X_Group-III	RAD-B_X_Group-III_X	RAD-B_X_Group-III_X_sp.	ASV35045	Eukaryota	Syndiniales	Dino-Group-II	Dino-Group-II-Clade-6	Dino-Group-II-Clade-6_X	Dino-Group-II-Clade-6_X_sp.	-0.0301153	Neg	250m	RAD-B-Syndiniales
ASV10723	Eukaryota	Dinophyceae	Unknown Dinophyceae (Class)	Unknown Dinophyceae (Class)	Unknown Dinophyceae (Class)	Unknown Dinophyceae (Class)	ASV35045	Eukaryota	Syndiniales	Dino-Group-II	Dino-Group-II-Clade-6	Dino-Group-II-Clade-6_X	Dino-Group-II-Clade-6_X_sp.	-0.055256	Neg	250m	Dinophyceae-Syndiniales
ASV7799	Eukaryota	Dinophyceae	Gymnodiniales	Gymnodiniaceae	Gymnodinium	Gymnodinium_sp.	ASV35045	Eukaryota	Syndiniales	Dino-Group-II	Dino-Group-II-Clade-6	Dino-Group-II-Clade-6_X	Dino-Group-II-Clade-6_X_sp.	-0.0810978	Neg	250m	Dinophyceae-Syndiniales
ASV27486	Eukaryota	Syndiniales	Dino-Group-II	Dino-Group-II-Clade-7	Dino-Group-II-Clade-7_X	Dino-Group-II-Clade-7_X_sp.	ASV35045	Eukaryota	Syndiniales	Dino-Group-II	Dino-Group-II-Clade-6	Dino-Group-II-Clade-6_X	Dino-Group-II-Clade-6_X_sp.	-0.0412911	Neg	250m	Syndiniales-Syndiniales
ASV11807	Eukaryota	Syndiniales	Dino-Group-II	Dino-Group-II-Clade-7	Dino-Group-II-Clade-7_X	Dino-Group-II-Clade-7_X_sp.	ASV35045	Eukaryota	Syndiniales	Dino-Group-II	Dino-Group-II-Clade-6	Dino-Group-II-Clade-6_X	Dino-Group-II-Clade-6_X_sp.	0.247481	Pos	250m	Syndiniales-Syndiniales
ASV15245	Eukaryota	Acantharea	Acantharea_A	Acantharea_A_X	Acanthoplegma	Acanthoplegma_sp.	ASV35734	Eukaryota	Syndiniales	Dino-Group-I	Dino-Group-I-Clade-3	Dino-Group-I-Clade-3_X	Dino-Group-I-Clade-3_X_sp.	-0.0197387	Neg	250m	Acantharea-Syndiniales
ASV19396	Eukaryota	Polycystinea	Spumellaria	Astrosphaeridae	Cladococcus	Cladococcus_scoparius	ASV35734	Eukaryota	Syndiniales	Dino-Group-I	Dino-Group-I-Clade-3	Dino-Group-I-Clade-3_X	Dino-Group-I-Clade-3_X_sp.	-0.0125546	Neg	250m	Polycystinea-Syndiniales
ASV11807	Eukaryota	Syndiniales	Dino-Group-II	Dino-Group-II-Clade-7	Dino-Group-II-Clade-7_X	Dino-Group-II-Clade-7_X_sp.	ASV36008	Eukaryota	Syndiniales	Dino-Group-II	Dino-Group-II-Clade-7	Dino-Group-II-Clade-7_X	Dino-Group-II-Clade-7_X_sp.	0.107895	Pos	250m	Syndiniales-Syndiniales
ASV35045	Eukaryota	Syndiniales	Dino-Group-II	Dino-Group-II-Clade-6	Dino-Group-II-Clade-6_X	Dino-Group-II-Clade-6_X_sp.	ASV36008	Eukaryota	Syndiniales	Dino-Group-II	Dino-Group-II-Clade-7	Dino-Group-II-Clade-7_X	Dino-Group-II-Clade-7_X_sp.	0.127067	Pos	250m	Syndiniales-Syndiniales
ASV17172	Eukaryota	Polycystinea	Spumellaria	Liosphaeroidea_X	Liosphaeroidea_XX	Liosphaeroidea_XX_sp.	ASV36103	Eukaryota	Acantharea	Acantharea_C	Acantharea_C3	Unknown Acantharea_C3 (Family)	Unknown Acantharea_C3 (Family)	0.0969084	Pos	250m	Polycystinea-Acantharea
ASV29793	Eukaryota	RAD-A	RAD-A_X	RAD-A_Xd	RAD-A_Xd_X	RAD-A_Xd_X_sp.	ASV36103	Eukaryota	Acantharea	Acantharea_C	Acantharea_C3	Unknown Acantharea_C3 (Family)	Unknown Acantharea_C3 (Family)	0.168168	Pos	250m	RAD-A-Acantharea
ASV16721	Eukaryota	Polycystinea	Spumellaria	Unknown Spumellaria (Order)	Unknown Spumellaria (Order)	Unknown Spumellaria (Order)	ASV36103	Eukaryota	Acantharea	Acantharea_C	Acantharea_C3	Unknown Acantharea_C3 (Family)	Unknown Acantharea_C3 (Family)	0.3145	Pos	250m	Polycystinea-Acantharea
ASV30865	Eukaryota	Syndiniales	Dino-Group-II	Dino-Group-II-Clade-7	Dino-Group-II-Clade-7_X	Dino-Group-II-Clade-7_X_sp.	ASV36103	Eukaryota	Acantharea	Acantharea_C	Acantharea_C3	Unknown Acantharea_C3 (Family)	Unknown Acantharea_C3 (Family)	-0.0777784	Neg	250m	Syndiniales-Acantharea
ASV22219	Eukaryota	Dinophyceae	Gymnodiniales	Gymnodiniaceae	Gymnodinium	Gymnodinium_sp.	ASV36103	Eukaryota	Acantharea	Acantharea_C	Acantharea_C3	Unknown Acantharea_C3 (Family)	Unknown Acantharea_C3 (Family)	-0.0770294	Neg	250m	Dinophyceae-Acantharea
ASV20354	Eukaryota	Syndiniales	Dino-Group-II	Dino-Group-II-Clade-10-and-11	Dino-Group-II-Clade-10-and-11_X	Dino-Group-II-Clade-10-and-11_X_sp.	ASV36103	Eukaryota	Acantharea	Acantharea_C	Acantharea_C3	Unknown Acantharea_C3 (Family)	Unknown Acantharea_C3 (Family)	-0.0434971	Neg	250m	Syndiniales-Acantharea
ASV12319	Eukaryota	Polycystinea	Spumellaria	Pyloniidae	Unknown Pyloniidae (Family)	Unknown Pyloniidae (Family)	ASV36497	Eukaryota	Polycystinea	Spumellaria	Pyloniidae	Unknown Pyloniidae (Family)	Unknown Pyloniidae (Family)	0.263074	Pos	250m	Polycystinea-Polycystinea
ASV34667	Eukaryota	Syndiniales	Dino-Group-II	Unknown Dino-Group-II (Order)	Unknown Dino-Group-II (Order)	Unknown Dino-Group-II (Order)	ASV38333	Eukaryota	Syndiniales	Dino-Group-I	Dino-Group-I-Clade-2	Dino-Group-I-Clade-2_X	Dino-Group-I-Clade-2_X_sp.	0.119029	Pos	250m	Syndiniales-Syndiniales
ASV24140	Eukaryota	Oligohymenophorea	OLIGO5	OLIGO5_X	OLIGO5_XX	OLIGO5_XX_sp.	ASV38333	Eukaryota	Syndiniales	Dino-Group-I	Dino-Group-I-Clade-2	Dino-Group-I-Clade-2_X	Dino-Group-I-Clade-2_X_sp.	0.129952	Pos	250m	Oligohymenophorea-Syndiniales
ASV794	Eukaryota	Syndiniales	Dino-Group-II	Dino-Group-II-Clade-6	Dino-Group-II-Clade-6_X	Dino-Group-II-Clade-6_X_sp.	ASV38333	Eukaryota	Syndiniales	Dino-Group-I	Dino-Group-I-Clade-2	Dino-Group-I-Clade-2_X	Dino-Group-I-Clade-2_X_sp.	-0.129644	Neg	250m	Syndiniales-Syndiniales
ASV32219	Eukaryota	Polycystinea	Spumellaria	Astrosphaeridae	Cladococcus	Unknown Cladococcus (Genus)	ASV38333	Eukaryota	Syndiniales	Dino-Group-I	Dino-Group-I-Clade-2	Dino-Group-I-Clade-2_X	Dino-Group-I-Clade-2_X_sp.	-0.0300466	Neg	250m	Polycystinea-Syndiniales
ASV19509	Eukaryota	Acantharea	Acantharea_1	Acantharea_1_X	Acantharea_1_XX	Acantharea_1_XX_sp.	ASV38333	Eukaryota	Syndiniales	Dino-Group-I	Dino-Group-I-Clade-2	Dino-Group-I-Clade-2_X	Dino-Group-I-Clade-2_X_sp.	0.0760124	Pos	250m	Acantharea-Syndiniales
ASV1307	Eukaryota	Arthropoda	Crustacea	Maxillopoda	Lucicutia	Lucicutia_flavicornis	ASV38570	Eukaryota	Polycystinea	Spumellaria	Astrosphaeridae	Astrosphaeridae_X	Astrosphaeridae_X_sp.	0.134097	Pos	250m	Arthropoda-Polycystinea
ASV17313	Eukaryota	Acantharea	Acantharea_1	Acantharea_1_X	Acantharea_1_XX	Acantharea_1_XX_sp.	ASV38727	Eukaryota	Acantharea	Acantharea_1	Acantharea_1_X	Acantharea_1_XX	Acantharea_1_XX_sp.	0.438948	Pos	250m	Acantharea-Acantharea
ASV35045	Eukaryota	Syndiniales	Dino-Group-II	Dino-Group-II-Clade-6	Dino-Group-II-Clade-6_X	Dino-Group-II-Clade-6_X_sp.	ASV39011	Eukaryota	RAD-A	RAD-A_X	RAD-A_Xb	RAD-A_Xb_X	RAD-A_Xb_X_sp.	-0.00638448	Neg	250m	Syndiniales-RAD-A
ASV2889	Eukaryota	Syndiniales	Dino-Group-I	Dino-Group-I-Clade-1	Dino-Group-I-Clade-1_X	Dino-Group-I-Clade-1_X_sp.	ASV39011	Eukaryota	RAD-A	RAD-A_X	RAD-A_Xb	RAD-A_Xb_X	RAD-A_Xb_X_sp.	0.0804968	Pos	250m	Syndiniales-RAD-A
ASV6391	Eukaryota	Acantharea	Acantharea_1	Acantharea_1_X	Acantharea_1_XX	Acantharea_1_XX_sp.	ASV39011	Eukaryota	RAD-A	RAD-A_X	RAD-A_Xb	RAD-A_Xb_X	RAD-A_Xb_X_sp.	-0.210924	Neg	250m	Acantharea-RAD-A
ASV32219	Eukaryota	Polycystinea	Spumellaria	Astrosphaeridae	Cladococcus	Unknown Cladococcus (Genus)	ASV39011	Eukaryota	RAD-A	RAD-A_X	RAD-A_Xb	RAD-A_Xb_X	RAD-A_Xb_X_sp.	0.00410774	Pos	250m	Polycystinea-RAD-A
ASV25433	Eukaryota	RAD-A	RAD-A_X	RAD-A_Xg	RAD-A_Xg_X	RAD-A_Xg_X_sp.	ASV39459	Eukaryota	Cnidaria	Cnidaria_X	Hydrozoa	Unknown Hydrozoa (Family)	Unknown Hydrozoa (Family)	-0.0800901	Neg	250m	RAD-A-Cnidaria
ASV29813	Eukaryota	Dinophyceae	Gymnodiniales	Chytriodiniaceae	Chytriodinium	Chytriodinium_affine	ASV39871	Eukaryota	Syndiniales	Dino-Group-II	Dino-Group-II-Clade-7	Dino-Group-II-Clade-7_X	Dino-Group-II-Clade-7_X_sp.	-0.0328251	Neg	250m	Dinophyceae-Syndiniales
ASV16721	Eukaryota	Polycystinea	Spumellaria	Unknown Spumellaria (Order)	Unknown Spumellaria (Order)	Unknown Spumellaria (Order)	ASV39871	Eukaryota	Syndiniales	Dino-Group-II	Dino-Group-II-Clade-7	Dino-Group-II-Clade-7_X	Dino-Group-II-Clade-7_X_sp.	-0.0302765	Neg	250m	Polycystinea-Syndiniales
ASV36008	Eukaryota	Syndiniales	Dino-Group-II	Dino-Group-II-Clade-7	Dino-Group-II-Clade-7_X	Dino-Group-II-Clade-7_X_sp.	ASV39871	Eukaryota	Syndiniales	Dino-Group-II	Dino-Group-II-Clade-7	Dino-Group-II-Clade-7_X	Dino-Group-II-Clade-7_X_sp.	-0.115618	Neg	250m	Syndiniales-Syndiniales
ASV38333	Eukaryota	Syndiniales	Dino-Group-I	Dino-Group-I-Clade-2	Dino-Group-I-Clade-2_X	Dino-Group-I-Clade-2_X_sp.	ASV39871	Eukaryota	Syndiniales	Dino-Group-II	Dino-Group-II-Clade-7	Dino-Group-II-Clade-7_X	Dino-Group-II-Clade-7_X_sp.	-0.0146455	Neg	250m	Syndiniales-Syndiniales
ASV6892	Eukaryota	RAD-B	RAD-B_X	RAD-B_X_Group-III	RAD-B_X_Group-III_X	RAD-B_X_Group-III_X_sp.	ASV39871	Eukaryota	Syndiniales	Dino-Group-II	Dino-Group-II-Clade-7	Dino-Group-II-Clade-7_X	Dino-Group-II-Clade-7_X_sp.	-0.0212837	Neg	250m	RAD-B-Syndiniales
ASV21847	Eukaryota	Polycystinea	Nassellaria	Pterocorythidae	Pterocorys	Pterocorys_sp.	ASV39871	Eukaryota	Syndiniales	Dino-Group-II	Dino-Group-II-Clade-7	Dino-Group-II-Clade-7_X	Dino-Group-II-Clade-7_X_sp.	0.0778078	Pos	250m	Polycystinea-Syndiniales
ASV19509	Eukaryota	Acantharea	Acantharea_1	Acantharea_1_X	Acantharea_1_XX	Acantharea_1_XX_sp.	ASV40317	Eukaryota	Acantharea	Acantharea_1	Acantharea_1_X	Acantharea_1_XX	Acantharea_1_XX_sp.	0.348087	Pos	250m	Acantharea-Acantharea
ASV20632	Eukaryota	Acantharea	Acantharea_1	Acantharea_1_X	Acantharea_1_XX	Acantharea_1_XX_sp.	ASV40317	Eukaryota	Acantharea	Acantharea_1	Acantharea_1_X	Acantharea_1_XX	Acantharea_1_XX_sp.	0.229448	Pos	250m	Acantharea-Acantharea
ASV38333	Eukaryota	Syndiniales	Dino-Group-I	Dino-Group-I-Clade-2	Dino-Group-I-Clade-2_X	Dino-Group-I-Clade-2_X_sp.	ASV40317	Eukaryota	Acantharea	Acantharea_1	Acantharea_1_X	Acantharea_1_XX	Acantharea_1_XX_sp.	0.03907	Pos	250m	Syndiniales-Acantharea
ASV3116	Eukaryota	Acantharea	Acantharea_1	Acantharea_1_X	Acantharea_1_XX	Acantharea_1_XX_sp.	ASV40317	Eukaryota	Acantharea	Acantharea_1	Acantharea_1_X	Acantharea_1_XX	Acantharea_1_XX_sp.	0.347234	Pos	250m	Acantharea-Acantharea
ASV6391	Eukaryota	Acantharea	Acantharea_1	Acantharea_1_X	Acantharea_1_XX	Acantharea_1_XX_sp.	ASV40560	Eukaryota	Syndiniales	Dino-Group-I	Dino-Group-I-Clade-2	Dino-Group-I-Clade-2_X	Dino-Group-I-Clade-2_X_sp.	-0.00541895	Neg	250m	Acantharea-Syndiniales
ASV27610	Eukaryota	RAD-B	RAD-B_X	RAD-B_X_Group-Ie	RAD-B_X_Group-Ie_X	RAD-B_X_Group-Ie_X_sp.	ASV40615	Eukaryota	Syndiniales	Dino-Group-II	Dino-Group-II-Clade-7	Dino-Group-II-Clade-7_X	Dino-Group-II-Clade-7_X_sp.	0.0230733	Pos	250m	RAD-B-Syndiniales
ASV26979	Eukaryota	Syndiniales	Dino-Group-II	Dino-Group-II-Clade-7	Dino-Group-II-Clade-7_X	Dino-Group-II-Clade-7_X_sp.	ASV40615	Eukaryota	Syndiniales	Dino-Group-II	Dino-Group-II-Clade-7	Dino-Group-II-Clade-7_X	Dino-Group-II-Clade-7_X_sp.	0.154505	Pos	250m	Syndiniales-Syndiniales
ASV31978	Eukaryota	Arthropoda	Crustacea	Maxillopoda	Pleuromamma	Unknown Pleuromamma (Genus)	ASV40615	Eukaryota	Syndiniales	Dino-Group-II	Dino-Group-II-Clade-7	Dino-Group-II-Clade-7_X	Dino-Group-II-Clade-7_X_sp.	-0.0678751	Neg	250m	Arthropoda-Syndiniales
ASV26350	Eukaryota	Picozoa_XX	Picozoa_XXX	Picozoa_XXXX	Picozoa_XXXXX	Picozoa_XXXXX_sp.	ASV41267	Eukaryota	Opalozoa	Nanomonadea	MAST-3	MAST-3E	MAST-3E_sp.	0.189454	Pos	250m	Picozoa_XX-Opalozoa
[truncated: 1,290 more rows]

## Sheet: Syndiniales network edges
ASV1	Domain1	Class1	Order1	Family1	Genus1	Species1	ASV2	Domain2	Class2	Order2	Family2	Genus2	Species2	Weight	Sign	Network	Edge
[truncated: 849 more rows]
